# Supplementary material for: Bacterial diversity of herbal rhizospheric soils in Ordos desert steppes under different degradation gradients
Source: PeerJ. 2023 Nov 1;11:e16289. doi: 10.7717/peerj.16289 (PMC10625353; doi:10.7717/peerj.16289)
Supplement: Supplemental Information 1 [file peerj-11-16289-s001.zip]

Archive with 124 entries (94 files):
- 1_raw_data/
- 1_raw_data/sample_info_ori.xlsx
- 1_raw_data/sample_map.xlsx
- 2_clean_data/
- 2_clean_data/all_samples_len_dist.pdf
- 2_clean_data/all_samples_len_dist.png
- 2_clean_data/all_samples_len_dist.xlsx
- 2_clean_data/GUOYUEFENG_clean_data_stat.xlsx
- 2_clean_data/W1/
- 2_clean_data/W1/W1_len_dist.pdf
- 2_clean_data/W1/W1_len_dist.png
- 2_clean_data/W1/W1_len_dist.xlsx
- 2_clean_data/W10/
- 2_clean_data/W10/W10_len_dist.pdf
- 2_clean_data/W10/W10_len_dist.png
- 2_clean_data/W10/W10_len_dist.xlsx
- 2_clean_data/W11/
- 2_clean_data/W11/W11_len_dist.pdf
- 2_clean_data/W11/W11_len_dist.png
- 2_clean_data/W11/W11_len_dist.xlsx
- 2_clean_data/W12/
- 2_clean_data/W12/W12_len_dist.pdf
- 2_clean_data/W12/W12_len_dist.png
- 2_clean_data/W12/W12_len_dist.xlsx
- 2_clean_data/W13/
- 2_clean_data/W13/W13_len_dist.pdf
- 2_clean_data/W13/W13_len_dist.png
- 2_clean_data/W13/W13_len_dist.xlsx
- 2_clean_data/W2/
- 2_clean_data/W2/W2_len_dist.pdf
- 2_clean_data/W2/W2_len_dist.png
- 2_clean_data/W2/W2_len_dist.xlsx
- 2_clean_data/W3/
- 2_clean_data/W3/W3_len_dist.pdf
- 2_clean_data/W3/W3_len_dist.png
- 2_clean_data/W3/W3_len_dist.xlsx
- 2_clean_data/W4/
- 2_clean_data/W4/W4_len_dist.pdf
- 2_clean_data/W4/W4_len_dist.png
- 2_clean_data/W4/W4_len_dist.xlsx
- 2_clean_data/W5/
- 2_clean_data/W5/W5_len_dist.pdf
- 2_clean_data/W5/W5_len_dist.png
- 2_clean_data/W5/W5_len_dist.xlsx
- 2_clean_data/W6/
- 2_clean_data/W6/W6_len_dist.pdf
- 2_clean_data/W6/W6_len_dist.png
- 2_clean_data/W6/W6_len_dist.xlsx
- 2_clean_data/W7/
- 2_clean_data/W7/W7_len_dist.pdf
- 2_clean_data/W7/W7_len_dist.png
- 2_clean_data/W7/W7_len_dist.xlsx
- 2_clean_data/W8/
- 2_clean_data/W8/W8_len_dist.pdf
- 2_clean_data/W8/W8_len_dist.png
- 2_clean_data/W8/W8_len_dist.xlsx
- 2_clean_data/W9/
- 2_clean_data/W9/W9_len_dist.pdf
- 2_clean_data/W9/W9_len_dist.png
- 2_clean_data/W9/W9_len_dist.xlsx
- 3_ASV_profiling/
- 3_ASV_profiling/1_ASV_tables/
- 3_ASV_profiling/1_ASV_tables/ASV_table.biom
- 3_ASV_profiling/1_ASV_tables/ASV_table.xlsx
- 3_ASV_profiling/1_ASV_tables/ASV_table_statistics.xlsx
- 3_ASV_profiling/2_venn_diagrams/
- 3_ASV_profiling/2_venn_diagrams/venn_diagram_Group_W10_vs_W11_vs_W12_vs_W13.pdf
- 3_ASV_profiling/2_venn_diagrams/venn_diagram_Group_W10_vs_W11_vs_W12_vs_W13.png
- 3_ASV_profiling/2_venn_diagrams/venn_diagram_Group_W10_vs_W11_vs_W12_vs_W13.xlsx
- 3_ASV_profiling/2_venn_diagrams/venn_diagram_Group_W1_vs_W2_vs_W3_vs_W13.pdf
- 3_ASV_profiling/2_venn_diagrams/venn_diagram_Group_W1_vs_W2_vs_W3_vs_W13.png
- 3_ASV_profiling/2_venn_diagrams/venn_diagram_Group_W1_vs_W2_vs_W3_vs_W13.xlsx
- 3_ASV_profiling/2_venn_diagrams/venn_diagram_Group_W4_vs_W5_vs_W6_vs_W13.pdf
- 3_ASV_profiling/2_venn_diagrams/venn_diagram_Group_W4_vs_W5_vs_W6_vs_W13.png
- 3_ASV_profiling/2_venn_diagrams/venn_diagram_Group_W4_vs_W5_vs_W6_vs_W13.xlsx
- 3_ASV_profiling/2_venn_diagrams/venn_diagram_Group_W7_vs_W8_vs_W9_vs_W13.pdf
- 3_ASV_profiling/2_venn_diagrams/venn_diagram_Group_W7_vs_W8_vs_W9_vs_W13.png
- 3_ASV_profiling/2_venn_diagrams/venn_diagram_Group_W7_vs_W8_vs_W9_vs_W13.xlsx
- 3_ASV_profiling/3_ASV_rep_seq.fasta
- 6_taxonomy_community/
- 6_taxonomy_community/2_Phylum/
- 6_taxonomy_community/2_Phylum/All/
- 6_taxonomy_community/2_Phylum/All/Phylum_abund_top30.xlsx
- 6_taxonomy_community/2_Phylum/All/Phylum_abund_top30_cluster.pdf
- 6_taxonomy_community/2_Phylum/All/Phylum_abund_top30_cluster.png
- 6_taxonomy_community/2_Phylum/All/Phylum_abund_top30_heatmap.pdf
- 6_taxonomy_community/2_Phylum/All/Phylum_abund_top30_heatmap.png
- 6_taxonomy_community/2_Phylum/All/Phylum_abund_top30_stacked_bar.pdf
- 6_taxonomy_community/2_Phylum/All/Phylum_abund_top30_stacked_bar.png
- 6_taxonomy_community/2_Phylum/Phylum_abund_all.xlsx
- 6_taxonomy_community/6_Genus/
- 6_taxonomy_community/6_Genus/All/
- 6_taxonomy_community/6_Genus/All/Genus_abund_top30.xlsx
- 6_taxonomy_community/6_Genus/All/Genus_abund_top30_cluster.pdf
- 6_taxonomy_community/6_Genus/All/Genus_abund_top30_cluster.png
- 6_taxonomy_community/6_Genus/All/Genus_abund_top30_heatmap.pdf
- 6_taxonomy_community/6_Genus/All/Genus_abund_top30_heatmap.png
- 6_taxonomy_community/6_Genus/All/Genus_abund_top30_stacked_bar.pdf
- 6_taxonomy_community/6_Genus/All/Genus_abund_top30_stacked_bar.png
- 6_taxonomy_community/6_Genus/Genus_abund_all.xlsx
- 6_taxonomy_community/ASV_table_with_taxonomy.xlsx
- 6_taxonomy_community/ASV_taxonomy_split.xlsx
- 6_taxonomy_community/ASV_taxonomy_stat.xlsx
- 8_advanced_analyse/
- 8_advanced_analyse/1_taxonomy_analysis/
- 8_advanced_analyse/1_taxonomy_analysis/2_Circos_plot/
- 8_advanced_analyse/1_taxonomy_analysis/2_Circos_plot/2_Phylum/
- 8_advanced_analyse/1_taxonomy_analysis/2_Circos_plot/2_Phylum/Phylum_abund_Group_top5.xlsx
- 8_advanced_analyse/1_taxonomy_analysis/2_Circos_plot/2_Phylum/Phylum_Circos_top5.pdf
- 8_advanced_analyse/1_taxonomy_analysis/2_Circos_plot/2_Phylum/Phylum_Circos_top5.png
- 8_advanced_analyse/1_taxonomy_analysis/2_Circos_plot/6_Genus/
- 8_advanced_analyse/1_taxonomy_analysis/2_Circos_plot/6_Genus/Genus_abund_Group_top5.xlsx
- 8_advanced_analyse/1_taxonomy_analysis/2_Circos_plot/6_Genus/Genus_Circos_top5.pdf
- 8_advanced_analyse/1_taxonomy_analysis/2_Circos_plot/6_Genus/Genus_Circos_top5.png
- 8_advanced_analyse/1_taxonomy_analysis/4_Genus_phylotree/
- 8_advanced_analyse/1_taxonomy_analysis/4_Genus_phylotree/genus_phylotree.pdf
- 8_advanced_analyse/1_taxonomy_analysis/4_Genus_phylotree/genus_phylotree.png
- 8_advanced_analyse/1_taxonomy_analysis/4_Genus_phylotree/genus_rep_seqs_filtered_aligned.tre
- 8_advanced_analyse/1_taxonomy_analysis/5_Krona.html
- 8_advanced_analyse/3_correlation_analysis/
- 8_advanced_analyse/3_correlation_analysis/Genus_abund_top30_sig_pvalue.xlsx
- 8_advanced_analyse/3_correlation_analysis/Genus_abund_top30_sig_rho.xlsx
- 8_advanced_analyse/3_correlation_analysis/network_0.8.pdf
- 8_advanced_analyse/3_correlation_analysis/network_0.8.png
