# Supplementary material for: Bacterial diversity of herbal rhizospheric soils in Ordos desert steppes under different degradation gradients
Source: PeerJ. 2023 Nov 1;11:e16289. doi: 10.7717/peerj.16289 (PMC10625353; doi:10.7717/peerj.16289)
Supplement: Supplemental Information 1 [file peerj-11-16289-s001.zip › 1_raw_data/sample_info_ori.xlsx]

## Sheet: Sheet1
#SampleID	new_SampleID	Group
W13	W13	W13
W12	W12	W12
W11	W11	W11
W10	W10	W10
W9	W9	W9
W8	W8	W8
W7	W7	W7
W6	W6	W6
W5	W5	W5
W4	W4	W4
W3	W3	W3
W2	W2	W2
W1	W1	W1
