# Supplementary material for: Bacterial diversity of herbal rhizospheric soils in Ordos desert steppes under different degradation gradients
Source: PeerJ. 2023 Nov 1;11:e16289. doi: 10.7717/peerj.16289 (PMC10625353; doi:10.7717/peerj.16289)
Supplement: Supplemental Information 1 [file peerj-11-16289-s001.zip › 1_raw_data/sample_map.xlsx]

## Sheet: Sheet1
#SampleID	Group
W13	W13
W12	W12
W11	W11
W10	W10
W9	W9
W8	W8
W7	W7
W6	W6
W5	W5
W4	W4
W3	W3
W2	W2
W1	W1
