# Supplementary material for: Bacterial diversity of herbal rhizospheric soils in Ordos desert steppes under different degradation gradients
Source: PeerJ. 2023 Nov 1;11:e16289. doi: 10.7717/peerj.16289 (PMC10625353; doi:10.7717/peerj.16289)
Supplement: Supplemental Information 1 [file peerj-11-16289-s001.zip › 2_clean_data/all_samples_len_dist.xlsx]

## Sheet: Sheet1
Length	Count	Percentage
<200	5	0.000576368876080692%
200-300	339	0.0390778097982709%
300-400	570	0.0657060518731988%
400-500	866586	99.8946397694525%
>=500	0	0%
