# Supplementary material for: Bacterial diversity of herbal rhizospheric soils in Ordos desert steppes under different degradation gradients
Source: PeerJ. 2023 Nov 1;11:e16289. doi: 10.7717/peerj.16289 (PMC10625353; doi:10.7717/peerj.16289)
Supplement: Supplemental Information 1 [file peerj-11-16289-s001.zip › 2_clean_data/GUOYUEFENG_clean_data_stat.xlsx]

## Sheet: Sheet1
Sample	Raw_Tags	Raw_Bases	Valid_Tags	Valid_Bases	Valid%	Q20%	Q30%	GC%
W13	81941	40.97M	71204	29.83M	86.9	96.72	91.43	57.52
W12	82763	41.38M	72728	30.49M	87.88	95.13	87.33	55.84
W11	87840	43.92M	67547	27.92M	76.9	96.86	91.76	57.78
W10	84960	42.48M	70817	29.47M	83.35	96.67	91.4	58.36
W9	82260	41.13M	69014	28.71M	83.9	96.65	91.33	58.41
W8	85321	42.66M	64410	26.67M	75.49	96.75	91.61	58.24
W7	80284	40.14M	60661	25.06M	75.56	96.87	91.88	57.62
W6	87850	43.92M	71845	29.84M	81.78	96.48	90.97	58.49
W5	80990	40.49M	62651	25.93M	77.36	96.66	91.31	57.98
W4	82028	41.01M	65136	26.97M	79.41	96.43	90.69	58.04
W3	87682	43.84M	68413	28.19M	78.02	96.63	91.19	58.02
W2	81737	40.87M	57704	23.88M	70.6	96.56	91.1	58.36
W1	83065	41.53M	65370	27.17M	78.7	96.55	91.09	58.67
