# Supplementary material for: Bacterial diversity of herbal rhizospheric soils in Ordos desert steppes under different degradation gradients
Source: PeerJ. 2023 Nov 1;11:e16289. doi: 10.7717/peerj.16289 (PMC10625353; doi:10.7717/peerj.16289)
Supplement: Supplemental Information 1 [file peerj-11-16289-s001.zip › 2_clean_data/W8/W8_len_dist.xlsx]

## Sheet: Sheet1
# Length distribution of /mnt/dgfs/1_Normal_Customers/16S_ITS_lims/16S_ITS_analyse/V3V4/GuoYueFeng_LC-P20220731005_220906_åå£¤_13_ZJY_ZZY/CleanData/W8/W8.fastq.gz
Length	Count	Percentage
<200	0	0.00%
200-300	35	0.05%
300-400	64	0.10%
400-500	64311	99.85%
>=500	0	0.00%
