# Supplementary material for: Bacterial diversity of herbal rhizospheric soils in Ordos desert steppes under different degradation gradients
Source: PeerJ. 2023 Nov 1;11:e16289. doi: 10.7717/peerj.16289 (PMC10625353; doi:10.7717/peerj.16289)
Supplement: Supplemental Information 1 [file peerj-11-16289-s001.zip › 3_ASV_profiling/1_ASV_tables/ASV_table_statistics.xlsx]

## Sheet: Sheet1
Num samples: 13
Num observations: 11,264
Total count: 662,963
Table density (fraction of non-zero values): 0.160
Counts/sample summary:
Min: 40,262.000
Max: 61,342.000
Median: 52,530.000
Mean: 50,997.154
Std. dev.: 5,620.046
Sample Metadata Categories: None provided
Observation Metadata Categories: None provided
Counts/sample detail:
W2: 40,262.000
W1: 46,357.000
W5: 46,530.000
W7: 46,561.000
W4: 47,463.000
W8: 47,579.000
W11: 52,530.000
W9: 53,020.000
W3: 53,146.000
W6: 54,048.000
W10: 54,934.000
W12: 59,191.000
W13: 61,342.000
Sample	ASV_number
W13	815
W12	432
W11	2080
W10	2396
W9	2353
W8	2002
W7	1969
W6	2209
W5	1953
W4	1852
W3	1802
W2	1659
W1	1903
