# Supplementary material for: Bacterial diversity of herbal rhizospheric soils in Ordos desert steppes under different degradation gradients
Source: PeerJ. 2023 Nov 1;11:e16289. doi: 10.7717/peerj.16289 (PMC10625353; doi:10.7717/peerj.16289)
Supplement: Supplemental Information 1 [file peerj-11-16289-s001.zip › 3_ASV_profiling/2_venn_diagrams/venn_diagram_Group_W7_vs_W8_vs_W9_vs_W13.xlsx]

## Sheet: Sheet1
Accession	W7	W8	W9	W13
fdcbf652fe76b88924a45522c59f1ea0	913	823	259	0
9f22da56e873ade2c09013cae621e715	8	16	24	2706
d37fd1ef766a0a523a1990c942d2ef56	173	294	609	155
7c9f45d81cd9e12194802db3f3253d6f	299	177	549	3
d49983a51c6d03d4091d0f60253d70bb	231	506	201	0
87c478e42b4511d4e69545af53f25327	0	0	9	1568
6f1f2e36e00913a53087122d71cc996f	180	185	229	161
76de1c3009169b31fee0630da52b5a8a	378	268	83	0
ca830e97cc922e2c5e4e9e2ffa0a37ab	224	230	115	0
222144181271de1afb0c4f3d990ee7ce	252	91	175	0
c9b91d19fca61bdb10c582d577882e23	171	183	181	0
8f61e623de7d7f2e3072dcb712056fa7	197	253	196	80
03b8ceb1cd5109a6e98d5d9d1e2f69ef	43	0	48	0
a118255f2b52d89c561bbfa43d061656	216	222	97	0
ad280e1547b64002d52427e81b0a237b	54	77	188	631
917f3bcc4cd236204eb85e1d8402b4c5	289	198	100	0
da1dbaa408f3ce3c0ca87606553efbbd	0	0	0	0
313be5d0360bce1976755b99fe3ae315	110	276	113	57
276e5dc40e878025ede422bb2498d46f	406	104	95	0
27dc11305cfaf968229330c07fe87286	32	170	204	228
2637e7008c33b168fed22281acf6faad	193	330	99	0
45814ea29aa992cb0262f6de0245f267	129	164	207	0
988cca14fd295d4b8af01a5b38c6fd2c	138	183	183	48
3c9de44ecdf3f596c9696c0a1a2e3940	131	222	154	0
8656c601ba6ac2922c02c615300fa8c0	90	129	187	53
7e81f5fdc5c6e23cd2b373b3cd2aed52	261	124	127	0
024d1210f32bc01bd981dca23f24dc7a	112	178	123	0
faa6699298bf0c9ba087e825dcc8373f	141	197	71	0
7fd63df69ac0dce7e8724478e3ba855f	0	0	0	0
9f8318efe0a25c72830e0dfb42a75160	0	18	52	0
0aef89f7dc9d95e90973f5d1389637ed	118	109	252	0
be8b20fc7282996e499aaf9eeb210d12	220	77	25	0
48401027c2893e486314876d2649fed4	85	82	0	0
aa2883b46705f8234fc6877a7bb3ced3	280	144	57	0
e5400356daabbc5a41f935af70513043	46	84	201	168
846dec8f0be05fa4998933a666a6cce7	75	157	81	0
6a81b2288628039f2f0a502b2e79c6bd	128	102	121	0
abdf64f5d559f4fadde4e3594b9179e9	0	62	124	93
4c076cffb4dc7aaae47cb237d7067066	89	57	105	189
b0bdf9f10190d079260de9e66201e213	118	272	211	0
cd640e53537ec99857f1b8970d405819	70	95	182	0
98dc0827b57b6342dcb99852425de2b7	93	180	96	0
a3cd449e3229505dd602362a7d31066a	76	81	76	155
185dda7dac4e958de5b978212d3befc6	74	93	73	0
33fbc9c7497946758e562c03e24e71fa	37	70	130	273
d74d15eeeca01b9f6d90503019c216da	79	144	134	0
2863a555ff8d8ab29d5c39f539f2a858	69	105	94	58
9fa2b5ac18adf3e2f6c9377c88148d87	129	157	31	0
c25c740dddf4029ac84d81336c3cd646	78	136	113	0
acc03f859458053c5d1b96d58efc7b49	445	72	0	0
f0cdeb36f33fb23ca4505bda2d201f77	31	110	180	258
f0d56441c29ab388365a6116f39d8e93	39	60	152	0
73345d5ac716e7b934fd292826804218	85	108	42	0
b99c048523de4f9acf729edd9baaf77e	66	123	70	60
a542a675ac43c3608262409b13cfb729	113	96	29	0
cb675798ee160402fbd7cd78f257f4f5	34	110	151	0
fe2916f3104e3b7a143a931109f973bf	63	83	130	0
fbd01eccd8f65c72de74e67599176e3a	17	182	66	0
71680d7ed01da00d4508679e6cb8f2b1	57	158	81	0
0b6b6ce9b5e00b2b21aa11951aef0a90	34	86	119	0
2ea9e1e61911fecf5cc3749d5418f1b7	0	0	0	147
ebc420f3676f15dea8e63316895c6f70	41	89	127	129
c0e49d69a7c601ef6df7e26e4dcaec9f	95	124	79	0
6d751b03d340e05ec947f61b4fa2a891	0	0	0	0
9a9302241ec1ae7a5292cd3fa02e8d58	18	18	48	445
d73c54bf849a2483f84558503c9decfa	85	110	61	0
d7d190824253994ce189b1a4c15870c9	107	112	15	0
e18796fc0a77d151b049a87db98e0c3d	0	49	150	0
fb2411d3c6777c665f09c85054a9761b	51	73	65	0
4295a5230022b1eb8138f3a9a7d2bfbb	61	70	140	0
e108534fa1f2f9a2b129f79a4acc32f3	0	0	0	199
a4d5481ac2eaf209e7e373d7b63a885e	91	113	64	0
41edbcb4ec4a57c470810fb4b9ac9131	111	75	45	0
da5320a6aba7a057b5dfd81a202dca6e	96	114	48	0
b3460127e3cf3d54aa57380ece31a2f0	59	94	80	187
19e41506998b6fc8a591bcfebc9c1a6a	87	58	117	0
f9af21e11677346398b5bec9f9676cae	84	70	70	0
34415786590449e437db305e9990c8c3	34	99	104	0
5230a57016ba7af1548be36a5e09ca25	75	100	70	0
3d6d15ff25fa65ae5c409f583202d172	86	103	0	0
b9f3bb85ba148ed2d395426c4c84266e	0	0	0	0
1490639cc0803dee4f978707e8162654	23	45	46	0
4b38473099dc5f18b73be535e282921a	73	84	117	47
583a986f5ebf9d33038ff60eee737e06	66	138	55	34
112f9fb6e4ff398685133f3ca4c361bc	87	91	61	0
b8dd0b82f630496d8f562ef2fd143ae7	42	41	95	32
31b97accbfe77028a97dfdf3570ecb84	0	22	23	516
65ce6d1d33fe20d283e7e21d87eedae0	73	94	43	0
8bb1b3bf1b41b50a2e429f227d772887	0	31	45	0
bad2167fe8c1c369e9118ca7ac0c0fd3	0	119	102	16
8dbe5272b98782f6b9a1f6317d5220cc	53	127	0	0
e09f5d9fa859c4fe4679cf0fefb637a7	53	72	0	0
dc0b501ac21c95ad59a77a0337a813d5	76	90	39	0
113623e81321db29febc0ae3ff0a1bf0	32	60	92	0
27091944388a7d6d0dc4b0a531ac202d	75	65	39	152
c6c8419fc3868b4493dc30ead2b10930	79	96	60	0
7c1c5ddabadb17bd90f94acd2b91f764	68	83	0	0
a669dab09f2b39dfd1e869d98e73fa8d	0	0	0	0
e1b7582619af0c62709cce05fdb7683a	17	96	56	44
1ae301bbca16423d2b19bc24b90b0471	69	49	42	0
ba4be04d9e7a96ac712a6c283018307f	64	79	29	0
e9a565d17d6a32f15909873cb7247f15	35	59	109	0
1c55740a9920fca8119f4944e910d7b1	73	116	25	0
bb8ec4555c2f3ca4fb662f01c00ce331	63	83	55	0
6a146ec05f07de25ebb612f7338cb539	84	103	0	0
57e76786720f72ff39086522d4a2ee2f	120	58	39	0
4ba8ce8926a57a4bd59bc84bce7f4115	33	43	98	0
70933c76e5b6599fb610ff22c51afe56	55	65	59	44
efa92f7fc91b9c1f61210dff74d51bdd	68	72	107	0
b79c1a514abd8712cc1981ec67418a19	69	91	35	0
e585e195608861fc6e9efc027caa1b09	67	92	33	0
a53a1e2ab67fd9159f46a55a401529ab	64	83	61	0
220967129a74fded5353339524b80b43	103	75	81	0
123c105e1e0627cbec58a21d8e3c43e6	61	144	0	0
aaf548e278c8c0a600b6c05ac8eb0416	0	0	0	0
aed69263b970c6c8a3f00f776cfb99a1	35	23	33	64
10f997b455885f02be62dfd4e5ca16d4	78	55	98	84
ad9864389a14fecf3a740a765e68e087	27	16	129	0
4e19fbaee0fc793b460e7bdfd6b90bf6	0	49	42	92
c8b2cff127ccd70eae368fac63d0972d	0	0	93	0
4fefdf9ff04ca4b388ca02c6930d5531	51	68	61	33
af0b6ece82f6f2f18a91ca9be22cb42d	51	76	27	0
e94f578f99f01cd1640620ad334dcfb2	117	38	0	0
aaabe26cacdb611cc9d674d327eca13d	55	55	35	37
17d7b0999f6ac40297e6bb8cd327ada6	0	0	6	685
72e33d2dec11cf1d71d9d5a02a416de7	60	62	28	0
5c90646a9902593f96a5418674062d29	0	37	110	181
703618e3a96e6526b70cbd45805e60d3	0	38	61	142
619daace7fef409c38f915c20c1ccb32	40	87	0	0
9f9b594ee74fa4830e1b450a33d01a4c	0	0	0	0
4769bc41e83fb69b6fbd24a50dd111f8	56	88	39	0
eb7c380c39812c3b2123a5cc70e6cedf	0	19	33	510
07ffc6ebabe04c7c960c5d345b3cb413	41	71	48	41
a3e81fe2904d54d6eb8e85f028316f7f	23	75	80	200
755deae2bcce89784150837743335f42	47	67	58	0
79c0b62466e9a56fc902c87e2e421f48	228	14	24	0
7f6cba7d0c91d30e028f94c7467ae19d	65	50	47	0
fabb8e0032e3cfec402f98f809fa1d0c	18	26	25	11
5a34082b5d053fe21319ec37b06c6ca7	10	0	20	0
b0c4a4a60ce96ff7b6ffeab7377b6d31	31	52	96	0
55005bf35fb08688734ddd97acd43371	9	58	0	16
7c5d527e13b512e0bfec31306b8f49d7	24	68	93	75
0922aec5729acb4aa71c27731f898109	42	94	91	0
bbeecc296018a38886db36a96de677a0	72	45	25	0
10bb0ef747ee7f8cad1d4f4b1e192c09	65	50	41	0
d6438e1e95a51689989072b065c754e1	50	66	67	58
8487b7172666ec1d988e767a673755b1	42	61	50	0
37ede5c90eb6c02c609564d4712bd3a7	24	62	123	0
05c8dfb076c9dc333926bd677a1745c4	0	0	0	0
815364fda77f78bea1d640a9969dad9f	0	65	70	221
8d6917630875921461ea4df9e76b1ad0	0	0	98	0
ea0e58fb79b3f65e3586880ec24569cd	0	0	0	0
19fd3992bd5154d9f5102fc5c2199ce2	48	44	56	0
210c245a6059434767b695395e5353a9	25	53	96	28
33725b0d2aa2d76471be7368769e8293	38	43	63	0
5bbb5e180d2f759df8e12abc6c47ec38	19	48	75	144
a6efb6aa8915927fd256f6b4b12f3bf7	0	0	23	0
191bb35d870a2db05daa57a95f16f577	36	53	37	86
fc55218d287e8d313afa31612b8e8f3b	0	4	6	327
fe0f1da1317b5d158bc366f1b0ac21c8	0	0	0	0
90791c3fd3d4df02c2a31b68fd135b81	0	0	0	583
36ded969e95025e85b4de3eeb2f2ced5	57	77	0	0
2a88a90458a74a90f4f369aa9b72a80d	9	48	46	172
1c48894d2e74097fd7baa4370ec8f69f	0	52	66	0
5c64d1e4dcb3bed405968b26e94c522d	43	35	60	0
77c2764b56bf9778915b579496f3ec52	0	40	91	0
c1d9d342170918fc850f6712e42e34ce	0	57	63	0
bddbb526a429705b75c92da151dc0d12	66	64	42	0
7fcef6007216c1d785a396f0dbb0739a	40	41	68	0
86d63aa474be1bb428bd627d5bf3a950	48	29	69	0
00b88108323d664c3353eb7d85ee1825	95	60	49	0
d78ee9210c1d068220e8fa46df04705a	44	70	30	0
58644f76654df96e51074f0d1f7fd9a8	92	43	24	0
c92d074a2896cd996716f7327d54a09c	35	35	32	241
3cbbcae0daa361816f362e19049afdeb	27	47	56	0
0e3c1c33251e6433019e732cf6ff201e	0	0	60	0
05532471823364393ba577bc1269c895	0	0	100	136
12704bbd260f375984fc6be002ef7987	43	65	29	0
743c84591b981ca3483fc53e3d2c1fbe	92	47	20	0
c0d9109cafb1baa234d922d07f3868c7	0	16	62	300
27167829ca8b62f4a9586c013496dac3	39	42	52	0
7ed6d93ac59a10a3e5e9b827708de215	38	72	62	0
50dd352163d3afff5a86125edc5b0c76	69	42	0	0
cf6aafbae93757a91aa94820242f6c06	33	15	92	93
8e287b10cb4aed8603c55ff80b572a16	0	47	0	0
f23cc273940a0d7f7633ab3cb88520e7	17	72	64	0
49486953a2d7474581f4efc6a2246a96	46	31	63	0
3c7b7aba6e21e299c512a91868e08ac1	21	37	60	83
5f9ca037a1dbe7ed54267af901d6047d	17	72	0	0
2b1588e874ee01de93dcfaa03c29ef91	63	61	27	0
d0a453b5d8aa4b9451ae2ba74d52c33c	0	0	71	0
81121dbd9b7bf57180aaa25c4398c630	57	70	59	0
b1a70ecf5ea86b1366af8ef612b1f376	0	13	19	0
f2a6e7098de3badb7b2d588f9bb6d764	52	51	17	0
f99a6053aeb89ad886d5acae4e1e77b5	0	0	0	486
78abee358709c73801a02ac26323e375	0	25	30	303
95c43a177d1b1b3d94d0ebea7ba76926	62	67	0	0
3f812a5d8ad391c3a79c228e80f3f17c	180	43	0	0
e5add932017c689e687497df06650885	116	72	0	0
bca3c6b3aa63af3013ab93b28605be73	0	0	0	0
c95bac5d949bd708d37b69ec403ad227	34	37	60	0
98a3146898023e557b49487dc20c2ae6	44	59	44	0
59c47418110d8dc01d1e64fbe020ba73	42	54	36	0
efd32b3c44ca9612dfdcfaf2ce576b42	24	20	32	206
f3c535d3d37eef1e7ddab402493ace5b	5	40	48	161
d16f72ae53b6715be1445e035f03492e	0	0	45	344
8cee18a47539735546f3894eff19b9bf	60	29	27	0
4b7fa8be597d2503200366478f7b07d2	37	60	29	0
a9fa85ad92e623f7bb1149031a3ce434	34	34	64	0
ce223bcb0f627f8462025eebeba47ec2	57	0	33	0
28a1306c5587937ce0116b0c36f3cfac	0	53	62	55
6208670dfd660a24ce4e6fe9d5d7f978	26	43	32	0
15c496202b161a6c3e761864f2506cc1	72	56	38	0
43365dc1ec94622eecca4ff1d088f285	0	0	0	0
a1dbab602dba7b179a54788f86dd30ca	84	0	0	134
4888b1c8b7622d16874c1a60f6dd3a8a	0	0	2	481
cec3baf2075fea5c10985071d3633b92	0	0	0	0
e8ce3c52c1bb02c17bff21cc9c936749	48	48	0	0
e8c79e4e6651e5538abdc2dfe772f01f	78	67	49	0
71acd010f2703d174af12eab3655f378	42	38	0	169
c229874e9f97badc0604bf12d299b83c	0	25	55	0
fcbfe2608a35816d9454fbc6504ce34d	43	48	18	0
4ea167918e1ee51db36fb2c5863b622c	82	74	46	0
5ec42bcdb7831c5986740d21fcd20b32	0	0	0	0
3f8dacedf21e2f6871c228ef1b81050a	44	49	23	0
7b75cce635dd311b7e69075799de648e	20	24	81	0
a353b70ef153331bfeff952d4006c456	0	0	0	0
32ec76b9c6f2afa20e935b90aa3ae816	0	66	39	0
79544744eff346461459310464a5008a	58	38	47	0
b1840578ccfde45ac901b2ba63753746	0	0	26	222
7c33f20e996420565adb3cc69a94db26	5	75	68	0
7748c76599b3c442e2ded693ee42e01f	0	0	15	88
0ff560a3b644a3c78719085160653f8e	21	0	117	0
5663cb5c877a3d23f4c5f70e81a359ef	52	42	53	0
6cc4a46f76d9b91f816ce065515e3be3	0	32	56	21
1be13280d03db84f620a320e34b252fc	0	0	0	0
2885a932e1097298fe7fa01ffbac0135	35	54	22	0
c22b93e4a0125693fb1cb35e214b7ab5	14	38	46	0
a1e4538753ba502ff704838b3159647b	86	38	0	0
692ef3111a5143c64d5ec9d26603cc5a	34	44	34	0
1f75cc74cedf0dbdaddbf4ac54e9cb84	68	0	57	0
7d3b4a8846461c7a39acc8edbc061d12	31	40	44	29
6a6e54770891262b670976241a0e6ec6	0	177	0	0
1c835adc9c4035b7b232d43283e6dbcc	0	24	0	46
d4f996c73b31e4e224372baf9247f073	46	74	10	0
a786cf8c2f6376f7e909562dea04e408	35	32	33	0
eebcce395c386a2f8251033c5779985d	24	34	0	0
68b58443d5845e92af74db95c7a97b52	0	60	68	0
98dc0c9a9b43007fe6caf6b994f7618b	0	0	0	435
e3f80077d41e85bd17bb2408c8f51ecd	0	23	52	97
1a40d52a30e18d3dee8c2cecbf8e6d5e	39	41	54	0
5507bd9a07bfafaa1ac994a86bc39e3d	0	0	0	0
8d4c73fc9277a090add2539a3c8a904c	39	21	0	18
3e9b138d7f53dca5a397d27ce106fef2	29	30	31	20
6e13d1e4a0014fa9217182d42e2b88f6	0	48	48	0
64fa52252f7f752273d762c5d43cb76b	100	0	0	0
3bc0c7ea163763da46a7c727e97e8668	25	26	24	0
72c5e013a3136caff8a8bdc9d31e84c4	22	30	35	0
dbbe8cff262899fea830ac144d141b92	31	45	28	0
a3a66caac59d3cbab1de061b670e4632	31	43	37	46
387f56760a1bd724576b7b8129717464	38	0	68	23
b76a388e20f92dd01092a5c256ae822d	0	23	65	263
cce3c833ae38323240e7fa9e31774d42	0	0	0	0
6d7ced37dc93c75b6c23779dcd20a589	26	46	45	0
1dcd9591192bbceb7e94115f7104b141	42	34	0	0
7ec8ce780447a99f3f53e753b5e13f55	22	49	29	0
a2d3cbedc2c700d824119320ba51cfb1	29	5	4	0
68882823720ec28039905ec08aca30d2	0	0	32	0
7a3394298efc503f238cffa441483bcb	29	58	54	0
c4392cb913e623f46748acd91623a7ba	48	55	45	0
fcc3ceed5bdc164d6be32b353c074d45	0	42	76	0
3fc78cf5f996e467a6e1d344c52de797	104	36	11	0
568f227c4a4f3501d9164a611a651a24	44	29	15	0
c7178e247c8596b20b3c613b835cdfee	0	0	0	0
d359097142d7d53bc112bc4c6269189d	33	41	45	0
51673265aa58be63d1584b59fdef3828	42	60	23	0
ca1fe5f95012311a98d9d654c19019da	0	51	82	0
854f8336c985aaee8aef33d2d69a9431	32	36	14	0
246942d5eaf2378e849ab61b405f9b45	21	49	67	0
910685ed8e1bc6e482ea330b17339980	58	44	0	0
1e4961d07dd759f0a95e5363dcd9c4b9	0	0	39	107
31ec490d6bbbea46b17e472aa5b16b27	0	0	44	357
dd58e30e77c4c1dfbcbed507cc744336	0	43	39	0
2b78c368da44c7bda0d2330dbec58b4d	36	46	14	0
f4e26cda061d86c1abde45b04ec10ab8	0	0	0	0
bff8fb10094727fd7343ce84097000cc	0	0	77	0
2d8d30dcfea1738562eadb58a8df1830	38	47	41	0
6bf4c0e35bb7d6ba299e04fe8bc6ce1f	0	17	90	179
451de374d40cf19ba3fd0b7e975556fb	27	0	39	0
fc135077ef5942b338e569dbefe3f3ee	13	42	0	0
058f5becebe7a1c83def8bd1329273c0	0	0	0	101
9251a8ccf8456fe38884b59b62bfe49c	24	30	44	149
30e2a473f051bb37e54327eb18d6a60c	49	51	19	0
b51f2dfb4613c2f6acda1fa99d06689c	54	39	17	0
556d1a361396a1f255ab850037946cfb	24	67	31	0
5d5bb35974c0ad6f16350af40827ca75	0	42	63	50
c567accd8a3fafcb1b29be396ae39fd9	31	40	31	0
927fe0bcca10b4ad71875682fb6082da	41	34	17	0
6b17a41597cc0862e9a4842d6818d77d	34	72	0	0
34446bb3c9edfcec92ba55a8d72d0065	0	0	0	0
04e4388ef79c673188621a526e7ab355	0	0	0	0
04d1353371a815022a83eac3e7049981	0	51	0	0
a1b28abb18e6ac47d5710e2a8b220628	0	71	87	0
087693767685376dcdac961b1bef949c	43	43	30	0
b7502468fb0535c181364a627d4f866e	0	0	20	210
73a39596e1cf9618f3240184236e1be1	0	64	82	0
408bb301e463e1ff2153ccdbad503c06	117	83	70	0
35ac3305143e177003825d4968a19f88	0	0	0	0
1275c9a2c4853dc45372d8325008e9fb	18	49	60	0
e828f4aea13055c3b3ae9373d0cc7c38	45	37	15	0
cba36fbde781df6f9774b3d126d1890c	65	40	29	0
081d4e86ef518349c8c18b5999a444c7	48	20	62	0
572e511de43b931624955f82cbd5ae78	39	40	32	0
1622b364f23f2c3c530ac5b421462f34	51	0	0	0
e82d3507c2f01c6fac8a898f3289a079	0	32	53	0
8c6839f3e945c2fff1d1464fcb8f25ae	0	0	168	0
a9338752bea883b25021d71fe1c33a09	0	20	40	91
80e2460a094603e4a60e2b1695fec06c	71	32	14	0
0c8fce2f15c127f2650d6efe22b89f9d	44	0	76	58
73b4fdb3f5b3870a2573edda1aba3a36	22	44	0	0
99316be36b53852799d87fbf00ae9b91	0	0	61	0
ff689f3e31e62ff56af7d9e02ebd90b5	35	35	63	0
47ae5d904b241134815012f82a67df02	35	0	49	0
c70da62e28f148928ef97efd990b4f2f	55	0	34	0
e137dc40ee947687a7a665c8c5138ef5	0	0	0	359
5befbc3888e3b7a6f7d5aa19b4fd3302	0	0	0	0
d3b2d8511330793bff35c0bae3f535d0	0	28	0	0
afa73da6173f4225bc494f6484a1bc86	0	26	52	0
d23505853f1a9eff4591dd227d2dd642	0	29	55	0
1a8c9450b6ebb8fcacb9a1013f5c15b7	19	45	30	0
91947604d4acf28be750658f7691f723	23	32	65	0
4069c8fdc2598df5d7b3c99a5bf90f36	33	34	0	0
5d8bebaaac44fde2e7ff3feb8a882671	74	35	0	0
259defad3c10a6e569f91e77560868ec	0	0	0	350
1cd02514799f12686bea76f67721e103	0	0	0	351
f1fa24a92580ad37da5a7f416c5fa42a	4	0	0	0
727f6544403e6098c5ff600214f8e069	0	22	27	50
7f23d0ed7253d3720487e2313ea0b6ef	40	38	29	0
aa30e6efaba990cde285543b2af41480	29	51	40	0
839353517dd50905e4305d4d0dfd2a3c	0	35	21	0
c2d2fb08a82559fcaf6e5e7327c7df47	0	0	0	349
9119ee24023157363bf0be0326b19a39	30	52	21	0
02994595d40230239d1a07d1f92406ec	0	32	27	24
b3e9d2a870af50d242814cfd439328b2	18	40	17	0
0f23f1cd416ec74ea69ba7e6785acfa8	25	51	31	0
5f00733111e029f7d3dac684bd5ff029	0	44	31	0
d447a25db2777509aee23791bebd9bda	26	37	0	0
7777ff06cd7630fe3792b98ff0dde14a	0	40	0	0
f825518d5ef8b9b3dab15c45230b0b8a	0	13	27	37
12960e0e482071cf3b141c7504745873	0	40	38	51
ae7a31647961c873b89128c16d86fd44	17	49	9	0
b90059e9eab80ee2ce2301f81ffa8ef1	0	13	17	113
54858730f212da618a62f0c8a74650ef	0	84	0	0
312555586fe415c688e5a9ae0314c988	26	32	36	0
1386566ad054f251621e1c583ee54e50	0	32	19	207
c0c3babac05609e68f15194d77504a52	0	60	0	0
a93bc9e1b55923447d51e53ef5d809d7	18	24	25	0
e25dafac8322d5c59f782df842205626	108	9	7	0
05cc6407911719963f6bdbd4d7c75df3	38	0	70	0
2f158ba8372708a3d0ba31d574a90439	0	32	21	0
93b9131f668cb3cfd07e98bf55a76bfc	12	13	51	0
6fb41f9ad2083755425e673183614736	61	55	0	0
69c296f64d691265b95b876f4bae2792	23	13	56	23
b24e0164a6c957782458d98bad62949a	0	0	64	13
e0c8eacf7e0730d19734d1652612d736	239	23	15	0
b7281f1f3a7d8ecf29fc9233f58a5337	0	13	26	125
ceea0c70261ec674ddfa0866e42289cf	42	45	0	0
752dd09f9be3a9001f4a7969d0106531	0	0	59	0
09fe1eaf71fc6152939ddf9ef2422901	0	30	90	0
4ed7dff846f0aa3618d9290c4af294ed	19	0	55	0
39d67fcada9b578f314f56a6d65d4410	47	30	47	0
e2569a79f542eb7a6f40b2fd003fc7df	30	26	21	0
04e4a90dd6da8533ff4f2630ea5a8ffb	0	0	75	182
fcbf1d5239168e76d8998c0b4ef1ca29	0	0	0	0
b4f9b5a57a9580c1e6de15d1fcb455a3	35	47	31	0
c5b37420ccc505382c3f37511dded7d3	0	51	0	0
d30c289228b20a7963968da9e01bed9f	65	56	0	0
49598fc3c5db628d11bb8f2d4d5e84de	0	64	17	0
4e1581c9db86ad99697e2cc32d735140	0	0	0	309
148ae5cdeab2854402428fe3769c4452	37	0	53	0
af551ab0b9f53f7b0617a592ab072155	16	33	0	0
f1c69dc6f277adbb8b78af035ae7482a	0	0	0	0
f94c3840768fa5d46a3269ce5efebf31	0	0	77	0
fee2e77613e2124c4046c9e1b45f0e83	43	45	0	205
7dc64ea0b5ed6e2adb7f0a60a0a82974	0	0	0	0
29e1307a91ac17e1e02d71c95d72d286	37	0	28	0
6d8d088ebf0c1d4f5dd4e259eb361102	20	27	15	0
4163d460244d5476b1dc821a20a9b0f4	0	46	0	0
632bc3b96a85e93e03c1e036d5416b4d	31	26	19	0
12501410899ce4ac335fca99203175e2	0	0	0	0
e5f27588bd5686056dbca9ac15c02eb7	0	0	0	71
3c2b922fe14c696d2addef1e21d00632	0	0	0	319
f84f4c9b7dbbf2f125120e5481c028e2	37	31	24	0
58f9a0011bcd0aa078b6645833063baf	0	22	55	0
cf1d6c638edb82dbfd298946d2db863b	0	47	12	0
673afe08d54d69abc886e34009d7161b	0	10	0	301
bcc6185e9af3413b0c8ada2d20693046	0	0	29	252
0158f3b4c9caebf7cadebd75557b403a	34	15	48	0
763805d4a8c000b3b03a0871a739a265	12	22	7	0
810dce95318fa6149487f4247d09fd72	44	31	0	0
848fe1e4b08cb8b30cb7c74b1be9a75c	0	0	0	0
c7392b276b9d839b4ec3632cb14228af	6	110	29	0
cce39a91263626444cf9f25713f0bbf5	33	35	22	0
409ce7d3dab282f9c7aaed20b1660618	0	0	0	0
72d2ff546f90b4de9a9537f881042815	13	29	32	0
0fb3a6f80c168be6f750e9594b1ae056	14	28	30	0
19b7bababd3002ba2eea80a50c3c539b	0	0	0	0
ed624c2a23294456a87df7fc4e022f58	26	25	19	0
c247f6696e3560ee045c4be05d3ca6e3	13	0	0	0
ea8cce47854072bf99b3f7a4d782cd7b	0	0	0	0
955919a92a161177359642e65eaa81fa	0	75	0	0
87335a792d6392b4df79a1f0f3d397fa	25	0	51	0
1079828a002b1b36915dd24b20892960	60	0	36	0
2cfb30f728299062ea73d1345ce13ad0	0	40	73	0
576cb8b38f20e231fa5bdd406029a831	0	13	50	0
8338101e2802a5ce8f07d0bc40da4e6f	14	24	15	0
f77ade7e357cf5fdd471042229f954af	0	0	0	12
08e79ae1749c722d65f4a13bbe2307d4	76	34	13	0
bd86901984ea104a1cecaad7ff896b2b	0	0	0	0
c02ba02a566ed066cc03e5ced6e40021	0	48	0	0
fdf86d5c5c1109c7a443811f12287560	0	25	44	0
8ac097333f48057ff3a7e89c024b4fa1	14	31	13	0
030a14cfb8c2157afcdbf205d0a18fe4	42	38	14	0
44ef576eb4479714f72c9d7ab604fea9	0	71	59	0
c468ffdedd821e2ed765f97d4a841f6d	24	17	24	0
65dbeed95bb3dfd5cfb2b9497fbc20bc	24	49	0	0
722dd9e730d832ced7a5fef1cea13d4b	68	0	53	0
6a69f0d0dd753caac176e5f3d0392fce	30	0	34	0
0ca2f725a0476a63e2ffafebb613c874	0	40	0	0
82ad5d92f6651e655a64b74a087f8198	27	40	0	0
ce6eb6accb6afc90d9acc4973b9622d6	0	0	12	69
80f7c7b66fcda9a104040ef73b1be972	0	0	97	0
60e2699ce8057b774209db0557a3b718	0	18	51	0
36bbd83b2d5000c92c78f50d016436ad	0	0	20	0
f920fe70f1ee803f2d90650b4ef308a1	0	0	0	0
0170213b3e4565cfd2dbfb4a25a1cd24	22	22	49	0
db9074d7ff0e25a208fd2c54b75437bf	0	0	0	296
8c638c6f466a80c274562b71baafd675	0	0	0	276
4f49aee08674638d18329d150a7b2185	25	22	48	0
5a6fa37a59e80854b4558ba4a133196d	41	28	8	0
9196815b810b72750b4235957a0daac5	252	0	0	0
2e902f7f3e8eff6ec9487fa35cde30a7	0	0	5	289
c7296aa700f263ac2b2ba6f9b5e387fd	38	46	0	0
56760b0bbbd04f3fa8b87ff0aafa8a26	17	30	18	0
41d103f0f026043a87754243a5992476	0	52	0	0
95f4f2357c723179f1cd6c80c6da0c37	0	0	0	0
4058dd090ae1070a890a465ae8454b6c	25	0	44	0
a99d4dad6753cf37d4bbefb73eaccf1c	64	18	0	0
daea9de293dd6a27e56abcf61aa906c7	26	39	16	0
238c3eb5b41250e501bab03b238f03ec	0	68	0	0
ee8fab683220ecb80f4bc61c65982b60	34	22	0	0
79e6d9ddd2b27a605aaab5d1e5ddd3e6	22	0	0	0
6a6ed54df6b02d54fd6b5dfc2d73bc2d	37	41	0	0
ee030a5952d39bb32e58820da48ad9ba	0	0	21	266
eb2d3d6cf2ce45924ad25c5d26970974	38	92	20	2
9a37437b4698e8f91aedde2abdd0110f	0	0	10	0
72f404143f585a64ff50d4ac5791845a	0	0	0	0
a9c4a8190ed501be273a81e535095330	9	10	25	122
d2f1cf23734be35bea70726d5edec7ad	17	34	12	0
b5dd3dcfc2ed3f67f4a4f7cce0eb76c9	35	39	0	0
c4c1b8ab3f744163a0466da87d11ba5e	0	0	0	0
a0acf4e8aefee50a21aa3cd8a3a69e1e	42	20	22	0
0b06e49790c2a8fc34464d792b98d292	45	0	71	0
d0b831393504c850c75dec889521721f	51	31	20	0
2c59827e41c98f06a0f1d312af3af360	0	61	25	0
d55ed418df7b8f7af5f0d6334443f8f8	0	32	57	0
060cd3f5696f26b9d003b21361392c87	0	0	0	0
8c34ae36ceb487a33026a76681e550de	22	26	0	0
4d8faab626edfb4fbb3b64b2a899fd9e	27	0	24	0
a0cc3ca2c14db8c585999457b9601912	31	28	14	0
679ec225ea66bbf38011c2cfc044ce77	9	17	45	0
30da56b4a3e957167b727992af81977c	0	26	42	0
253d4cb8d9198e41b401251c1b949a1f	0	27	51	0
ebf2703d49b0460d60ad12c95caff7bf	24	14	36	0
963d513cbde388c5ebd31f785c93dc30	19	35	29	0
c765a52e6513a462b53d92ece07b059e	35	32	11	0
7713bbb58464339f0c5c52d152658b14	60	0	112	0
617e4cd931d86b25916fbf002e3906f7	15	34	0	0
204afd2eb785cd0fc7e42d91b7d412d7	11	0	0	0
98cedaeb6530038a7c03909a8fffac4d	88	24	0	5
967e617c5d3c4fb2aa0d5b06fc6a11a4	0	0	67	0
62d7827439624e8359946ed64da49ffe	16	23	43	0
1699349453b286db90d6bf86018a4f14	20	26	0	0
3d97750b25438a4e7a3dc01c60a2e527	16	0	25	0
9a1bc0fd024c74eee8267d369bf9e504	8	15	11	0
cb348378854bb6bf78013e8b1293f519	182	0	0	0
c29514aa5124b17916067d7adedd5bc2	0	0	0	128
3d77b04d50dfaf883eef7035b3992dea	0	0	23	159
24478c7437e1b2a0fcc5495b38fe470a	37	12	50	0
32a2ec5b409b59eb9e47024ff8e8cee3	32	0	49	0
ae7647ddbc4d3039eea053832bdfd0d6	0	0	15	146
4839adc1f069db64ef0e820aa9f0bce4	45	30	0	0
9cbc777a80ece900819e9cc5d3fc3a51	0	0	0	0
ccbb918ece4d0ec2aee277c1f031553f	0	0	0	0
1a88e7326a5d02bd20dad36e68252982	0	18	18	0
27deb3dffe65cdcd7778f66a9fcc04f3	0	0	0	259
abab4f7fb451970a217e23555c2d9757	34	0	0	197
42591e68d1a4380f9f694cf42d60c7a1	0	0	35	0
f96303cf221d49327dd1f14b6cb98cad	38	0	40	0
fc12fd0139f1546b4eb61bcd514bad5d	5	12	33	90
1827e64444dbca44401cddc037d58cd7	0	38	37	0
67836b972343f2cd2debadc0bf390b0b	32	25	35	0
6e2eb98a7e69c444fc17593f4b2add48	15	24	30	0
24099fbfcc9a80a754f05beecfccfa81	0	20	0	0
c4c8ad2a5c0cb96ee0ee7f14b8db0acb	0	27	23	92
bbed66e4c749544b7c7a1f36bd2e7c65	0	0	0	0
80d9496772d1c8f3e444efacfdc46907	56	0	0	0
a769fd25cb4cb3e65fb0b5f752ddf4cb	0	0	0	0
ebf63562fd3501c0c980e115832d3279	17	0	0	0
6e049e5fe9fa502ba322d1577884daed	0	45	34	0
579cb872dc4e21f736ce303848cad425	13	22	23	0
e661f31902693a21031a798f5627ac70	25	0	0	0
68ed0f1dda4505cedaff7a032be660d1	21	35	0	0
8b5421455b6a6b60d8143ed18c548b73	234	0	0	0
e4a70c2b6a9724a88d302dca239582f7	0	0	0	0
9e304df70d15204b77a7361714a82413	0	42	0	0
31a2854000a71b42436be2e520f097d5	39	0	36	0
7366ba4f16dcf1e4ff59dc4a2d460216	23	29	0	0
5afd1c3c03d143b26a536b3e9d0cb7df	68	13	0	0
6659bf45cc89852a54e2e94de2fd9c72	0	25	36	10
53eb824385a85df28af5741b19d99e1e	35	0	42	0
6c2e94bf078edb959b5dcbbbad6f426b	0	0	0	235
b2491e6a73c8ac61a79310cb023ffcf4	0	0	10	85
847f5efa2923ee6780e9dd6758c38586	0	19	28	0
28fcc71c84b85a811bd19529f8a78d3f	34	24	42	0
3b312ef548fb48875588dbd0fd3edd54	0	31	23	0
4dad3029b4bfb80d1b64d7f6ec09bfad	35	37	0	0
880dd8f3e3416b4c30a34ddee4f1046c	0	55	0	0
c231cdf9995fbb6e4fe29040e7cc0232	0	0	6	229
2b35039c8b888bb0dbab8d10765c2c50	0	29	31	0
9b0cf7ef96e6c76fe71f5016a7b87300	0	20	17	0
a3fabe2654089ae8c7c96224032facf0	0	29	41	0
62fc347de53c7e513d40b25e23c038b8	23	45	0	0
fbc9663b1d2f89f1cc29d4071f2ae562	0	0	17	59
7986d387a99beef930413aeea1668b89	22	22	0	0
aa9f7bc8bc7ec8db7b1816c05c4188e9	0	0	44	203
4d15092ba1f827d39ee5e5bad68d5ef9	24	26	18	0
918027bbcbc74f64627038b464a21b3c	0	0	54	4
fd6196e5e93f82bcefc1b5737897c42c	0	22	41	0
0831893a3dbc2905508432e84c151a31	0	13	40	0
fc8009fb1f74ccca7304a049d5c8e4b0	46	55	0	0
c048a26918d311295143af4cc3181a30	0	27	63	0
b9f59580aff59a1ddb55daec9f7d01dc	125	0	0	0
6fa9403b59bd3ddb51f2696c29ad4860	0	0	14	0
27b04b59f773b8856992ec093b93ad4d	0	0	0	0
27c1e130982d8bb2ad3ff2248af8e92a	22	0	45	0
a9b52d7961254d9f590c6eafc9bd1405	116	0	0	0
27ce437bb00a67f08027a8935491406b	23	33	34	0
85227a252153c627842536167ededc19	0	30	0	0
480d5fcab09674a29e4adeebb812ff86	81	34	0	0
8a321379f17da4e57272520f2f41d7f3	0	0	0	0
1f13391672b8752625165d3700ea80c7	0	31	22	0
d0ab2c15400fe710288526c9a33083fb	15	16	18	20
8dde9c675c4aa16128cae2684a6662c0	0	0	0	0
b1162a86ca2f92ddc6c8e91c6b4f511b	0	0	0	0
6b61a0f798aa1d522393a21faf7509e7	0	0	0	0
571f078c28de7aa66c4b4d2a303e595e	39	30	0	0
724e8bb63e3f565db5cc043a5019493e	37	27	0	0
f9202478e5dbc672296c2399be7bc7fb	0	0	66	0
e3a095afe977e84a5dcf432622972908	28	0	0	0
89f095ad6ea679a4007ff56df9b738b6	30	22	30	0
529b35cef220e07e4dba1756481a2f94	50	14	0	0
97db1fe2902902f38466900f542ae5b4	0	0	0	235
92f9bd0c4a373403c038acffea3a2371	0	0	35	0
9343ce6324ef425d5b0c47ea9aa044b2	0	0	18	158
bb5c4ff6c75feea6fd7f5689f2a502cd	32	0	0	0
91d65ccbf9923c61f6377249952ff613	16	0	42	0
984392359f9f2fe8990079bef0dbdfc3	0	0	65	0
fb01280a25a6600c7abf7c71fbbf8fac	70	0	0	0
5ff9662665e378c550d6e808d643634a	44	0	49	0
9e84e8213d1e4c97746d3245ab420760	0	0	0	0
882689ca48a36a31778d135c774d1327	30	36	15	0
5c84f230e4438d04d3e2b89755628f26	0	0	0	0
550072c3dbd4fe94e2f04dce718e4fb6	0	30	23	0
8ac9f42df74eaeac44135b4928803ff0	0	28	32	0
4c9529a538bbaab13a51bb1882c9d47a	0	0	0	90
f1364f1ffe1fa2fc4263b98a49be2bff	19	9	31	0
dff6d364f3fd03387be5d3d120f1bb8e	0	0	36	0
2e0aeaab0680eaa6ebee9d42d276c9ad	10	23	18	0
e2c0249de63e20f265081995249abe89	0	0	33	0
2d14a6a84fc018bddbf6f0a10192dca2	30	19	0	0
87ed23a0ef354f4402c874e252a8c602	57	34	6	0
5bdfc81cc4029c2d888b1d3aca73e01d	44	36	0	0
2a892c1623ea3f13437f323ef3fce7b5	13	0	43	0
fe56601cd3ddc2c7bfa03556370e78fe	45	38	0	0
5947f55399abf6a8c1161652135e12b9	0	0	0	200
bd36579f611ee5d83fc5b30fb13f8fda	28	41	0	0
86cc607aa1bb1afd1dae8d768e2fb862	0	22	0	0
03aef34695f133be08a806a741011b94	10	24	61	0
db6c2f39a980e7b5fa9452897cb267e8	60	37	0	0
1fa22bddc5fd59a46ddcf57daf5ca02e	0	0	0	226
03546d60e4e1f9569f120b823c9bc853	0	0	0	226
2d53ebd1e0bb0005e39e3332522bb752	0	0	38	0
f20f17e7642c5803042a37015b32c8a3	0	0	30	0
a7ac00d11c78b8e4bd8f0258df12f24f	0	32	0	0
fa2d9cbf4e9215c43a6b28cfb17f02b6	0	0	0	0
f571385e56dd3f968db4378fc9397c0b	0	0	0	0
70fa67af232b642495b474a9788a0e5b	0	21	49	0
db0f390e9310ba032d804bfe7ec063a1	30	0	16	0
455c018fc61224f3f9138c30fe06381e	22	21	20	0
9d5ac8cba73ad296f88efbfb08844166	0	23	37	0
556073b5c7bd0cadc23e9f0e6d52f2c1	13	32	12	0
e3b283f4d4700af85f542a64222d614d	18	29	22	13
a1c2a5e736f52523958e1bf01f156312	0	0	0	0
87726bcb5dec7069fafbe9c006bcaae7	52	55	0	0
031e3c0606d22aeff38b2ad9ac66b39c	0	47	42	0
43972fa0955cf96c1612d0e23d2e1d79	11	26	46	0
19af5269e66022c20b7b7770c2b8e43d	0	16	43	103
be33c09afd7d475af61bcdb58fc7f601	0	0	34	0
8f4171e68fff59336a9aaf9a8e1246ae	0	0	0	221
443e375cdeab6ef335e651da884438b8	0	0	50	0
b964cd6f396667ff4d48dcd490cfa557	0	0	33	54
1bc9149757a4ea7ad2db4f9695fcf857	0	28	0	0
4454ce4b3b9a49db6a301bd88442b6dc	16	23	10	0
7d901cde0e89f14e1106d182b5cc18ff	0	0	29	0
9af75e3ca5ea1fc10a81f52c5df4a556	0	0	0	0
d6648d95e96125d5eb96cce91ecdc45e	0	0	20	0
5d3caaa74f686e4babd72c6f6b4e5fea	0	0	0	0
5ef290d001e53e0627fa3affa49b3184	0	0	36	0
ef100b9d7f0f2aba2ba4fca7cf642136	0	0	0	19
9da147bb71adda8eb414adb946f3efef	28	0	37	0
1803cdb8d56ea76168811700b64f9a71	16	18	5	0
8dc67c311e6fdf0443900f6a34889c49	0	16	0	29
da515fa902d84f3149c9021481aa5d2a	26	30	26	0
b79155910e4680980fd0deed543046e7	0	0	0	54
9bd95b6c01e1b7f17416104d8972abd5	0	0	0	216
7fbb736543a576b5ee362d9ec0a1a72e	19	18	26	0
8ec7ff6c0ed457262adcd5be28328560	34	17	0	0
6875b27387690b5f440881400f45c699	10	41	13	0
a66e151ce7776436052b5fdce474100a	0	60	0	0
0667afe65bea725417a036cb24282de2	18	15	25	0
6c0e2538474755738fd5651dfbbd730f	0	4	4	196
3548f05c04a7e849361aa66ba182b033	0	0	2	209
47bba6890763d2afc5f9254bdc5a9fc5	0	6	11	181
9d03e8f99bec14b304de89077241ed61	0	31	0	0
d9c0b555a88250c34de66b24a1c815e0	0	24	40	0
775411cd0c8a4b6af6fb49b45d7a014e	0	0	61	0
eb37dc7e753b8747613ffabf69a47bda	107	0	0	0
c59cada9a83e86973ea4a06deaeaa64e	48	20	0	0
a83fd66cf90f70083a2b86b55d6e374b	106	24	0	0
9283a3d8a704b2c5ced10542e41ae089	0	64	0	0
f488e634fd6fdde839ee1d839444169e	0	0	67	82
dc9b508082df4920b7f6c4977f2145ea	0	0	0	0
a7cd28a4b7a0c1b268c96ae5af64f2aa	0	27	69	0
f309c65e12ef509bb240bb9c7467d4ad	16	11	12	0
9fa58d87555710a89075c1526343693d	0	17	114	0
3ac95f2fe3f3e008eced23c078e01d9d	0	0	0	0
9fecc980b658c53ee513adf0730f0f3d	20	0	56	0
b6bfa279378421d52953f8cc299db49a	36	31	0	0
6a4a691a69f9116b617370242029f97b	17	21	25	0
cc436f2fd9f88f95f8c51096eaa3e82f	104	22	0	0
345f6d02ff0f08254f58c96493a5109b	0	13	0	0
2e372c8f3f5a51a1a5051031b5481dad	23	0	7	12
166f81b5dc459f5c2305ac4ad05803ed	0	42	0	0
50a31699e1bbfaa01d486e0a8058a1ef	0	58	26	0
cfbf34e15ffcfc2ff84e64293a5090c9	0	59	0	0
78ad33241e238f4c1ebd6a556e0f37cd	13	21	12	0
735ecf0e095d991f021182aa3f57c0ec	20	15	24	0
a2c5dd097e715633217b4039048d3da5	31	0	33	0
4af64804c93936a2d74c737721f1697d	12	22	15	0
2278347eb981451c349c1e277734081e	40	36	0	0
4053e89cafd62e4a95c0b016802a9a85	27	25	0	0
917f6994fe7ae15b1c756f75391e4b06	0	26	0	0
747316813e712922a0c79de8002d4d1d	0	32	33	0
70e27626fbfd4862f97c0f97bfed0d56	0	18	27	0
aa4a49660295323dcdf56d291cbae61a	73	0	0	0
f6432a37f8d23a31e1bd8d9dc1370057	0	33	32	0
beac8140a7613be3d22947d2fb4a707c	19	28	10	0
3c2934680d564f24be3099a620adb243	0	0	73	0
b0b18cd46a3ff2ff39b0e6dab052b420	17	20	0	0
fb6dd04f2b03a8b8a46f5f9cd65858a4	0	0	0	0
b1e1500dda231fadbc537248f1536c4f	0	78	0	0
1f305c978aa5f1ee10c65ea2dff159ab	14	0	31	0
1e943d8635c74d8b17f2b1b95bab2fc4	0	18	37	4
db325d62379ff8e65eb65ea4fe442622	0	26	19	0
9bae5443f2b74f0b59d8155af8e43052	70	26	0	0
01d40411865cfd023beab37f6fe327b1	56	0	27	0
d1936a86defac30e61a0595fab1b5db3	23	36	18	0
acd55c514a37accdeb5b3632381874a1	0	24	0	4
fa08875132c980cefc2a8c4331d535e7	54	49	0	0
1de3742971ccef65f34a3a2b0d074678	0	0	0	0
4895e12a7bd83ba04cb6a6b6788142ef	0	0	0	0
f0218c838042ece3e2881adb9433df04	40	12	0	0
4ada26d62910c7698e3492d9edbe87a8	46	13	0	0
ac497e41b16230691a63a326f1520573	0	0	0	0
39588cb747abb4f0ca9c69ff30e93847	22	24	46	0
79efc43eca6df087e7e12d058ac303c4	0	0	27	3
bb565c74069d647c5e73dea118727c72	110	20	0	0
94a162b589b5f8d8da3e7c3f06a2d27c	9	0	0	157
686c5ea36ce0f0d895b27240621ab7e5	35	0	0	0
f5d6911a6ddf8b6988f0af2660c91901	0	0	0	0
100111ce06952ed56a6cff06328a77b4	16	21	14	0
e323e105b74136a1588bb3dc1dcec0ea	17	22	0	0
da737250e526b869468132d854cef4f8	0	24	0	175
7f9ddea3c7c3f30eabfc8c9462e52a8f	9	11	26	0
6afa2f2f2f001b5df48a8d619447ed41	0	16	34	23
3e9be2cb8654aa16792e73baf2b538f4	0	0	0	0
b19c36cb605c56a67bb70ebf375f5ea0	0	0	36	0
5b003385a7cd985be9ecbaf63c7aba0e	112	22	10	0
ca2cace08666ccb7d3c9dde8c81a5e85	0	0	0	198
c66fc98f6418c81b77570547058d2877	17	0	7	0
32ca27016e1fa67f66c90f868f60200a	0	0	0	23
c1631c38e23a3ec7733fdbfe7ca328ea	26	53	0	0
32dc3aa41e7c855ca24a3f34fb7a319d	26	38	0	0
4c1dbbbd0de1411f6fe0e75bf1882de9	9	19	0	0
2d2f4c388704cc3f1cd06208be28ea3e	63	0	0	0
ae9e651a957fd6ae6c4ac59ed082422a	0	0	0	0
1ffb8f4cf6c8ccca40d6e63491c38f6e	30	44	5	0
af2b905dbe7497a3968d5f561f845777	43	30	0	0
ab8353926dd367f43c49847c57bed346	21	30	0	0
08800c21cbf2b62ce24d046237edaa14	10	28	0	0
10e914de8703dcdb9690901da28dad76	44	0	0	0
d7e0da82b572fe0b5fb5b605d4335963	0	0	0	194
85734cf08378d1e8bc60cbb8e296fe06	0	33	43	0
6d12d526fd5bd26c76fce048dec3141d	0	0	31	0
9761f85fad2c0cf0d382b8d269ef8444	0	0	35	83
bdf245aea164347291cfbacb2ad0d838	0	0	0	0
95fa4f33ab3049cefa77972b69c8f018	0	21	0	0
08841f961a6bb8a6864cb5782b9951d7	66	22	17	0
721b32bed3550ab0e68be4c4db907a5a	0	0	64	0
b86df1516881491fa44e70780483212e	0	0	0	179
342ee05bc87344e1358ad1ba4da11d56	0	0	0	0
fceb2870690d91f94e8a8b5e82793725	16	0	29	0
e0e8b3a93b1567cbe620328d04baf784	0	0	0	190
c591d2afbb595fc3ca548223cc1a75bf	0	0	0	190
ccec92519a5dd32e607d02aad55e1eb8	0	0	77	0
795efd708e8bc53bb600322be309fd73	0	0	39	0
25c127723fc62ccb96b75c8cf594adc4	0	0	23	77
1c6bea3f4404851a7f754e467c1a4349	48	0	0	0
cc20903f160c8e5b9a81659dae1631de	0	41	59	0
3652ec25ff98484cf54c4e099f750714	29	18	21	0
ec0628527c4c66e957cca62556e10e68	12	15	12	0
481d227ea9e4b871a30484e51d53b079	0	0	0	0
1d3ccfb737d62fe7752f76f9fc0dc178	0	0	0	48
6224e6c539bf36acdb9707448b0ab14f	0	21	24	76
7c3da38fcff8557f5e1f67f79ef3e3ea	18	24	12	0
a7ce56d7ff35c4f8905b5eb345e220e1	0	0	0	0
fe46571d9170d7bd710765f3140eae32	22	11	16	0
06ffeea7b4f2c261837bb24df0cc5fa0	0	25	13	116
e45d08e423901485b315009ebe5dc84d	16	22	13	0
2eff92afa2b265714860c84a87d532eb	0	0	0	0
50bbe5716707c613cd17e8eea1bb9229	0	0	0	187
4316028d1cff94192bbad5e47ae93083	0	0	0	187
f0131bbfadfabcf36cd283f230409748	0	0	0	187
cdc6ef71926f740dc364358c4b44a003	0	12	0	0
24f4a2264140b050b5865031f72a65cd	0	51	0	0
1f50ce2b1651a70123864c9c048b0b8a	25	41	0	0
a184ff9e794bc8cbcebdce24ccdd36b6	0	0	0	123
c22e4905419955dc774c144e47e50b93	0	16	23	0
924e3787954bb69184813c0235e9102f	0	3	6	0
89fd3bd63e926edf76d22e4f68d8a23f	33	18	4	0
c7c58c81a3435c4f39709e38e35021b7	0	0	28	141
51cff678401c9131f499d09caef6a4db	15	27	0	0
1a86adf4222bb40598314e716875caef	0	0	0	36
edaf21376c9bd96f4306284a2888c7a1	0	0	0	185
d0010fc512d7caf2dfb914e1a041b337	0	0	0	0
6cdfbe5c6364c6d5b11b6eccfb5f4432	0	0	27	0
58619b18a7d834c74cb225f299de6cea	26	0	46	0
3bdf104565d5979b7d255e3d1f6c1b02	0	25	22	57
d1aaad82b0494beabac875a301881887	0	0	18	16
9c9bc7e79ca10ac72f4b49ca430238d9	0	0	49	0
64c3028f36537ae98a8f96a686c3b712	30	35	0	0
6a33b16774b632f63c69a0765e4077a2	0	19	16	0
1d3614664e6bf1b655cf109f08748793	18	0	36	0
c98b5bf491dc399afdd1b4be3b79afb5	0	0	0	0
86930cf6cd95951b0ef8eaf3dd4ebc0f	64	30	0	0
ce16d6e63558d535391e31e15146b6df	17	16	0	0
df03895eeb8b3a50aee20a5bbe953e27	0	0	0	182
5bcb722cb8ea79adbe61a0e1b92ab8c0	0	53	37	0
88ab1de6e735a88010b47116ebab0c23	0	0	0	0
5e9deb34dfefa8e39b1a53d1697fef64	10	18	28	0
e0c3f1ab9167097eb73fd2519bfe545c	0	14	24	0
bbed21387d51f54f5a11784faaeaf74a	27	54	0	0
24b71d140df15e711d2111d7722dfc92	0	33	11	0
74d67803da34c5d0bbb8293ac84642fa	24	12	14	0
5666d5725cb72c44edbcec470227de1d	0	22	20	0
d7874d16a653a7e39090f11fe46b6706	105	0	0	0
e85b60049dc57b36760312f4ecdbb39d	7	27	29	0
3b3501aa15b5826dc7ebae9bbc5b04bd	0	36	0	0
bb22178dfa201d98be158dac61455491	0	14	0	5
3e70bac767fec66410342d1f8260bf59	0	35	16	0
8d012aed6ec3a44890a9191e97a43be2	0	0	0	180
e1c737733c14fb9b5cec50929a32daea	0	0	0	0
4a9a1433432ed1727d80d374ef320174	0	23	41	0
f76655025354da7e17704912465dde53	0	0	38	0
4ea3c36788da1faf1caeeb333820bb17	0	0	15	117
9c5ab7506f41c672ec3c700f592ffe76	23	22	14	0
9a3d17d6bc34ea8ae64952bb95fc40dc	72	42	0	0
dcc90c02f594a5329fc6e1ab3d66a39d	8	18	19	0
0ffb66c5ce2f5bc06f8c5374c4de50a3	11	0	35	13
c7a7edd1dfbe300760e415faa238782f	66	0	0	0
1588e1cc6d5488f5d32ddf59f62b97ea	0	26	37	0
ede44b72e4e19c6de60f923efd7e6d9d	7	0	24	0
8edb9c0bde646e69fd5dd63968f66d92	0	0	0	0
bab22c312da606164b07a5dbc26ed2ac	9	21	16	12
04e413a195a8a2df41426e3831caf48d	22	0	30	0
0272a91f7986a9be3be4b7eb751594fb	0	0	0	0
7c8260c42a6f71e61d6022d926f9ffb9	0	0	12	148
12cc02e832655922b44d5bdd0a3c9bd7	0	23	32	0
145ce92b345eaec96f039c27c7004f43	0	0	0	0
dded3c70201c56cb8e046e0ac3363ac2	0	0	0	49
3ec644cf64343a48193821437b766b0f	0	0	0	176
1caecc9f9f517691d3e8b54eee76136c	25	26	0	0
24207672d24266216053a74ab4efc88c	40	0	10	0
2c538be97fa5f531cb75d9f1391c49a8	0	0	0	0
2847d18c7e709aaa9cb609e507ff710e	0	0	0	175
ae9696894b24470a4b4c922bb3184c24	14	0	0	0
7a8ac259dbfc5e556c27f834571f1807	0	92	0	0
1e05fb76d91996b8ebe63f544a848bac	0	0	31	0
eb1776772c2808c57a54c874adecd85b	0	0	17	92
ec67200f114ab21cc7982e9abe171994	0	0	32	0
8c430bef4c67836f75dcc5896602d915	0	15	18	0
f1c97b3ffc2bf9229cad661cfb375bdd	22	33	19	0
e922aba7665789f1b326c390452788ec	0	40	0	0
8c161eaa35ef2af3ce3c992c3947486d	0	23	23	0
6bec3e27adf56dae73def1721b8e239f	23	0	28	0
f8887c86fc5e7221705f9479581fc339	0	11	36	0
8479ff8773816113baeb40833ab9c9cd	0	0	14	119
776ee99c2fbab83e4459b1ab7211faf5	0	0	0	0
d0a24e8d51ac4ac54429714aa880a270	0	0	0	171
f862bb6cc0d294557a9b563f79e01b21	0	0	37	0
e76a435fb254103b139723af5d355ea4	0	0	0	159
a890502ca14c0f9d79bbd5d0abc98791	0	0	7	59
e55582c0d711b3fe21ea576b4bf263d3	98	0	39	0
e161d6b4ca7e4d4556e3b99b7d0e2637	0	0	56	0
3e4fd7beddf45cd00aa47b18ea03afbd	0	31	0	0
5663b0916c8ce0894eb553c726f87df4	0	40	35	0
752962de4fa3a0f2b7d67816b04f50d1	19	35	26	0
97ec025f86f240889408e85765b756ab	16	0	0	0
d167d57442c46507d4a2acf0e0c35ccd	0	7	0	0
b617412803067ac104364a56968ed3f8	35	0	27	0
c9a7f9ce78f03c59bebdb7447cd2263d	19	20	23	0
0b06a07e62acbc2e505b6cfac8726cc4	0	30	45	0
36d1eb475b775af42c70af37cf84b037	6	0	6	143
ba85673013a213a44b248361730dd1a7	16	32	10	0
8a8da82c24c01f8511245acf11d1b164	0	27	0	0
ad5fc3c1fbd61f7f58bccfc11ff185b7	0	16	20	0
b10efcaf77f42005903161b90a683d12	0	15	24	0
0f25b1c466d43465706cd347bf15de7f	0	45	0	0
e39e380b04b3a9ee07ef3697272fff2b	0	15	29	0
84cfc5a760f876c7381ea9470f92ab5d	24	15	5	0
b8923f72dd862d738634a6973a24ee92	0	0	0	0
faa5769da89f501f2327e868898a7a38	0	0	0	168
e5459fd113b3be1dfd47da67111a2ac8	0	0	0	124
a9aaa210a4e0d1c8034ceab5d4539b04	0	18	23	0
e4f8a71011182463b4c4f0a5d050103d	46	0	0	0
f2dc81c086ee1fa8e4d2f4c40730378b	15	22	0	0
71c3439328ac5b8fc5a517e07a4f99dc	0	0	30	0
52f162693cc7eb98dd4d75676e96321a	0	0	0	0
417259f18618513570b1a40cd6db80d9	0	0	82	0
96040963cc56990a550823ae4c72b9ee	14	25	5	0
9646fb40b1761eee12c304072ddf2085	10	8	17	0
dfc591e6249dd28e509c8c983c3b8a6d	6	18	22	0
223057821ea7b503654e6b99f966b134	20	36	27	0
5d0d3ed1081536e3ae6d81d66054289e	14	0	25	0
4d3c411bcb94f611d821a77919c708b5	20	13	4	0
186b2bdc197eef142a0ad2713f7c8c9d	54	0	0	0
d114456e9113231c302350a6841cf2c8	0	15	27	0
d24ee9dc44793a5a4bbba3ef861bf744	0	0	0	0
e7a457598c0ec9658adccbb34e5695c2	0	0	31	0
5a7617793beb536c2e331ee307620303	0	0	26	0
5efae1ff1f7800c7614faae3cf1496f2	0	0	0	149
ea24b71d58e361ce96d57f5a8eb43c5a	0	0	45	0
d7888d968729147714fd4d8af16e6cf5	154	0	0	0
9321550972ebdb44b88fef6fffdf89fe	0	0	0	0
1ea96a9fb1ae056433ee1e4452735af5	0	23	15	17
5e78eef45c76f074a0ee543488b8441c	0	0	37	67
49edc58d7bb0624c2804301fcf7d8d64	0	0	0	0
3ac34b668369e62e713c0f560df2392b	0	0	0	0
f61b6d5e470ef805107cfcca21d1b911	14	0	21	91
f1ade7759210f996825ff9ef053f16f9	0	0	0	19
726bd4bd410b22f79c50e1412f8a79ae	0	0	42	0
0f3b25c1dd41436bf36df6513bbae584	0	0	0	0
3d5be5a8a6c95fec509c65f891c38c55	9	26	0	0
195626965798e7bd15ee5661bc233c43	0	0	0	16
a65ab26a9ecbc74000145f3123e52e7f	0	0	0	162
5cfe37bdf64add50bbeda442b2e5b880	0	0	0	0
4343109e72c028cc7d8a6fa58608acfa	28	25	10	0
c428508ea7d2fbe3e7a7468e3e0e9f78	0	9	13	118
92c7167cb84f8c2767a99ca4ddb0c144	0	25	0	0
f5bfaaaca28ba1795ea57fb3dffccd30	50	24	7	0
458ca66fdc19e8cd57213d4791cefeca	29	0	0	0
617e9e4e0fa64b7c7f0ddaae13c0595f	19	0	18	0
a36a4cbb3a5c6c3ee4e1e4e704ee367b	0	0	0	0
6d0371f692cc98db6861a0f16a394e17	0	21	0	0
8d7d749e0ca74b513009e4f7ffe478e7	0	161	0	0
2134c36e4d1c8b59c2117921a545e0e2	0	0	13	122
b77040bc1041a70741dc4d6876134c51	0	21	25	0
1d58c786234f22e8114cf2dbf739a99b	0	0	26	0
c3d7a86e8078b948be98fd051bf5ba2d	0	0	0	147
24e6886351ab81a69f8db7a483819f79	0	0	17	0
67c8f5d22107700206df451709a25c14	0	0	0	25
1f7137e7a4d70ebc3d330611cb2ff81d	0	0	0	160
cfdf0debc36fcf98b952e00f3cb88c75	0	0	84	0
a6ee3e687203c2da85b16aa0997290b5	8	10	13	0
34b602cf78a8829d5fe15bf835848fb1	0	24	0	0
e8768edc826821f0242273979c4be306	16	10	35	0
c23567030ccce757a05be8f1e2401c90	0	0	0	0
798088b7a7283a2c47ffd723ca567298	19	28	14	0
a62af5ed9b946c651d79a74405fc6ef8	0	0	0	51
34d16b80905fae916fed4c96b5c653d0	0	0	0	0
5febb3a3339efef67a41ba87c253645d	0	0	37	0
ace687572f921b476a9b1c526573a0bb	13	0	44	0
255849beb0c1fffb0c899c25c7e1ec83	0	0	0	0
0e35065623bab4bf25862c462986cace	17	0	7	0
3e54b6b78ae1d8131174eb2b352f087c	0	20	38	0
df8f9c442130e1256a6ac78181307f59	0	0	0	158
a2c5bd4c1ba0a57b31b3cbabf7d4c87e	0	44	10	0
4a7c8f2ad5ab654e5e938de45d328d24	0	13	24	0
b350c597dcb3ba41b947af4462c10575	22	0	0	0
dd964cad5ec39a394e5faa4c143b0f85	0	0	0	0
b176219503c27f050004e3044f795733	0	21	27	0
7ee1474dbc88018290f571b9841f13b6	0	0	0	0
d49237fd7f426c10f227706e6cd9ba9b	0	0	0	0
1a130e37dc950dcc2512c3820aee2e54	0	0	13	0
69286f679ba5cb3508a382531b8ca402	0	29	22	0
1644e0fdfac69a7576eca7af254a9d6d	0	0	0	137
28591301bc8588d1dd977e0d71fda4f2	0	0	0	0
a3801392ba0c20270471cf44baa5f12f	27	23	9	0
9b69f00db23f8be08e20db40f155e2f2	21	0	0	0
c2e91ce1e1ba05976eff316f3b8d5ec4	22	0	0	0
eb268b8fcd89e149c30e8d792330f526	34	34	0	0
1fa53ff05c7e6db1b30ee312cf43ff8e	0	0	0	155
1c16f7b4641353d0d371451abb949724	0	0	0	0
3945ed244a5e7c52e927af62f91648f7	0	0	31	0
364c29b2f67f9fae6faec306c880d92c	0	0	0	0
eb4b293d86c2f7c01dc4a8253d915a86	23	0	58	0
94dbd9621c1e39dc257fb97c0212fdfa	16	17	0	0
5924ec02293c03da9dd149e3c8bed8b6	17	11	0	0
4e709b576d3d475d3e25ec78192fe280	0	0	0	154
20bd3c57d8677331d8f91ea2a5e4bed2	0	26	29	0
e25e07debbb89c3b92e8aff9546c6674	17	12	14	0
aea3fbb50aea02dfa7a932b407dc98c1	0	8	27	31
460e6a966280403da4d7562f529bcd5a	0	0	0	0
132805b8830b5cb5290a29193cdead46	0	0	33	0
155ad158c854413fd9689a5a9922c927	0	6	13	49
e35b4713c1fd02464f42450dbfb52771	0	0	28	0
6a8eed7ff0b91e2ae306c964300fe3e5	12	22	0	0
af66f1dab277e8351161b7bef1686b9e	0	0	0	152
c949554107557f9325afb0233502695e	0	0	0	132
8046af9b74f09e37bb31cb8e4bb54849	0	0	0	152
dfe7135479d7d6205a85d7b1888f834a	0	0	0	0
2b6dfbd201f389d70f6690444e79e186	0	0	0	90
5bd8c17a7f2bfd93971659b3e4bf3217	19	0	18	0
9ffd0ef3217c46a457a7f9c802dc7166	0	0	0	0
a136cf0eab75143eafe0c158e95c886a	41	0	0	0
49f9116cc6eb1b6d987acdbab522f3e8	0	0	0	151
594322d542dd3a86cffc84dfe3a82da1	0	18	14	9
8bd944e48a50c0f99df5c7afd0dbf581	3	17	23	0
ff95e778a0a355a7e75b8c25196af48e	0	0	0	0
75cc398386a1347686e023ddbdfbe141	0	0	0	150
ad6b1c8e1326d652e8a3cb6d3dfb4c39	0	0	0	150
a0cbb7b26c6b06c7d42adea1f656571c	0	0	0	150
f16dc2b0a65b9fde51227496f9f92671	0	0	0	150
e5cefb15d074dd11cdc9ff964bf88f9c	0	0	0	127
68fa42a9b54c495bfef248b461d4eb1a	0	0	0	150
6625f7b952a839190087094c89706d05	0	0	8	142
7c44d4c225803393fd25687de69ffd77	0	28	0	0
7206e80e03e3d51e60f0cc1fc8255eed	0	0	0	0
509b414f1b467661cce12a84a81a39f3	0	16	9	71
b88f55a13f87262e016e5be238661f59	19	18	0	0
8d6d2b1a8831db7a782dec9aed1419c5	0	0	27	0
93f69e5693016920b7bc4de7f0870ff7	0	0	0	0
c050a1b4e0e65c2bca946bb9a7f377c4	0	0	0	149
94bb44598691cb20a577575fbc719972	26	0	30	0
7f16a777284a4b8fe9ded3451a329be5	44	0	36	0
ba9523e2a9dbc7d2d6babccd650f1e39	0	0	0	0
1fbd0d83dce258cda4591aea7a8490c7	24	21	0	0
bb4d5b6f8489940cfa260fe05c3206a4	0	17	18	66
f01b74ddd4190b9bd897732b19af46d5	18	20	0	0
dfadbc7d190ee07c371e3156dadea6d5	30	0	0	0
254e8206db835c62ee8741a8269b52ff	22	28	0	0
7d5f1b2fd2112ae1e6351e4e65fae20a	100	0	0	0
b812e43643a911f1c777cb4d73293b7b	0	0	0	119
ff78d7ba2e0671689e7010d780256f35	30	0	57	0
1023be1ebfa548ba366fab15709e6861	36	29	28	0
29b59c92b0703d546ee39922f6108d73	9	46	0	0
b3b193b4cf461e00044c35a10eebb19a	0	0	0	0
c35601485c997d472411274a47515348	14	25	16	0
e5543f1c35f026e81d94d71c5863c82c	0	0	34	0
3b08f16247d5ce5a6d246529b3ec1e5a	0	0	35	0
90c4ca6e9e915749439e905042da03f9	0	16	0	0
ec83bb6f399ef7ba0d97d2a966d89a48	0	22	10	0
83ed11a8b270f44eb8d35f1f42c8ce98	20	11	0	0
96de6ad5dd1a80a1a606e92c0818cb27	55	10	0	0
644b105e070926cf4fd36636b6c81e31	0	0	0	146
253decdc1e8cc6fde2b60f02b9b8373f	0	0	0	146
f3b1cc411747fbba660ed5b0ce5dfe5e	16	17	13	0
1b61027049ed011eb90fcaa7963795e8	11	0	15	0
391d329917656a0924be2277cdba1195	0	0	24	0
90a8f85746f7faa333f45360b3886447	0	33	0	0
fa3895678cd032fccd7bee289d427c9a	7	22	7	0
3c0204aa53d4f6c8843fb1c14e51ef49	0	0	8	0
842c34002fc25b2e3e447b77247cbf7a	0	10	10	94
66227919fcace10528064be8894c383d	0	52	0	0
3932b1419d553f920ecfb924a064d8e7	125	0	0	0
d98dd1f716d82c140ed88f212f411629	0	0	0	145
0b0a4bdddb823efeb9984bf862fe81f8	6	19	0	0
4e23852bba78aa2e372691a295d84ef6	5	7	11	0
a745db60b12985a2f4a84905bdbd694a	0	0	59	0
ed2d924d2cdc2ffeca69060bc403720d	0	0	0	0
bd534a7d54ee505196d2a5cdff9e7970	0	0	0	0
aa3c0bfa935b043665fcf762c3e428df	11	16	0	0
0725a32d5ef580558768b985546b2172	15	27	50	0
f22ffb1a692be601e8dbdb6271e1e9e3	35	20	0	0
373f502ee8aec6884b2d0a0700e8c918	16	0	0	0
8ec600484211c8f906ee45049c8a00c1	0	0	0	143
2d561507c216e0b436e2515b97225be1	9	0	23	0
ef97d79b77b357b4efe61b0a31153be2	22	26	8	0
3ef034e88bdf2f9c72bdeb36fc48ad68	10	13	20	0
7ae0b19be96e15cd89b9ea94a82f5231	0	0	0	0
49174a3ab207b1fdaee684cbdf78287e	0	23	21	0
333c043e246abd206edfe5817611196d	44	0	0	0
644153b39eda95cd5110b4405f08c93b	0	0	0	39
e270adef8a15ffe8af38a09acc23e4f0	0	0	0	142
4d4072fe7748210af0a39b42c1cee2f2	0	12	24	0
3519baccffd42dae5c9ccabbefefc529	0	23	19	0
909363ce9dc3b30c0f6cd545ff6ae9b4	0	0	18	0
fe2af544cd153ef53b36562618fb7cf2	0	0	31	0
d57e441544ee1d9b5ac1281d160774b7	0	41	0	0
73725eae02888b6d3e8cd5a545521b92	11	16	9	0
ecf4791f87a92f5ea58fc8f754166a60	0	28	0	7
ce65c521630cf54de4da141ed7d9e73f	0	0	0	141
c00f881460cc26d0db716aab23a5bce2	0	0	26	0
be7e17685a82d70db832dffd368dd7f2	0	16	10	16
986b3cf0dda386b6f3a91ffb25cbc570	0	27	0	0
fa01bbfef19144b091390aa7a285aa2e	0	37	26	0
1f1ed9376928d2523de941950b41b8ff	0	0	25	0
44620a28dfe9e020e317e45883c8b24e	52	0	0	0
2aae06bef2cca5ea73d7b20260723b26	0	0	25	0
7cb0a004ff2f0adde7722cafd826f074	7	16	20	0
6f12c45ebc117f506af30e94b15ddc47	24	20	7	0
7c542de4962c1fb7f7ec2851f85395ca	0	0	27	0
0ed61511b12ad5a79779e6d4bc940db2	0	0	0	0
321ed6c79270c57761270f6869086796	0	0	0	0
63c7172d4069abf805c63fdd27ed6424	0	0	55	0
228457d88468bbcb2da6700d0d3cdd58	0	0	18	0
93c5e7747d95d122fd069fd96f47e0ff	19	18	0	0
9fecbc4991f49d61ced948224fe87300	12	11	12	0
099db019cc59d116ef3c84c7c1608ff5	0	0	0	0
4bb10b610f55d912949dd8cb6d843817	0	21	0	0
b137c4ba8b949d110279debe360c7f1f	14	24	0	0
8a94395a85cdafb75ab6414dcddd5f78	0	15	0	0
8f581918905f2bbdec872f3e7fcb5b52	8	3	0	0
32d962ea62de110f2bf142fc5dcb7f53	12	14	8	0
219da30af77d8c208068dd8d9f5a1533	0	0	0	0
1cbdf94cdb9001317473ad2d301547d6	0	0	0	137
e7f134ee7bb46aee439a5157edec44ed	20	11	29	0
00e0008348f66e14f36da59d3360a5a2	19	0	12	0
e0c08e8f43902a18bf23def587446d4a	0	14	16	0
396ca594e704bd7b41e1672a6cd00934	0	0	0	0
dcaf88a38f207bba4b4d9f95039af55c	0	0	0	0
a1e226bdc00ff11e26cbcd45448533ae	0	0	0	136
b256c5e32898983cd7d938d59e7e05a9	0	0	0	136
3c32d88b29bfc80fad96f9d67226d2ef	20	23	13	0
25a90791bc45105f56c242f1207c9f87	0	0	35	0
703b3e33adf7b228884f71aa154f4ec5	0	55	0	0
56bdda6c584deb97b1c67ff6d80282ec	0	0	0	0
ea91815c25354b2c149efcff7935fa6f	0	34	0	0
eabc9a8a40b25f17f1dbed09ce8caa49	7	16	19	0
562393ecec11e887dd205d7770447bb5	0	13	0	0
1fc220bf1c819c47c9b72de7387219da	0	15	27	0
ceb43df479e2f37b52366985ee15e146	25	0	75	0
d26bb596a6bfcfaaa94cbc88f5ad82d2	65	0	0	0
c3bd046ab106dd5cf45b6d099309f9b9	0	0	0	0
3192f5014a0bcc4b0baf31c157f0960f	0	0	0	0
5cc4b6de66a15efa6dd0b7053fc6cfdd	0	0	0	0
f082f97b7f55bc2b5c341c76343ea290	0	22	0	0
56f4b59ed17394f6c77ad8318bac2415	20	9	23	0
791b517b80d438540e23f384a524a853	0	0	14	0
c89907a5423340f8c14bb918c178e587	0	0	13	60
597af95a971b722d583b669210e2b148	0	38	42	0
8cf581dd37f64879ed961c4db64a4bb9	14	15	7	0
a5e673e3da70035dc00213ae1956c293	61	0	0	0
9f2a7f076bf692cd110a334accc8703c	0	0	0	0
a8e1705ee1dc0615d35da0cbe7f68a88	0	0	0	0
5ab8d3c87d9e396f69457d29f08383c2	0	14	27	0
36b8f5b3ad93335c932d16ba8927fd9e	0	20	19	0
9085c11ea9751ab7c6dce9a828eaaabc	8	4	0	0
847349c4619b35264d827a75d2b976f3	20	19	8	0
d76ed3079883113d45433ad05b4807a5	0	40	0	0
df69cff53dfca2c4db8270d1d6158358	0	0	0	133
03699fc0b1ab4b34961008957ae16936	0	0	67	0
820105a12c64466c7030d578144901a7	0	0	0	0
3a9da8ae36d31da12ee15b72fd12205b	0	12	0	0
4abd21da85100d992e39ab24685161a2	0	26	0	0
c79c5c2e8335f55a5cea068a4105911c	0	0	0	132
ac574dee48b8f1f26d2b54f273879907	0	0	0	0
cbcfa896efc8dbf7bc2924d505a233d3	0	15	28	0
80e104180972004048052ea5edfa8589	25	0	18	0
bd52e83ec6dcc19a53e951c0ec2e686d	0	0	17	0
bd455f502492b92d5ba1e120e48a0554	0	0	64	0
e8f147a3b0bb10e5cf71a2a6cf5fc2bd	0	0	0	0
1da7abdb4922cd9c980df941b635ff08	0	0	0	0
87b5aecadd521ebb90d959ac071e4985	11	0	14	0
d8d468238860a6dbdab3a67db0cb2e08	0	0	0	0
368f4f14e67d0b4e5c551ba896c1d587	0	0	30	0
d4bdbab997ed4324e69c4a8838760856	0	0	0	0
54751a7c36d6b606163ff157b0472a16	0	0	0	0
3b8696a00b3344905ee0fd7053135509	0	0	0	0
0e1da463c62406f427d7d56afa14c179	29	0	0	0
9810e43d0cd3f395ed0c757d691f4b87	29	0	25	0
ef92879231d0a2787fd40f74d316d666	0	0	39	0
148351742519be901766dc3aebf8f50f	0	0	0	0
472f99aaaa790060708c053828d0c208	0	21	25	0
352ffb38d78c3a22d3f2274ef53752ee	0	0	41	0
0a075f15a733d257cb8ea0a55da95b94	0	17	0	0
8b8c02180fa32a33c58c6f9b81bcd975	14	27	0	0
ccceb63d8df2082ec58e49dd2a4dc779	0	0	0	17
0badf0dc713576cb8cfe22d0fc2b306c	0	28	0	0
1909b3b0182328d02779290f51cc5ed6	0	0	0	0
e43f4895a6f43eed1a4ad95727866968	129	0	0	0
92e5c96b77c6651064f2796d4d4148cc	0	31	36	0
6c3c7a2f0adb9dc71e7f03fac0431e2c	0	0	53	0
3434967f70423e537780f83da751ae71	0	0	32	0
708d8dca150ab86d7713deda80aac992	0	0	73	0
d0b795f38ba78bbacfe0d00cb50fd5c7	0	55	17	0
3ad661b0ddfb792d1fcdc7cf873b032a	36	15	0	0
02e0b5f1d58cc180444b69fffccedb2a	0	19	13	0
69f93206a6061de66bd4b18ddf2d13dc	0	0	0	0
16aa6ca2109bbb4b12f7f0574709e6d2	26	0	0	0
2c11d354cbf3df07974a188bc4651333	0	0	0	0
dbff6d8ff9d3e44af89534f9a4366f81	18	18	0	0
bb5f1f2fba0dcfd72968e1d552e8b2d3	0	0	0	0
5c3bad31179a12bc050084f97a01f423	10	0	0	0
90c099d55f59e167ffb39a3b1788ee66	0	24	22	0
89d9ef30786b88e97d745b33b967df4a	0	0	62	0
2394681f625feafcdb64d60119815113	13	7	11	0
f8e406c2cd540be5a1b912708c90019c	0	33	32	0
e6762b9568f92b2df806382b2b43b8bd	0	0	22	0
73589d96a852172213899f34d17244e7	0	26	25	0
a0d29f076521b7c18be63c91e7508060	0	25	13	0
7c54f7733c39d894910fec579a62088a	0	0	0	0
689f033c47a71a624d59e1f0dbcbbee0	18	17	0	0
0f2ff0dfc8df84dab1b707d63da9b337	0	0	0	126
e7e86cd370d2adf9c8cc9d0a0455c16e	35	17	0	0
9e20a235c547acc52759d1b7c6e32662	18	10	10	0
4790355ac4f30f653fbb0dad292a095f	11	9	13	0
9f76e0a6288b5bcfc1af6027f3e4b3ef	5	18	12	0
c5a100fb537b2e4067c88c2024a1de33	0	18	14	0
7e46695a659354f3aa4e9a40d758cf9b	0	12	19	0
42b83fb8a5c0a22278582b715c0ba38b	0	0	27	0
3287cd5abb9cc3f7f7c1af3bfe71da4e	0	0	7	105
aaa26fd31f1ee42e45bbef5e216e830b	0	0	0	125
7fb8d09058e21c5dce18d123c7ece078	0	0	28	0
1e2c5eac5b085d3cc9d7e17bf8d01725	0	0	24	0
4b79e2aef1f6c69593baa644f3e76c0c	0	0	26	0
fc59518dfd7f43b41c92b3169fdd1462	0	0	0	0
0ec66f092ebe2f46385dc2a0bab15d91	0	0	0	0
d5d5a82bf86b23dd9efd5a1549b5083f	0	0	0	0
68378e8c4654db6f20e34ef73167a9f4	0	0	0	124
5306aacd6009e5d13e8626f88009cdc3	0	69	0	0
522d82050e8e6c9d7a4a96a9cfaf0d9f	0	26	23	0
32d70260ae77add77f3250dc89cf9323	12	0	0	0
aa56322530959775b4a4f7986bf0d700	0	0	27	0
720edfac45c473b5f088b19750b476f4	10	0	6	0
a1d51359256f94e7b95dacc7b4129453	15	19	0	3
85217d22f5045dde117e791bf635b5e4	0	0	0	0
7a121dbfff75fb5c99a2f43fafc5a92d	0	0	22	0
32ee96f0765f45891bae161db6da8443	0	22	0	0
19c57bae00b03b91cf3d1082e4cf06f4	0	0	0	123
2ac1e53421717f1da4cc39e5d84466c9	0	0	0	123
d10075f543335138e18fdded74e879fe	0	0	0	123
719f56be6617b8dee868c62431001a1a	0	0	0	123
4872acec79334f45dff41d5d8d4114bd	0	0	0	0
c41802192d2403848c682d3ed40610df	0	50	0	0
3025d32dbccbde14a0edf0ded0eb1624	14	3	0	0
75d005375ff87f8816a8cb43b383522e	26	25	18	0
c1295b298a135039f7810641837f2161	6	24	0	0
97f00295a66be5e631aa284b3c7bb12b	0	29	0	0
e8392077ccab6bef941fbd9cdd452611	0	0	73	0
d4408009d15b84729f49893e40d6c47a	0	0	0	0
7231ffe0c56a9f20e30a20af371b108d	3	18	16	0
4a57b8992a61a325e40a726487890185	0	0	17	0
9077426d08bdb1c39b4e4fc6419c3aa0	0	13	0	0
7b08eeb2700609a837246c2f650321ec	0	0	0	65
9806531bcb9405c392162ba6b2a7cf4f	0	0	28	14
8ded5462a6e0eb25d6b54dffd31d1ab5	13	20	0	0
b26ad79d2970ff28b6db35c7cca343d3	0	0	74	0
26d1b429c628c8d33e40378a84a39074	0	0	0	0
770f1e415da487d1b75dfa065e6f4335	0	0	86	0
c6f0cb8b717acea0d23f7d82db1492e4	0	9	11	0
fe6648d0d128595bcb4fa453dd7d9bcd	0	0	0	0
79acd25c8edac8ba891bca8dd3bb3050	0	0	0	0
e3aa1c0593b6c14a5055b12817657815	0	47	36	38
bef6ae0848f21fe62a190e6908c05648	0	0	0	0
0efecd9c0b7b71cda0eac152ac15c0b1	0	0	84	0
0839c33243e3db08359d00b07658f70e	12	0	14	0
79204f0eb6b4db68d6e68510aafb29c2	0	0	20	0
1c807a56112319a83ba0c7c52eb2c832	0	0	25	0
c3f2360b2162bedafeb5c141be32e7b3	43	13	0	0
0ba648743ec2ab6b34b9a47f622af884	19	0	39	0
0a8ae8677c8d159934a1d6b979aae42c	0	13	14	41
6d9b708c67d8d42fc8905ff51081b471	0	0	0	0
62fc50ed51392bfb5bf3d23824dcae37	0	0	0	120
80917c3a071b86c6570d76bdedf5a9ad	0	0	0	120
2cbfff3c95bbb5d8ef76cee855c1a70c	0	0	0	88
385464dfe0683aca8cef6ea0258c4913	43	0	37	0
d9ab64e7b2353e4cceec0d12e1d4c442	0	21	20	0
530f47b3c4099d738b7c7c2afd70607d	17	0	23	0
ec78fbfd34c84e6e404ba512ab28815e	0	11	31	0
10e9ff9aa612518908cfbc5d01e814ea	0	4	6	35
8be9e653e188fcd0643ea62bf55ef6eb	0	0	0	0
9f2ee7ecb05739d1a6335fbe55345a1b	9	24	26	0
095d5795644178031d06ae43add07ebe	0	0	17	53
7255f925a2de62af7f7318cc23ffb38f	0	0	6	0
549678995f76aba8b6800f8a71f89cfc	0	0	0	0
3520c815646e0253ca92da98f85899e5	0	0	0	0
327be4590fe58b50f06521d8bb7bd529	66	0	0	0
b8c6309d4f72bbd7683b87002c4019ab	116	0	0	0
558fc33a72ba0f4b6908830b4a0439ca	15	0	21	0
f42aa7886294f09ca9e3f7b68d620d4b	0	0	23	0
a9ab81633a0481c81aac953e303dec7a	13	27	0	0
518dbc6376af2b10e81d8012a623e33a	0	0	0	0
f37f6f90d2334b28a7061cb66a8a2e30	0	0	0	0
67f35c4b8a1144d34036b9a4e0e49ba6	0	0	0	28
53ddb328a1363b293b0901982027c0fd	0	0	0	118
c2c379deb190ad0189c4fe3a09415242	0	0	38	80
7a345711b5034543c946f424bb3888c4	0	0	0	0
a7a9f2c7804e7e98fe4363d88f9f8ad0	0	0	0	0
cc0dcb7f4594614a0508a60407bc571b	0	0	0	0
49024c020ecbc654c00bc7b95d15da60	0	0	31	0
2b48ced34915825b943b7d514246cdae	11	15	0	0
743d10fdfc613842c50c8ddcb2209915	19	9	8	0
8589df8aad323ccc03ceca232e8b2008	0	0	45	0
a24c134e240ab778a1f463d228359bdc	23	19	0	0
a5321acd920880bd04270ec4003a72c1	0	0	0	0
483923d63149ded82c1c1c0743d86911	26	0	0	0
c17c7da316ee7cf0c6ba1f2d97d61ebc	0	67	0	0
a2d9f8ddbd35c14344e265f893324244	10	0	22	0
e13d05cb1f7b6ea6eaf844f67c3ef798	0	0	20	0
1eac77079fa0b43a608c34c4cc520497	18	11	25	0
fc8e07417d97133e04aaa7949db7ad23	0	28	0	0
e683622451a48509c2c463a7b6c04f46	12	0	51	0
7c0efda9720bc7171e4831ebabd8acf3	0	0	0	0
580a65948fe73e9e5c9031a287ef0d6f	0	0	0	106
1712141eb1c62cad1be2b1050afd9aec	0	0	0	115
8a70804a3b65fe272f4c69b1db3768f1	0	0	0	115
0dfe2d8834a1aef5f5afb9bbb05489bb	0	0	0	94
a3b7bcd632c628b381de414d6948933c	0	0	0	115
0554a629858ec947465cf7b24b02c1ab	38	16	15	0
4f182f735d9da2df365191b60132c738	5	20	20	0
c6c1ba81b6b96a7f0b4b259481c71a8f	0	12	0	0
5f8878736b1fdf9fe855de7d2ae7c2cf	11	0	0	0
1283c38caffb8a8c5b06691736001e43	0	31	52	0
5137cbb1ed403ef916ccb2f293198625	30	0	0	0
f4685c5b5d649589986c01cb72863b49	0	0	0	0
29cbda2835e8a3108689fc441eb3076e	0	0	0	114
9862b1b4cc772d1e0208bf6ef0d3c8d6	0	0	0	114
fb32d48a1fa98500bf974002ecd1e685	0	0	0	114
1623283cc7b2467e5c774125ea4718bb	19	0	0	0
6610fe3b001f3e3b1b9651cbdfe1c7ff	114	0	0	0
eaf44f68d9b1a9d2aea102eed29ae249	0	0	41	0
b7b066410f4cbcb6bbe5b5c124ff7fa6	0	0	20	0
e88c3c2005808f942074853acc8ea5a2	45	43	0	0
3ee5bdcafe007615328a3b685889fc9c	0	68	0	0
90aa26c299f7891292fd0f0ff7172339	0	0	0	0
f66356939f1401f8741b92481b29828a	0	0	0	113
74accba6770b38bbf0449451fe7d4bd7	0	0	0	113
f0d3561b168ef1d77fc5be6a11c76466	0	0	0	113
64ff757a18297e203a04a5b626781f68	20	0	0	0
e0e57fe95ce6b2390e44c533602c46c2	10	0	10	0
e0153c4604058c9f4cea92baab9e3fe1	0	0	0	0
e75f22b65f683f155b1eb691e590b624	46	0	17	0
6c50a4d28222073d298e8f09e4e645b2	0	6	25	0
811f468ba6af9b93c57163206cb400b9	0	0	75	0
79ef77bd02a281f4ccaebbcadb7ca007	0	0	0	0
cbd3c227c5a7f20c0d233990d15f4497	0	21	0	0
8189c3703d885dd961ceca713f65102c	31	11	0	0
4af1bee61fbba9ee3df9e0f848f9fb87	0	0	0	0
c530a97cd4eaba26bd6d76c071d17e1b	19	0	0	0
d6b295ffdd62cc04033cf57fb4dea196	20	0	27	0
bbfeb1d203eaf71d3c6c62f3535d5fc5	33	0	0	0
3e538e5c89e677171f1711f5097349ee	0	0	0	0
2282c60df152494085e846a74ae571cf	0	0	0	0
2a33111e418267fd6fb3e7d0666d89c7	17	12	0	0
9af44c75697c675fa84ff9fba44ac723	0	0	0	0
4074365128ada957c051f3c6ee5a4170	14	15	14	0
7d26ebcde8e5af6a88ea93f7480dbd6f	29	42	0	0
2520373f5c54da94fcc9c200a87ea1cf	15	8	20	0
73114ff6d06344d84a5efd61fc4feaac	12	13	10	0
fc2fae64641790cbf8db12504ef8bb0a	0	8	16	0
67b9ca15e659f1ccdad260746e5c7d6d	17	0	0	12
c1ce92f5fe38788700124d3c99d4f3b3	8	17	0	0
61a1aafb1335d319db6f62773a241386	0	0	0	0
235bfb5b2522692abf1f219c0c61b778	11	0	13	0
ea318ecadae37aefa85022671c8b378a	3	14	18	0
4119ea11ded2b592fe57641953fca6af	0	0	16	0
e11e3893b6459dad2029dad954e7952c	13	14	10	0
63aff21c8634aefd3336a414cefa1ee9	0	0	24	0
fad4030e182adf2f973108225f66ec1c	0	17	13	0
166a2d7574e998dea4fc4f7782436918	0	0	45	0
6e2e50df7aaf03d5a19422cf7e3da943	0	0	0	42
ef9ff777ae103cebdc44884b248292fb	0	10	0	0
97a6934dda78b962863ba2bdd709591a	0	8	14	37
620f5cf2f7f9e40dfcd4fe8ae7597cbf	0	18	23	0
5e6494b4a805404cf4803c3a383aee35	10	0	22	0
8e9722c3bb97300a5fb090dc1c98a826	0	0	0	0
2afb500383a89355c7d889c58afc66d7	0	0	0	110
168130712e7835a8e9c802d1a9b23e46	13	0	23	0
e4d6239aea4bfd5ae7d34281cd9def8a	0	0	0	0
4e7f6b017f990cd2b92e2f08d86c3d5a	0	0	0	0
74538bc272bd2ffa390d0856eb10fd12	15	0	0	0
1cb681187cdb9e1795a5afc21db5a80d	16	0	0	0
5830b894cb56d48d6f459431ee026355	0	0	10	0
5d8ac218578f2b0a9d485e4111439088	33	19	19	0
ae9d697e9d3a118780d3610461610b8d	0	0	0	0
f07ce8cd3641a49eb1230fbfb13bf1eb	0	0	0	101
1586f5da4f4df0230dd43f69914a00a5	0	0	0	109
07baec2e9e75f4dee2e73ac4bd31537b	0	0	0	109
5975305b2348397809a3012d6ef6e338	0	0	0	109
3a9c7115952b3c8edd252473e8ebef4a	109	0	0	0
15a27682dac35108fcdb6c28c72a7991	0	0	32	0
95f90f6235f976f5a3777de0d320d43a	4	0	14	0
5d84cbda773af544e523a48830bb6571	0	0	24	0
f7a430512b54c9724fce4bd97cd4210b	0	0	39	0
8b5a67e4df3c8ab07f2d1dfc30c35be6	0	0	0	0
7ddbe0e0f8e1c964a6f0243438cdfa47	0	0	0	0
f09b7109f9f25a61e9d29845714cb4e9	0	0	0	108
7664f07c8e70529e0a1597b352eb2a49	0	0	15	0
0643e5b48804325201aa424cb0ee8856	0	0	0	0
4b222ffb54d26687a8191192a26d8748	108	0	0	0
f97724b5f5d27707958b8dfe1a85051c	13	22	0	0
08034b7b1dc53c2431f1ef6c0ac94caa	0	0	0	54
f592b748e0af7a2ae8dd52e2afd08251	15	0	15	0
fb065f248a6d5fd0d6698a374a980024	0	24	45	0
50f01f5e38dcee0165dafadb484894fa	8	18	12	0
0e7f5bad73c2dc36ba322f7e7e530ee8	0	28	15	0
d0b640e952382f676888510a4bc7799e	0	0	0	0
5344072757dd5e89616ef5af023b547d	0	0	0	88
b9861e9d1aa60320b8189e0cafe37288	0	0	0	69
ae9b6f85c21c3dd1f1ce824e93c90e45	0	0	0	107
05ef22355fc6fccdc15e97f46eb426ed	0	0	0	0
33e3ee56de5a1d834a352684b1a1afe8	24	21	0	0
e7e0293d8dca93b18138fa67fa9d9c11	26	0	0	0
5e3c5f2c31ae05ef10dc41d66412a962	0	0	0	0
cdebe3bbe536f910790785cbe8350484	0	13	16	68
d490ae5fcb2ed73936912dbcf6250dfa	0	19	21	0
28a78ace65acc12c3f38f4e66fc8a681	0	44	0	0
ce84062bf5dad3bd398313cc9b9cf637	0	0	0	0
7daee7c168dc5485c5918e148c4ccf40	0	0	7	0
c68a0dfc59695b776f9edda258c131d6	0	9	14	0
78243e16464c6ff3b926039b12b473bc	0	0	0	0
54993604db15a828e3bc318b8349e161	0	0	0	0
7c14bb988a65527db52d40b3a92573c3	0	0	0	0
bed6725a08a298d96a0aa086df67f4f5	0	0	0	106
11aa8b06d194596c1cc0acce41697c2b	0	0	0	106
0065509704d2539a7201234550a2950e	0	0	0	52
c2ed9cb9cf92546dee3d9fbb99c54c74	0	0	0	0
9b1f4a90008b07ae919b70167d045c98	0	33	22	0
3be3881546293cca3eb7885f9b1c09ad	5	0	19	18
3fbfd23b40888a94b7fd16bcaceab7eb	15	10	17	0
c734942c3d12fb896ddcba78d8e8c419	0	10	7	0
aeea1427a667b02708483dfedd4993c4	11	16	12	0
4b5e77af31a4dc8b5d741005da23f1f7	7	0	0	0
9e5d52b0f61d0302db34e879e0b7ae18	0	0	0	100
4ee5961f2fd1379d7f99991b88e13d50	0	0	0	0
d1c8fa6b1e160af078cdb4e4bb2bb4cb	37	22	0	0
bd3cd19f16769c1e5daa73bedf4c29d7	8	16	0	0
37ca4e6837be193157fc7d8917b20d28	13	15	0	0
769eaff71e47f574ae7e7da3338f538f	0	0	0	37
a67b09fa88e9bfc158133f3bc7542897	0	0	0	105
ad0bd224346728fcbd2a1c5503c2c746	17	20	25	28
3b2df2f9bc20de3d4f0efcbf74ab1ba6	26	0	16	0
354f267ff56f81f0513fa09a842af026	0	0	75	0
e3a4674a3cf3441a382e945ff8074f9c	23	0	0	0
b1724d8d2e408782f120df0b9bfe7683	0	16	27	0
ba4a5a35a12a68c7b0b1639eded30dd5	42	0	0	0
9cf401df4620505a7c63d96ebfc13dd5	5	22	8	0
384000965477fec3ce8023113f473c4c	16	25	0	0
dbf0fdaaa9484aef48e50bb0e5c23c9e	0	0	0	0
6aad10a4eacb5e4d78843cf825588a07	0	0	0	0
513d34689bf2bade7d1cf3d15002e845	0	0	0	104
06a40a3d0c24ab9140ce7799d106b900	0	0	0	104
23f408fc20b751ec119fe375f4901bf3	0	37	0	14
af060d1c30445a2a6a141d1b006b2b27	20	43	41	0
e6b6fde16c1332e65425004087535a77	0	0	18	0
31e64a0e8cad9681cd73456def9dfc3d	0	0	27	0
604926f929130b96937f121f8ecb848a	12	0	0	0
f2b738ff60248789d43c4ef3ade57689	0	0	29	0
1ee6184a8598318643e5fc3c845ad4ad	27	19	0	0
de36d5720ab7c93fb073047e1d2f5b32	41	0	0	0
5a25db642390d97328fdda095d4d60a7	0	0	0	0
85c9bb3bb2f88d07610e64275facdbc1	25	0	0	0
4726fc66e73c5cbf91f4949023af2f8e	0	0	0	103
57c7320bdaf715b0651583f41c5ee386	0	0	0	103
745055353dff0130f3382a7221d85677	0	0	0	103
313592e4a9dd4f3df58f076dcc580a4e	26	0	0	0
d40ef862a432198e7dce306ff321b24a	0	0	0	0
4365fb3920f7ba2ef0f81eb57ec2929a	0	0	39	0
c42232086836859cc02e9e023de9d425	16	0	19	0
ce2d8fec036e4f7b8cb9ee773858bad0	0	7	22	0
df7ca50f63c4a5eeb5bd657cae4800ff	0	0	0	0
ae0caa65cf98cc84e7cd12883f712b6c	0	0	0	32
142a96ab4da688530e8813a44067e77b	19	12	0	0
8235169fe97febd93b5b58c630a0db58	0	0	0	0
7b5dfda6d21e471674bc13e14197457a	0	0	35	0
1772ad41829b4180c8af6c0a04cb2095	0	0	0	0
d05256ecefddd3911378fbe7442d45a5	0	0	18	0
3b9f4979db993910817e3745f440e2f4	0	0	0	102
a65dacfc771320fa8a984a4bd1de67da	0	0	44	33
a1729ef6dbd6415c6b229ef61995b696	0	0	10	92
4ce0ec93eeb87f86a7cbfffe7acda0b7	0	10	0	0
3f4cc55cbd637cbfa298523601297291	0	0	0	0
61aab1871c6c29e867f0b24d763a9ebf	0	25	13	0
1bbba60532e662a3a579687567176c7c	0	0	34	0
6054f85fa72f85a7bb130a938e75870c	0	0	27	0
c7f708823f6a1f20776b1825b0f71646	0	0	0	0
2cabd797a7dadbf92ee0aa7d94e1dbfa	0	17	0	0
31be246065fe05ec9eb1c47cab00db74	0	52	0	0
b156b6685ffbb671026c9d87f5e90ff7	0	0	0	82
e3ee77d9a00cd133cf96224236b28ffd	0	16	0	0
a76aa0dcfb50640d8107776285e231b5	0	22	26	0
ca18bcaece6e8927f3147243d5c0c042	0	0	0	0
483789f2f76ad216aebad2bc9fad810e	0	0	0	0
6e7070395f32d7b109ba4608228b71d6	16	21	0	0
545dd78d9f4a4ce716cec957d9f76667	0	0	0	0
9e1f27ec707c75dbc97cb303c2dddddb	0	0	0	101
e4fce140d1573a5c51a96406a544e204	0	0	0	101
85c98d04872e36ca71cea5d5952576f0	38	12	0	0
ce7af0464c810a7dd011b30081943d76	67	0	0	0
563cd91a7e6e626e62d7c2aea5b8ebe2	0	10	18	0
03e533068ba953ac11fb95b1a93d02f6	0	0	24	0
597e1e06b0161a55b69cf839b533bdca	0	0	17	0
c9583fb367fed2766d89432097ab8b56	20	0	11	0
4ae77feeb16af6006dd1c4a4996dc691	0	20	33	0
6b05953e72d14c9a778812efccb1af9b	0	0	0	0
cabe9b75c288735e2581e83a289027e0	0	37	19	0
1d1badf6aa5c235c0b998ce0931a4194	0	9	0	0
387798e7c5a98efb15b8701777415805	0	25	0	0
70c23868f9289b37fc44f6378ee7cd79	0	0	0	0
467234c8953a603036d5d9281f64ee83	0	0	0	0
43fa150ffac46f8a650e465222045f5a	0	0	0	0
3f501fbc20498cf554000a722cf602b8	11	35	0	0
502dddcd18b6e266c23af842146affe9	0	0	0	0
dd5242ee7154ed9db33b2c4c9eed2fb1	0	0	0	0
1e743884f7226a5d0c8fa6eb2a1b3edd	0	0	0	100
beccc576b55db191142250fc72658397	0	0	0	100
a1f179b3f8497b3637532b6f8a0a63b3	13	31	0	0
ecb2583c5cd94cd80eb3b7811a7d4c66	0	0	0	0
72ac3ef07b727060a9cf183a56d29da3	0	0	0	0
c31eb5b8e91bd171cfd650b15db13535	0	0	26	0
3a4ed52bac12be6f738c45c6e7bbd08c	0	0	0	0
326d941b390cab1fb64402bf4eb235e5	0	8	16	0
3a04320fe47b2462b6ff959223d7507f	0	0	0	0
8335ccc30e4e07ce9c18ca7198aa3a0b	0	13	17	0
8953fadbdd53618bac6abada6f9300ee	0	0	17	0
f432aa8061cba798addb1303c9cc87e8	0	0	19	0
7999cd3a350bbfe4c4d9964a4b72cf0f	0	11	0	0
5bed17ce06ca8981ef43cbb9398cbc32	0	20	24	0
b17fd93885cea1126550e95c7d599d1a	17	20	0	0
cff6b7d16343e5100becc249a53111ce	0	12	16	0
7f9cd1cf2565e25c3e90f16db9221b27	0	0	0	0
3cd5a0d02a32b25e42dd05435fab7d23	0	0	0	99
3c53c4fbda090e56f84874eeb1a7b099	5	6	15	0
439f39eabc09d09feee3758a4b8fb194	0	5	23	57
3d78789d194e40d56c0775cb36df3971	0	6	25	0
2420f8e49d332f3f46967ada270bf78d	0	0	32	0
6c49e1b574b73da17f0e084430eceee9	0	0	32	0
f20a753e9eb10479771e08d70b08b533	0	20	0	0
7c880ee41ffe2079dc88e3b20dbefb7d	0	30	0	0
aa915ea420e0fa3144a18e233bfb50c8	20	0	0	0
bb95c34b75cbe5daac9f4059d774639d	0	0	0	66
58422573154da3a479480099e59cb44a	0	0	0	98
4636b89f8302196df388e43f25ea025b	0	0	0	98
9ddbf2b25f07e00bd51f49c2fa85af12	0	0	15	83
9e5d3c77afa5079b35fa96e5852fcc47	0	53	0	0
c178d448ff2b366cd727c3ac073064db	48	0	0	0
f2a861446dc1d4461fdf14771818d7f5	0	0	0	0
13d27eadbe28c5a9bddc7810908afbb9	0	98	0	0
2c725023a5ac4d6c5682509eae474ece	0	0	14	0
bc9f9baa7fdaebe1a53b9b554b26e923	0	6	12	0
f37c7dd563f3459c679ee9323d71e5e6	0	29	10	0
5a34e9bac84a5a56deb9fada4bdfa50c	0	15	17	0
5908faca0bae096259c5908952a6821b	15	12	0	0
685d7641647b5c152f73b2a37ee2c400	14	15	8	28
efbce571a3db1bab3ffee3608d3ae0a1	0	0	0	75
14956c6af32c1af4d5725016496e5147	11	0	0	0
1be4cb419bdedd599131bd100035cc56	0	0	28	0
d834ac2153095a460bc0b0fb078e69da	0	0	11	0
c9804baa6899d6338d4e9c5c8682123a	14	0	12	0
4295c0b6aa3cdd8cb8ad685ba31e53fc	0	0	0	0
1ecd2d5d96f96519a5f549c5d95ceef7	0	0	0	0
33200228ffce7cb95f3992416b8cfb82	0	0	0	75
e34271323aa3ff9ed8edb582e4f112f3	0	0	0	26
bb9f51ed582d6695851cc8d3a22ca377	0	7	0	26
557920e4cc11fe2885b96aedbc2d6135	11	31	0	0
2f56008741ddc54d7b49af851b142761	0	0	0	0
91cceab0f55a1efc19f96563b32fa49f	0	0	0	0
047834ec9cc91cac28af48cc8c8ee836	0	0	11	0
6af456b70e5899bcb762217a41d3b308	0	0	0	0
bebca7b6b29c3e7b148de587ad977d6e	0	0	0	0
f176b89fca1a6ee72d83520312ab43c2	0	0	0	96
bab9f40b3edeff4948dee9309d3839ae	0	0	0	96
e2052a733195944f59a7430d2fb2dd42	0	0	53	0
ef75b44ceeafbcee58f18e5166265174	0	28	0	0
ec99831517457f06c2198b6935905667	0	0	18	0
c5a1a64b9f2d65bba7e76473542730f5	28	0	53	0
e5ef333f90676a89a1ee9d53c02dec35	5	0	20	0
9a145376f8ab768c932fc471c8c1410b	0	0	0	0
7fb33bb77b52ef85e056add6f2ef5570	0	0	17	0
b36ddb43c676b4541ea5dc0e88ec7a3f	0	18	0	0
7d81978f5304c0f267ed48be73d18b72	0	39	0	0
cf0d4d21458a1009379063db98aa750f	0	0	27	0
dc722493601a0a5b48de83503cce7960	0	15	18	29
bed412449633c105e28ffe58dcb14a38	33	10	0	0
390d9bd9574d9c055afed5e365735b41	0	9	5	0
42db3a35ecf7104a9e0c4b757cdd6504	0	0	0	0
ece99380b8ce913c61d14005ea682d18	0	0	0	95
25fa20ea3e268fb59a82c3e330a21e11	0	0	0	95
eedaba9b63b18545359a11dbedcb1fc1	0	0	0	95
9e908c9eda747efdc78ac99a15e91dbe	23	0	0	0
2336e08894dd12ab2712e9f41e5dc264	33	7	0	0
b4b5eb7a9802b349537a3385aae67100	0	0	0	0
f0dec588694e3a7900d680baaede36cd	0	0	10	0
def9fa8708adaf4fc39c283e1d3cc7ed	0	0	0	43
b97925ea4e2a8264ea2d880ae2e6cedb	0	0	0	66
8a6c11424e0c9f9eefe16bf0cb1b21bc	24	14	0	0
9f6a6e184d142a6eeaa7da10dcf19ae2	0	0	0	0
f7bd06a2364e80f3e4a9c39779eeaac7	9	0	28	0
a1b94831530d0579f9656dc9c8051ec4	0	0	0	0
524334f4159a34deedccf0e23f2c73b5	0	0	0	0
fd3abc9b9fd2936e109fc0fdcadd9c67	0	0	0	0
a2e5dda68c83a355b27b1c961d8a27b2	0	0	0	94
0a72fe4d503e3d2b9afff5180d1154f8	0	0	0	94
3e24a4325306f266ef0d54c8b2f550f5	0	0	33	0
0672994ac7c4c36d822451f3d420685a	0	0	94	0
c83bb03c0430df88174c09ee4b690518	0	8	10	0
ce534cb3481f370dfee7ff674778756f	0	0	10	0
d0e22bafce231ba5429bc63d88b87925	0	4	10	34
f7960ed02b2f6cbc4186f93d4c892ed7	8	0	11	0
3dccdb2caba0b75080c17e5fab1e9efd	17	0	0	0
720919d417e916eb435aba48d4804285	0	28	0	0
bcff4ba2e4b19cd37f096061921ac400	6	21	2	0
a97f850b283fe718d6cc2979a5be3c59	0	0	31	0
fcd35ff6b59d9e752bf1b5e887caaa05	0	0	8	0
668d384a980e01cc01af8ab652e8984d	67	7	0	0
c91abf99650ecafb0545b0cf1c9126ca	14	0	0	0
1eac8d098ab244b85a6efd65c73ef043	0	0	0	0
871f6a08927ff593803db04f637449c2	0	0	0	0
5c01b34f1b66fd7a9c4973b5881676bd	0	0	0	93
81b493da47cf70dd66cad3099c7b650f	0	0	0	93
959410b94e39b2dec5a580ba111c4934	0	0	0	93
c39229adf34034d6d606084643d13405	0	0	0	93
75bdc72739bfd70e237f7638f43d7dc7	0	0	0	0
1538be8dd005ed48fd7caec968dbdd98	0	0	0	0
0d83e4fb76a15cad2c64df3e72f3b4a8	0	93	0	0
0a3d78280e1064c7a9810f3a5e654836	0	0	0	0
4e64d47e32eb918efa2c780fcb28715e	0	0	0	0
9e8015b67e8d9b2c4792719fa1e58c9b	0	0	21	0
94d019877af63b9d0e18a99b4bf5938d	13	14	9	0
851e5c391da9e84dcec579e9b0f81afc	0	15	10	0
55568bedd90334323c2024550d9b5844	0	22	0	0
c3b62fb483e61c4b29dd96f74899a239	0	0	0	92
5e903d06592125759c93d8f7fb943168	0	0	0	92
7f11a186972214f3f27f33ab7f3a1d67	0	42	0	0
8bc806fbbfe2fa5f3c16610045b13c48	0	0	0	0
aa34a3d71bb03c6060a46f7aa30eb374	0	0	92	0
58d2fa76ae3bd91edbbd1be20081c498	0	0	92	0
48113c87eb392ca61e95884e3d99816a	0	0	15	0
69c9d1c8e003272745f3616f07dc2d85	12	11	0	0
ee4f9dbd7e534a60cd2aeece9878ca7d	0	11	13	0
2afafd20645f4cf80f8f593a1e784125	0	0	20	0
4e07992b12230f0b5f36cc6c160dc9c7	0	0	0	0
ad0d1c41023a1ff63734c9d7d4b4ebb7	0	0	31	0
e09e079ea31de5751ca601e3af22c859	0	0	0	0
3d6fdd9d33a271eb8b418437d2ea898a	0	27	25	0
131fc56c2d26402b5d285da470d00a9c	0	0	24	0
9c4f0da4f95fdd165c790c8f46b3fdc2	0	0	0	91
8133a65746b2f97391bac693e3bdccef	0	0	0	91
e1721221ec2bb7fe57668720ea6942d4	20	16	0	0
7adc5edd2a6ded84b71d597a022c6f62	0	0	0	0
37ef030ab1ce48985f6029a49e66f05d	0	48	0	0
9d5fac9a21a002d88e5158fbdce2106d	0	46	30	0
4f5e6637da8ee96008683ffee1e7bb08	91	0	0	0
fe3fd8c327f9878bb4dea17954bb916d	14	0	29	0
6e198dcf7cedf19563f23a4d55c59898	11	23	14	0
403a55ad34000b7671734660625eda5b	0	14	38	0
ee834ea0d2f04f903ca87380be522c93	0	0	43	0
be1923e030aa7c19cccb509384f78d82	0	11	0	0
77ba2acd7086cfdf18b455db628f772a	0	32	0	0
218193baa0c7ffa199fc679452e36e84	0	10	0	0
2b6f5cfa762c1be81dc28ed8e6d826f9	33	0	0	0
c4beaf1708916ab177a2b14ca9adb133	0	33	0	0
3f4fd8eed23efcdb22896aa4a5ec659f	0	0	17	0
faf37bc1ab8b13c89ef91e08bf7014a9	15	22	0	0
c2e57b9e9071d301c75cdfe092aa90a7	0	0	14	69
9ddd8288e3122d51ff987c1b46b2b79c	0	0	0	39
66c2b02eb0d6a651d5967b2ea8b24e80	0	0	0	0
2c712185aa1393c5337effc878d40775	9	16	8	0
a54bf7916bb37d30b52a991eaa5a482f	8	0	18	0
aa86e13bfa67207620631ed301bdcf44	19	21	11	0
1f1e5bc2736470615f1da761a42a05c0	10	0	0	0
75522bd3445aa231356376eced92cdf8	11	0	0	41
20af7ca37adf6a2d2bd1f5292624507a	54	0	0	0
109eba2a9fcda6cf31d9108819fc6e1b	29	0	0	0
5e3ad64b7fb878352604b496ef61d8ca	0	0	0	0
b5b0408fbc45040c58d70850e6875e85	0	0	0	0
97d06b68cdf9d4cacb562b0bb422eaad	0	0	0	0
39215bb74997c42c123e16691cba9ac5	0	0	0	89
84711ee21ff4a35496cc775dc740d2bc	0	0	0	89
5c32d27b121466aa5881099e44aa7b7b	0	0	0	89
1c6e391f11c61b46639efa22d28713a5	0	0	0	0
3d06481c24b13d38a78ce2feb42302ad	16	26	0	0
257c7d26469fff05438a481af88a1444	0	35	0	0
acccb4d20d270875f82212a83d223acb	0	0	0	0
938d4e309164930fc947787da64ac634	0	0	21	0
889b58e7a74653861a9faf22b46771db	14	35	0	0
8a6f5fbcbd0c181b953046fccb737097	0	14	31	0
9c51ce90f916b4bc641b2c82dc29e7a2	0	0	15	0
83d35c159c2ecd01929f170c0f62b6ef	0	0	22	0
f318220af77bf407a9b7e3184d24e078	0	46	14	0
55b4570c0aa8077b3ee15eb83d4e64b5	4	10	17	0
20396ad5cd31b188f7c8d71d3d281eb2	0	0	0	0
473d285a43c0ecd310211cecaf1d0afd	0	0	50	0
9dedc0496f12fbe93e743a15fbf44dc9	12	8	20	0
71603854b21d2046f931ecc467bf750d	13	0	23	0
c0228f6850d8503865a5c0f2bcf7ad52	0	0	21	0
e0bb3b3c28f0bb7af1926276238b67ad	0	0	0	72
fe1ae70aa2a8f6d39390900b002b789d	8	6	6	0
17844a6c2e023db766676f1fc744c0c1	0	0	43	0
43d82fef6d4b9028d3a79ff93f1530fb	0	0	0	0
438e837e3160b59d65f9a675a726a9a4	0	0	0	0
9fd4005ac5d79f26a5db6c480280b432	28	0	0	0
0b5aef2f12d9c55a8370174d4c2a2819	0	15	0	0
d94d27317addf3b7834e045f24028c36	0	0	0	88
838c4e18c3bf2d6631449ea8afb891b5	0	0	0	88
1b0c317a0bbedd3fe4b3bf2834d1d7f6	0	48	0	0
4ae8230e476ee75bf154d31712b72325	0	0	31	0
db084701990bc06248b0f94332e22895	0	0	0	0
1c87fa8a4e588d384fc211bbfb64da04	0	0	8	0
dc2f26055700c20b7efb17cf8a465d66	0	5	12	0
a8ac5c07fd5f3a64e9e4a0f52d93b55a	0	20	0	0
ffc24eaeb77630bf8d044c1bebbf7ea9	0	0	41	0
fef276684721e6d504e7a9b65b8c156b	0	0	0	0
c1f909bb911cfa639f28f21a2e55464f	9	0	0	0
7d5bbb7aea2c3e1c76f3b0e90b8a08b6	0	18	28	0
8438698b93ba54a678d9db9fa68f5c04	8	6	3	0
273e5239772db06936a642b46f06d2ca	0	0	76	0
064601ee4f9fd79165cd5765cc8aa719	0	0	0	0
7b89f0b8318adb3a1889086fed524dd6	0	0	0	87
e6e614e01c473a031e4e12a7f109bdfa	0	0	0	87
68990f89b6ef75f1f0898e915b876fd3	3	11	7	0
b59cc1b5e60ead1dddd385acedf79c4a	0	9	0	0
513c0622308124b9982a900e0cd34156	0	0	0	0
31ffe3c3f87dc4721fa5e2dd6b675cba	0	0	16	0
ad968cffd9e61aa4341523cbf05261d3	5	11	0	0
41a4c812c520e287f5ba2c99bff207d3	0	0	7	0
cb18b639277e836578e330b6451d5d54	0	5	14	0
02325bfba84db3879b3323188932e1a9	0	12	0	0
89e0e7887346e2c2c652d7c102a7c67d	0	0	0	0
ec343fa5a9409c0a48f455e8817069f5	17	0	0	0
28294eb0a8ccf6946cfc5afe5baee5bc	7	11	0	0
5e786014a5c497b80498fdf998891168	0	0	0	0
4c13685f0aab13675b07eda3e79defc6	38	0	0	10
b4d21eb45cdee7641e19de3eed079d6f	0	0	0	0
a5d5916ea4e0709545f1541802a18ded	33	0	19	0
68bd144baa41e2448270259eea1533a5	18	0	0	0
0d856ed83daafad3a15d3bdab37fc429	0	0	15	0
e8e6f8973662641d93f1b9cf7f265d26	0	0	0	0
dd780040db3d1409639e69b39b212ab1	0	0	13	0
6f1ce6891e6a90c8f1acfdb565fc01f2	0	0	0	0
755b50ea8a2549b0b4f6b999d1072a3e	0	36	0	0
28b521bd52f691cacf6704cb48421863	0	0	0	0
cd1241703e1eb2bc1d01d1f7dc4c7611	0	0	0	0
05b26256d025e6496130e62ac0b11a91	12	16	0	0
f72ea3cd46c720b071b79916607c8ef2	34	15	0	0
0877e66828d4e657f4eb164b685ac12e	0	32	11	0
75b3f85c89e38cee05410a44d5e035db	0	0	0	0
681ac0734bd88863f401ac75a8f5965a	0	0	0	85
4efc412e3a26848a8fd0c34abfd72380	0	20	0	0
e9edbe061df46af87d8d0d70c394e0bb	0	0	0	0
b7747017237ff5a6d3c645da7c574533	0	0	0	0
0dd96565b564a378e9e9415b5116b323	0	0	0	0
30442a912794f2237e97b4a83cc9e92a	85	0	0	0
ce4478429b80f48918a9d154151c64c4	7	5	10	0
8a0484f9a1d2f58f34ef992bdfd92239	0	0	20	0
81a2fa2fab5b9abe258c5079ef00d87e	0	0	6	0
7d97a1fd2c78359081f933f60075169e	0	0	0	0
84e5cd1d2101b8d3354eb2ce4a814de0	20	8	0	0
193a4d3829d87ba6032afe1b528e63a0	0	0	0	0
3c41da13ba4c135274ef032673da5316	0	0	0	84
d97f1a0ab4edf202d1883eede3c277a0	0	0	0	48
4d6403e0f0d319e832020141afa0eae5	24	30	0	0
9bdfadee1641e2d43d709dcce2c1f104	0	42	0	0
e8aae0a7e2948c160802557b82ca4dc5	0	0	0	0
69b13b7d2cd6e16a6e1c509b36585b8e	0	0	0	0
69c07db2db45aa054ebef1455db3be2b	25	35	24	0
9460ceebc491ea89b017e3ba9ac36811	0	0	24	0
3a2740f0faeaedb5daf12fc3a5fc6e90	3	0	16	0
02e692eb948b9463fbdcd121ff0c8004	0	0	0	0
c346b384c8d53e8378f4dc3bec69ea1a	0	12	8	0
9541e435e71c91a2c5fefb043b5299f9	0	0	0	0
2aedc45f0d95e4a0aa910d784d9a157d	0	0	0	0
eb08426003433933bae2b51a764ff650	0	0	10	46
ce9537c6fc399a476cf8bfd9a17c471c	0	0	7	0
39809b84894f1fd73664a2a991e20561	0	0	0	0
3855cec36da564c33a90ff8b4f7dfd2b	11	11	8	0
6328f0e560c1f4ad7ac4c2a4f5e2be20	33	0	0	0
2606d9a38756c0f612c5f31db7f3ea93	0	16	23	0
c9f1331a2563e7229a9b9051fa2cef86	0	0	0	83
da32553ff11997c38061bce88d797351	0	0	0	83
af664b919d87a49254592d69d4c811c6	0	0	0	83
cf5bf20d5f97ee9372b7729c0bc39ed1	0	0	20	0
7a9bc6c0af19b4cccaeb308f20e84fcf	13	30	0	0
adc6975e6e392a57ec46672da14ed896	0	0	0	0
1800df6dc1957d8e1645d60619ef06ac	0	0	27	0
c7280a0092ba5ca1b05e0c8cca84cf4b	26	57	0	0
106645d5df61a9a8ff30b0cb891d5315	0	0	83	0
5cb22cffb142dc47d1abf90966e579f5	0	0	10	0
da014624717af1209a231fc9884d4067	11	14	24	0
c7a4bea9bd4102344c4d2f1e72f5a59a	0	0	0	0
1b8612d983b8e442c0ec701635a71843	0	0	13	0
6a542eba8f5e3f4b4cdfd932108d5a51	0	5	6	0
619ee61df1e18f0fd33f1eeb626a80b8	0	8	6	0
eb38c0afeb38e4fd506056badf69e79d	0	0	0	0
429df6515e1679eb4bff2ab2d03bd697	0	0	0	0
ba2531c0243eab542c8f21361bbcbda1	13	0	0	0
8425b47d509889a6217725e076574dfb	0	0	7	0
b7d1aca91a691f16d218620fa644bb96	47	20	0	0
4e9063a2a8aa4286e0ff07438416d378	0	0	0	40
f97216e138ad8472c64d6e4780cb5e42	0	0	0	82
c79889ba518fdd72cfa15c98dbeaa4d8	0	28	0	0
d07ab92cecbcd9b4035de4af14423bbd	0	0	0	0
b9fe01d7a61f8140606ae33228f02a41	0	0	0	0
7456c57c24a3da12d9ec2ceac4377d9d	10	0	0	0
f7d8678a652f2a08deee8942b4001115	18	0	17	0
7b1ce5fa36d6a7c802df0b4aadec1aa0	0	0	0	0
346fb14636fd87d2d4b9b64e6c9063aa	21	0	28	0
5b679ca7fec23eb8b1ddac323f3392c8	0	0	21	0
d23f225641da611bb21b335978dc7276	21	0	24	0
0526d43e827c76c137bff03801d75720	0	0	23	0
605ae8d577cbbb95ecea050ad118985b	0	13	10	0
e7e118bd0c02a8224c09f6b4c30bed1b	0	0	0	0
3e6e0cd685c35c95890cb8f49a9885d5	0	0	7	0
0d8d7733ed1429cb2977022f01ea6747	0	15	0	0
7894505cdf7646d0f4dbe7bf611c04c3	0	15	0	0
2690657c52290800809a75e7d16c62f2	0	0	0	0
a845384c72b608d0e9d779b81daf88d4	0	0	0	0
51dbb917c0b9e9f22ba15776aa041fc6	0	0	0	0
f5f1575bfd0b9c6e668cf74b3fbd1855	0	0	0	0
5773eb2c670dd8c18c57d0d8ffcda4e2	0	0	6	75
ae92751ce0103cf1fe77dd7f219da00c	13	42	0	0
d08842fb3b52d4beb019634fb1b726d5	9	10	0	0
038ede4b04bbd68f361e251a1d25f3b0	0	0	0	0
23a25439f1dc1bf72515e039bafd84f9	0	0	0	0
5636e1ad8cdf5a5acee55f8f5498d350	0	21	0	0
b01646216fb8df7c6763344d2e137194	0	0	48	0
4a3a0a1d347ab50b817fe79c0195d50f	0	81	0	0
f98dea1e20cb5dba6720acbe3f0a841d	17	0	0	0
61539c9bede24aa583b70cfe4d0b402a	0	0	14	0
8670c9eef9ef54b7e7d84a5ff888b929	0	0	0	34
b23cdb737b88df791cbed57ca6267e15	0	12	27	0
f213e66ae951389f0034de988976a50e	0	17	13	0
50f6f074a84c3fe53d872b41903e18c2	0	0	0	0
2b701d33b38ee8d039c70c8abe015fa4	0	24	0	0
04e41863f9b34062893909aa412d750f	0	0	0	0
2642beecc6a7f04ce72bb5e5309b2fb0	0	0	0	0
a369ebd174630bcb6a2720430f3231ee	32	0	0	0
b6c4c1082ace9fb281be499097504baa	50	0	0	0
2c4a99c6a985008f032f7f14ca771231	10	0	0	0
d2652255a1de796a7dc2261a9af574cd	0	0	19	0
a2a78d767f80f62abfc72cf3f5a36795	67	0	0	0
69249032c03f872e5ecbc3e46092c7e8	0	0	0	0
a9d5fc15136fcc7b988fc719fd7bd84e	0	0	0	80
4ce92d679757dd14eecd69e11c4c1471	0	0	0	0
ec6bc8322f9123d03a3d28bfedd36b9d	0	0	0	0
8c28436776b0efe7d44b47a59b7a6b6e	0	0	0	0
58fab8e38f026727fa4c5e93ca2021e7	0	0	0	0
f9da18fbd55e2edc205b120ce7c63420	0	16	0	0
956323ccc537f6ab09476956b2702127	0	0	0	0
f0f62787d1f80c8a3d1ad86644ff9d60	0	0	20	0
53bb18fe16d2778845991ba01243c6bf	0	49	0	0
bbfa1800ae49b59d068b7cc24e19126d	14	0	22	0
f4a90052f1e0eb9e7c07cfe31d28c277	19	0	13	0
27533e9f24ab026a5de26ab4a5828575	0	0	0	77
ae8cd0da05fbe21a0c3f2f68266e72a6	0	15	0	0
b5b0f6d92af700a22f3357fb164efafb	0	15	0	0
82f8a19121846e3bd7155c25597310cc	27	0	29	0
bf1671b3fc08fd00738da8505321dac0	0	10	11	0
efcad84f43aeba7336aae997c7973064	0	0	0	0
dccbe3a82d8b532ef8e0f9f803c4678b	0	13	14	0
1ab994408a70f34c24314ec941cee5cf	0	21	0	0
cb21002afb6dc60c4b9f2f0d4f869707	42	0	0	0
84d7e4e4c5fb48bba9cf34c95bd1731c	0	0	0	0
a05bb125019d12035f47a11e83c4c9df	0	0	0	0
fba143f9a810e98112cc596f8ef29a30	0	0	0	79
8896def8358f51a0feb97bb5bc742c33	0	0	0	79
10a6d6e60868a9e18ba3713c4e86f0b2	0	0	0	0
6b3aa32b2b8cd30922d82e07ecac8bea	0	0	0	0
cb958c4a82bee8430f1ce6461ec4d630	0	17	14	0
ecf2a9c32e4fb56c29f90395dfc12d37	0	0	13	0
26d98efa38e835733f817b6900d10ed7	0	0	8	0
4a628d04c552615a5d4209e44528bfe8	11	0	0	0
d2901ba1192244c51de2bbbf19389d9a	0	0	0	73
c01991a343d4dac5e446d2c86dfb0b91	0	0	0	0
60df6cb66ac3886aa7f68bf144c07a64	11	0	9	0
24596dc2b43af9a0af69e5fa79998316	0	0	0	0
8510a4c808707b0895e888b611b63a10	0	0	0	0
893aae2934fc6b08900ecc8799662427	0	0	0	0
048e1e63647bb7fdaec30584ab5968fb	0	0	0	0
72108f16be2c16520b11974d4198845d	0	0	0	78
b8afbb69104829a6fc0cc2aea56f86e7	0	0	0	0
84beb56badfbe8a4f9c8c5d060c1e467	32	0	0	0
8df661d47659116062a74ac20e2548d9	22	0	56	0
e99c6f92a06a552e0d16be8d988892bb	0	0	0	0
5d677fe468e7703a12afb3215b462f38	0	0	20	0
cbfeed6ad7708fbaeb4643db319e9b0c	0	0	15	0
1e08709a1c6307a035fe349dad9a6c24	0	0	0	0
a4a6337568a1986497345aa0384c15b4	17	0	0	0
27f04d642f5c7a8818e4912ebac6f26d	0	0	0	0
130de37c9de8daa61186836dbde92e8f	0	0	0	0
83802e6ac09371247383f927f7d3aa25	0	0	0	0
920d09f5ada6a437adbbf3c75f3c4d23	7	11	0	0
b8bee06f56b53c4d9415cd2c994c38d5	0	0	11	0
f69842fc5090e2363c84ad86510ac375	0	6	25	0
c9e8a483607ecda553888b41a39a0390	61	0	0	0
4724b880f52815ac48e1011a6f4dd328	0	15	0	0
ab44930b530f059e6ba94910a1dc4113	0	0	0	0
82e2cde4673973ebe040dcae74d8a100	0	8	13	0
4979e7bf81c53a44a2b36613d7cdd78d	0	0	13	0
bc872787c25444ce422b6296e1e4e996	0	0	0	40
9df8b82eef969432ebad1cecc87c4ab9	0	0	0	77
3abbec56fed7bb20d28dbef9a1d951ff	0	0	0	77
9a498e68d51f416b4f57e72f1dcb6a23	0	0	0	0
37aaf7484d82316b999ac6c5a122fb26	0	0	0	0
161b3b30893e929ad3cab10384c28fde	0	10	10	0
3e88a1caf44bbe97dbd7d095055ef796	0	0	20	0
01ccfb2f76eef11da1d6837244ddb3f4	0	0	21	0
51eb7d872cd7e68a53dfb0e37aaef344	19	0	0	0
640e01825e019476871487480840bc47	0	17	10	0
de40b469dbb7ad37a894b36c812cc7ea	0	0	31	0
cd97473fc89bce461df6bcd83720f4c7	0	0	31	0
27032b477c433c2d50495b11299b4f13	0	33	0	0
31553ceb1bcc088b99d2cf5761159e04	0	32	0	0
aa7ae8f67d8d880b2f20b3baee7b6cba	0	0	0	0
f7091e0a0327a278ebbd00161d60e84a	0	0	20	0
65afd9f299131a352c3924b440c3e3ff	0	0	22	0
7df9d8e74d90b5268ac8b77cb9be4197	9	12	0	0
98e0db2293e595ef56258c266bfce38b	0	0	0	0
54efef48a630fd6777c6194270d2cc8a	0	0	0	0
48498b332fa32e5124c007e7ac910022	0	0	0	0
d3424d1ab7aff976b1d383c09696f387	0	0	0	0
146084b008fa04fcfcd9a40824a37faa	0	0	26	12
a29ac79a0adb1319098a2ff755149e46	0	0	0	76
4d636dfde8b539f5561b68dd01ebc650	0	0	0	76
a2191b666b84e4e4771453fd043ae324	0	0	0	76
712f6775d7ee4e51ded832a607fafbc8	0	0	0	0
e4a822eac3607f934891061f84b02fe3	0	0	0	0
6811c69d2b516e83f127218fc84695c0	0	0	16	0
7c41f6abcac4c224ec386d31a637f1fd	7	16	14	0
4603f87ad690e2b9201cdfc42bbae989	0	0	0	0
bed64943e183ee25bd4c88df031fd6c3	0	6	0	0
88f4c67a1499332d25f8f16ce47c0a83	0	0	19	0
8d57300f7dd06d0cb7e4b95d4fc6fde7	0	59	0	0
800f5138bd72b4cebf85a65de23f3bc9	0	0	0	0
1cff28d89bcc62126f3e24a2527bfa75	0	0	6	31
7aa8a95ed7d921bbccb2eb01f40bb6c1	0	0	0	37
7676a779d2d6d897ada1d55864798632	6	0	0	0
f4fd96e581afe84fb8120dd24fdb4033	0	0	21	0
a3dc95c4b04e432cf27c83729f707ea5	0	0	0	7
c315c6e56e54ea2a6fb26d12b4f8f3e3	0	0	0	0
f82d2dc4adb39ea31db02b64f28ae34e	0	15	0	0
c403a23195baf7bea4de7f6531ed782c	0	0	0	0
db7be4acbd270b169a5e0b2c4ee3e23a	0	0	0	0
9d7d421b920a120d36fce00203fa0cc7	0	0	0	0
f8a3ff11094e52a8e9dfd2fb404ffe90	40	0	0	0
85327976632776fcceccf0c41c3991aa	11	17	8	0
7a9fd33790ddae6c1e1de4a4b306354d	36	0	0	0
332548c3164b0e2142810f1b3ad6014a	0	0	0	0
da9ab44ae172a6cb25c5da44eef1a162	0	0	0	0
47054d3238f1dae16c022835fe3cdf89	0	0	0	75
d03c1737c8d259ff1ac8e768b6438585	10	0	0	0
c57490c70b1298213e4fe0bfc9d3cdce	0	0	0	0
4c5fad7755730e6d7fafd2c92ab3adae	0	39	0	0
a840ec039fe68789447a8fd40e2af6d8	0	45	0	0
d25a2196ab631da1b4662eb17aa92203	44	0	31	0
ea7d0f0309418a7d0de7cf311b6c1b9e	11	11	0	2
af6db25bdb7ed4864ab38e397bea7221	0	0	9	0
83c8b3e75730776202e9586e70ae1a31	0	34	0	0
729ee9ee1acb3145e9c7488ee1fde4f9	0	0	31	0
c44a6484aab321d5cbaacb8f6e8ff8a4	0	16	0	0
556b39e148c2bd0540c85d456db5ae4a	0	0	34	0
ee6b17dcfa3102b44b75fb69d2990b2d	0	17	15	0
468e68dbc515aecf82ee2b9728286c4d	0	0	0	0
0a91fde81fd8264a6be8df1e7bab1822	0	0	0	74
fd3d92cbe551e559e659335eabe346a2	0	0	0	74
c9d89185762f86d361d89ff76b6e3416	0	0	0	74
3a4486f8c9c6ddc3626d73f1743759f0	0	0	0	74
de819ef3013365c914d6acc78d0f401f	0	0	13	36
b191ad524490cf91bed0b752921c9ef6	0	0	0	0
0e002c13f52c6267b86dbef53368e121	39	0	0	0
e91e44537081101282ada5a941a20669	0	0	10	0
cd6e10b497985322a8cb3e5fc0c514b6	0	7	0	0
8cbf867e2c64bf102cec0531ef8aa019	0	0	27	0
2885004a65704d62fe77a3dc01774988	0	0	0	0
def19aab1b36227cf4bf3b1330cca165	0	0	0	0
11b199a9dad98cd498b43a2bbebfa55c	0	0	0	0
df612f872af3d25f493d1446881717e5	14	9	14	0
9640f1703bfb06a484c583fa8bd70fb9	4	0	9	0
5dc10b75407d21ee4e13370c5a9c0f1d	0	0	19	0
c69543637c0f13ab86b5d4da9e304f22	0	13	0	0
c4c5ae128d6a121085f0e6ee1e5f2cf2	0	0	20	0
56b085c970aaff9c0a85c7b1996d3b5d	0	0	7	0
961192d1ca34944e2155ff06fe6102ad	0	8	8	0
17fcb1a4d2112d2695941ff276c6fdf4	11	0	0	0
777fdc10b1153418e3e94ec137cebd93	0	12	0	0
11800bbe0a15b6121066794b711ae67c	26	0	0	0
bdc402e02530206a291e69ea7580153c	0	0	19	0
18e65df9bdfb3212f6866da40e372016	0	0	0	0
483fd9fd94eef9321d3019e0f613900b	0	22	0	0
623d3c8b02be2bcd0ad50b154f096412	11	5	3	0
6f09eb7c7a0546effc7cb060ed71988d	20	0	0	0
8975b9ea67752ecca5588eeec65675a2	0	0	0	0
59caccca98d9d6c6f73b8bf0a04e09e8	0	0	0	0
02d833a1924c734eca10983669d502c5	8	0	0	0
496a85848d0b9b56388e98075f90acaf	0	0	40	0
70a369de96b199408397563ef4d01a69	0	0	6	0
b492f84dbbcc4be3beb6a4963729eeaa	0	0	0	0
a60fae96906b4990ab878937c02b0813	0	13	0	0
6e02bd56ad9a51ccb9a8efb952ea1f58	0	0	15	0
fa3316ae9b6f5a873945f1bebcfdb7c4	0	0	0	0
abb7e81171f5713c0e6e158e20185c4c	0	0	0	0
873d9147031c6571d43fa6bb49fc0d0e	0	0	2	71
5279d76dcf62d30b6f59b16efa57038f	0	0	0	73
89d0c897870938498d664668375e30bd	0	0	0	0
87fd2184bfcb7de47d810afb0a9cf21b	0	0	0	0
b8896eeb7833b39e7c442113ae83ab13	0	0	10	0
363d27af7f6f74e4a8636b2a90e69257	0	0	37	0
a5f572dcb80c3d29680a5dfac9fb3fa9	73	0	0	0
9ae4933c772fb62de945122aa80ec91a	0	0	0	0
c19b805fc08efbefbec543732e9d9297	16	0	0	0
976e590555a22bdb36405fb83551e7e4	0	0	9	34
c996a43b260a835727258cfc3fc1d89a	0	12	16	0
04399c0ab0ab8d1437285987be7526a4	0	0	0	0
02eb2b126e9a00763096234e2b68bb61	0	0	0	0
d3304f00f70731b7abe01223d2cfd560	0	14	0	0
fa98807a71ad495be0b046f4d1f16f27	12	0	7	0
300945e5573e4ca62ff84b6ccc1a99c4	36	0	18	0
12a8ad7e13c3bb7f480d6eff09613055	0	0	0	66
6d759820cb760f7b15c93382f044bc49	0	0	44	28
da3268436adb4d39d0610378bdd5933f	0	0	0	0
9c6d81b52cc6426d0868f9c9bc12143d	0	0	0	0
c3819d8a7a0b47c1589ab0a9ffd74ca8	0	21	17	0
cc396ded8907b72d40305ebca9140544	0	0	0	0
c4405515af83d17cf8a437f052292712	20	0	20	0
53781d0a232e8fa07f01a5e6aaef78f1	0	22	0	0
aae1f19bf5e436ac3612fe0537172750	0	0	0	0
c76ad65b88013e65f7e3ef69db60a283	15	0	19	0
851472a18506cb9410724367e4b10157	0	0	14	0
4b125628c7481268241e74b70e521170	0	52	0	0
885d898f66edad27a96b987d57bba1fb	0	24	0	0
1185376fc5f814220463865b464cfd37	0	16	0	0
591ed1d6afd1e79ae33d6b6cd0c6b185	8	0	0	0
74689b34e2427873e24f036a2acbaf6e	0	21	0	0
0743b0f7fd0ce8c9c023b9602905c821	0	25	0	0
c05e1868a1285fb207e03e7189d1da52	0	0	0	0
b6f2bbf90c2cbdb8a57c2569ca4d1397	40	0	4	0
e54e9e3ef035e7d6e3ceedeed636e970	0	0	0	0
a611891d81cd609d24562823386f1a27	0	0	0	0
244926b09825fa492c1a22490bff0060	0	0	0	0
a53c8b2835dc696e90acb701a60d32a6	0	0	0	71
acedb68dee59449459e0dad26615156f	0	0	0	71
f5b9a48e125cc9c24a2ffd8113ffca24	14	0	0	0
a835bfb27e9da53c2066e9f641c46037	27	0	0	0
40fe8cd0efcd50c57b701193cc647a94	0	0	12	0
e10b9025f6582dad8dad64bee6eddd15	15	32	0	0
8373514e68455299c5084359a6c9512c	0	31	19	0
afdc842012053dc7ce0876694e5de78e	0	0	34	0
d83ce86770f61cc7815cdf07c09a7d6e	0	71	0	0
e6ea2f32fd1bd0334a58cd54d32e0ed7	0	0	0	0
90aa294bd9337d858d037c8f25551eca	7	12	20	0
6eeb8a4bab704ab0ca6bac40e7b69b6c	0	0	0	0
6edc425b8a79997444d11800756d0d97	21	0	0	0
b348c7d8523fd41dca636e54aa0dc07e	0	0	27	0
87018be30efe5f8da5f2d7a6effa2e8f	30	0	0	0
849a81c828ef1f94e1e30b8784534c8a	0	0	0	0
2d474fe4c0e31fe35281d649882999ff	0	0	0	70
1be71d35c3519ec92ac2beae59f72c50	0	21	0	0
a340a25d6c1628f78f4c799e4958be93	0	22	0	0
2dbc83b4ee4b807884abac8e97a3237b	0	0	0	0
5dd63b265e283dc702f1fb671b241edb	47	0	0	0
cad124995b1bfe1ad150ed828434dcc1	0	0	0	0
84afbdb8022d05747c53667716f7ed2f	70	0	0	0
95d0af3740edd9d9f6993458dad91b6b	6	9	18	0
c0d670015fa2237eab2bab02e328fafd	25	0	0	0
2c628b0d436ba9432247e7facce31a17	0	0	0	0
a29b94afe0e369b29448bb38cea9a7ab	0	0	0	0
404985a4dfa19bd23e1b1abc80246254	53	0	0	0
8c5999bc083d0abff00dd2ee83aa1b18	0	0	33	0
cdd41ed654bd0806a4fc0a92b4000e49	0	0	0	0
86d79619005ff44049f48b874ed85ba0	0	0	0	0
6c49980da10a352efc772368f5f37dbe	0	0	0	69
bf461d27659ae3b2b6b901b0b6891f55	0	0	0	62
88ff65cd563e5b449676d5dfdda1337d	0	0	0	69
c935973f74caf0a0dccfcb01e9da492b	0	15	0	0
b428dd8241bb7f5c5c589f9a1649a5a8	59	0	0	0
fb84483e35e4a99088f8d0f3ed5024ad	0	0	0	0
4fbb25b704845ab32c8ade33886c6f0e	0	0	17	0
[truncated: 9,265 more rows]
