# Supplementary material for: Bacterial diversity of herbal rhizospheric soils in Ordos desert steppes under different degradation gradients
Source: PeerJ. 2023 Nov 1;11:e16289. doi: 10.7717/peerj.16289 (PMC10625353; doi:10.7717/peerj.16289)
Supplement: Supplemental Information 1 [file peerj-11-16289-s001.zip › 6_taxonomy_community/2_Phylum/All/Phylum_abund_top30.xlsx]

## Sheet: Sheet1
Phylum	W13	W12	W11	W10	W9	W8	W7	W6	W5	W4	W3	W2	W1
Actinobacteriota	32.4786	16.0312	35.1932	35.0985	36.7126	36.844	34.589	36.1808	38.942	39.0825	36.1796	38.9399	34.0272
Proteobacteria	22.8946	23.6527	28.5589	24.2491	20.645	24.08	29.8555	29.8649	27.3931	35.6752	26.2428	21.6308	21.4509
Acidobacteriota	12.5575	9.59943	8.70314	9.69328	14.1456	10.6938	8.69827	11.8628	11.9557	14.2546	8.64411	10.8365	14.9967
Gemmatimonadota	4.25809	9.07971	6.03655	9.83001	7.24821	5.99634	4.25034	4.87722	4.93531	1.32859	6.70794	6.97183	7.05179
Chloroflexi	4.70477	9.91137	4.29088	6.38402	6.84082	5.13672	4.11503	4.31661	3.13748	2.00383	4.18094	6.83523	7.72915
Planctomycetota	6.88272	9.69651	4.91909	3.81913	3.82497	5.62853	5.554	4.51081	3.16441	2.00198	5.801	4.03358	4.13746
Bacteroidota	1.62042	3.65211	3.39996	2.68566	1.94266	2.76172	3.40843	1.7725	3.03206	1.06133	3.92692	1.679	1.26626
Firmicutes	5.36174	4.0921	3.40961	1.66928	2.09355	2.75121	2.20571	1.26465	1.99656	1.00927	1.57679	4.63216	2.4074
Myxococcota	0.621108	4.99143	2.16257	1.94597	1.78046	2.22787	4.34913	1.24122	2.06104	0.703381	3.86106	1.79574	1.29862
Verrucomicrobiota	2.19915	5.76775	1.22395	1.37802	1.29762	1.75918	0.921372	1.00819	1.21629	0.911341	1.58996	1.01585	1.21449
Entotheonellaeota	0.961821	0.562586	0.112317	0.533367	1.0298	0.34469	0.330749	1.05092	0.42983	0.341319	0.107252	0.238438	1.64808
Methylomirabilota	0.784128	0.201044	0.40929	0.773656	0.669559	0.361504	0.26417	0.645722	0.361057	0.29918	0.06962	0.240922	0.569493
unclassified	0.31789	0.594685	0.197982	0.192959	0.275368	0.239602	0.115977	0.273831	0.206319	0.21069	0.077146	0.233471	0.472421
Cyanobacteria	0.180953	0.533865	0.066629	0.331307	0.324406	0.184956	0.158931	0.040705	0.156888	0.257042	0.067738	0.052158	0.78521
Patescibacteria	1.72965	0.052373	0.125642	0.141989	0.098076	0.100885	0.326453	0.08881	0.062325	0.046352	0.092199	0.084447	0.081973
Nitrospirota	0.981383	0.013516	0.133257	0.180216	0.248963	0.170243	0.182556	0.227575	0.169783	0.166445	0.11666	0.139089	0.269646
Abditibacteriota	0	0	0.144679	0.216624	0.23576	0.258517	0.055841	0.162818	0.255749	0.23808	0.23332	0.153991	0.155316
Bdellovibrionota	0.415702	0.103056	0.118028	0.111042	0.082988	0.098783	0.229806	0.08881	0.109607	0.111666	0.158055	0.099349	0.038829
Desulfobacterota	0.019562	0.253417	0.041881	0.032767	0.058469	0.126106	0.143897	0.144316	0.103159	0.05478	0.111015	0.156475	0.073344
Candidatus_Aminicenantes	0.207036	0	0	0.0983	0.115051	0.069358	0.034364	0.125814	0.083817	0.035817	0.030106	0.05961	0.194145
Elusimicrobiota	0.127156	0.297343	0.003807	0.025485	0.056582	0	0	0.020352	0.012895	0.004214	0.003763	0.004967	0.008629
Armatimonadota	0.102703	0.008447	0.026651	0.012743	0.016975	0.025221	0.038659	0.016652	0.021492	0.048459	0.082791	0.024837	0.019415
RCP2-54	0.193994	0	0	0.04733	0.026405	0	0	0.025903	0	0	0	0	0
Latescibacterota	0.182583	0	0	0.012743	0.030177	0.010509	0	0.005551	0.012895	0.010535	0.013171	0	0
Fibrobacterota	0	0	0.015229	0.034587	0.013203	0.008407	0.053693	0.033304	0	0.046352	0.043277	0.012419	0
Deinococcota	0	0	0.026651	0.014563	0.030177	0.037832	0.008591	0.018502	0.034386	0.010535	0.054567	0.012419	0.010786
Dadabacteria	0.177692	0	0	0	0	0	0	0	0	0	0	0	0
Deferribacterota	0.00326	0	0	0.009102	0	0.023119	0.023625	0.025903	0.021492	0.018962	0	0.009935	0.017257
WS2	0	0	0.009518	0.020024	0.005658	0.008407	0.010739	0.009251	0	0.010535	0.005645	0.057126	0.0151
Candidatus_Saccharibacteria	0	0	0.017133	0.025485	0.026405	0.021018	0.019329	0.016652	0	0	0.005645	0.004967	0.004314
Others	0.035864	0	0.051399	0.032767	0.024519	0.031527	0.05584	0.025902	0.034386	0.035818	0.016934	0.044706	0.056087
	93.5786	96.4743	97.8979	96.7529	96.5315	97.8793	97.9468	96.8997	97.8339	98.032	98.7111	98.3707	95.58
	100	99.0946	99.398	99.6	99.9	100	100	99.947	99.91	99.9788	100	100	100
