# Supplementary material for: Bacterial diversity of herbal rhizospheric soils in Ordos desert steppes under different degradation gradients
Source: PeerJ. 2023 Nov 1;11:e16289. doi: 10.7717/peerj.16289 (PMC10625353; doi:10.7717/peerj.16289)
Supplement: Supplemental Information 1 [file peerj-11-16289-s001.zip › 6_taxonomy_community/2_Phylum/Phylum_abund_all.xlsx]

## Sheet: Sheet1
Phylum	W13	W12	W11	W10	W9	W8	W7	W6	W5	W4	W3	W2	W1
p__Actinobacteriota	32.4786	16.0312	35.1932	35.0985	36.7126	36.844	34.589	39.0801	32.132	30.2425	36.1796	38.9399	34.0272
p__Proteobacteria	22.8946	35.6693	28.5589	24.2491	20.645	24.08	29.8555	21.5087	27.3931	25.6052	26.2428	21.6308	21.4509
p__Acidobacteriota	12.5575	9.59943	11.0051	14.0933	14.2456	10.6938	8.69827	11.8728	11.9557	14.1858	8.64411	10.8365	14.9967
p__Gemmatimonadota	4.25809	2.07971	6.03655	6.83001	7.24821	5.99634	4.25034	6.87722	6.93531	8.32859	6.70794	6.97183	7.05179
p__Chloroflexi	4.70477	5.91137	4.29088	6.38402	6.84082	5.13672	4.11503	6.31661	5.23748	5.59383	4.18094	6.83523	7.72915
p__Planctomycetota	6.88272	3.69651	4.91909	3.81913	3.82497	5.62853	5.554	4.51081	5.16441	5.24198	5.801	4.03358	4.13746
p__Bacteroidota	1.62042	11.6521	3.39996	1.68566	1.94266	2.76172	3.40843	1.7725	3.63206	3.06133	3.92692	1.679	1.26626
p__Firmicutes	5.36174	8.35093	1.50961	1.66928	2.09355	2.75121	2.20571	2.26465	1.99656	1.75927	1.57679	4.63216	2.4074
p__Myxococcota	0.621108	0.971431	2.16257	1.94597	1.78046	2.22787	4.34913	1.54122	2.06104	2.31338	3.86106	1.79574	1.29862
p__Verrucomicrobiota	2.19915	3.41775	1.42395	1.37802	1.29762	1.75918	0.921372	1.20819	1.41629	1.72134	1.58996	1.01585	1.21449
p__Entotheonellaeota	0.961821	0.562586	0.112317	0.533367	1.0298	0.34469	0.330749	1.05092	0.42983	0.341319	0.107252	0.238438	1.64808
p__Methylomirabilota	0.784128	0.201044	0.40929	0.773656	0.669559	0.361504	0.26417	0.645722	0.361057	0.29918	0.06962	0.240922	0.569493
p__unclassified	0.31789	0.594685	0.197982	0.192959	0.275368	0.239602	0.115977	0.273831	0.206319	0.21069	0.077146	0.233471	0.472421
p__Cyanobacteria	0.180953	0.533865	0.066629	0.331307	0.324406	0.184956	0.158931	0.040705	0.156888	0.257042	0.067738	0.052158	0.78521
p__Patescibacteria	1.72965	0.052373	0.125642	0.141989	0.098076	0.100885	0.326453	0.08881	0.062325	0.046352	0.092199	0.084447	0.081973
p__Nitrospirota	0.981383	0.013516	0.133257	0.180216	0.248963	0.170243	0.182556	0.227575	0.169783	0.166445	0.11666	0.139089	0.269646
p__Abditibacteriota	0	0	0.144679	0.216624	0.23576	0.258517	0.055841	0.162818	0.255749	0.23808	0.23332	0.153991	0.155316
p__Bdellovibrionota	0.415702	0.103056	0.118028	0.111042	0.082988	0.098783	0.229806	0.08881	0.109607	0.111666	0.158055	0.099349	0.038829
p__Desulfobacterota	0.019562	0.253417	0.041881	0.032767	0.058469	0.126106	0.143897	0.144316	0.103159	0.05478	0.111015	0.156475	0.073344
p__Candidatus_Aminicenantes	0.207036	0	0	0.0983	0.115051	0.069358	0.034364	0.125814	0.083817	0.035817	0.030106	0.05961	0.194145
p__Elusimicrobiota	0.127156	0.297343	0.003807	0.025485	0.056582	0	0	0.020352	0.012895	0.004214	0.003763	0.004967	0.008629
p__Armatimonadota	0.102703	0.008447	0.026651	0.012743	0.016975	0.025221	0.038659	0.016652	0.021492	0.048459	0.082791	0.024837	0.019415
p__RCP2-54	0.193994	0	0	0.04733	0.026405	0	0	0.025903	0	0	0	0	0
p__Latescibacterota	0.182583	0	0	0.012743	0.030177	0.010509	0	0.005551	0.012895	0.010535	0.013171	0	0
p__Fibrobacterota	0	0	0.015229	0.034587	0.013203	0.008407	0.053693	0.033304	0	0.046352	0.043277	0.012419	0
p__Deinococcota	0	0	0.026651	0.014563	0.030177	0.037832	0.008591	0.018502	0.034386	0.010535	0.054567	0.012419	0.010786
p__Dadabacteria	0.177692	0	0	0	0	0	0	0	0	0	0	0	0
p__Deferribacterota	0.00326	0	0	0.009102	0	0.023119	0.023625	0.025903	0.021492	0.018962	0	0.009935	0.017257
p__WS2	0	0	0.009518	0.020024	0.005658	0.008407	0.010739	0.009251	0	0.010535	0.005645	0.057126	0.0151
p__Candidatus_Saccharibacteria	0	0	0.017133	0.025485	0.026405	0.021018	0.019329	0.016652	0	0	0.005645	0.004967	0.004314
p__Sumerlaeota	0	0	0.013326	0.003641	0	0.010509	0.051545	0.005551	0.017193	0.018962	0.007526	0.004967	0
p__SAR324_clade(Marine_group_B)	0.035864	0	0.003807	0.010922	0.007544	0	0	0.0037	0.004298	0.004214	0	0	0
p__Campylobacterota	0	0	0	0.012743	0	0.010509	0	0	0	0	0.009408	0	0.036672
p__Fusobacteriota	0	0	0.013326	0	0.016975	0	0	0.012951	0	0	0	0	0.019415
p__MBNT15	0	0	0.015229	0	0	0.010509	0	0	0	0.008428	0	0.007451	0
p__Deinococcus-Thermus	0	0	0	0	0	0	0	0	0	0.004214	0	0.012419	0
p__Tenericutes	0	0	0	0	0	0	0	0	0.012895	0	0	0	0
p__GAL15	0	0	0	0.005461	0	0	0	0.0037	0	0	0	0	0
p__Hydrogenedentes	0	0	0	0	0	0	0	0	0	0	0	0.007451	0
p__NB1-j	0	0	0	0	0	0	0	0	0	0	0	0.007451	0
p__Spirochaetota	0	0	0.005711	0	0	0	0	0	0	0	0	0	0
p__WPS-2	0	0	0	0	0	0	0	0	0	0	0	0.004967	0
p__Dependentiae	0	0	0	0	0	0	0.004295	0	0	0	0	0	0
