# Supplementary material for: Bacterial diversity of herbal rhizospheric soils in Ordos desert steppes under different degradation gradients
Source: PeerJ. 2023 Nov 1;11:e16289. doi: 10.7717/peerj.16289 (PMC10625353; doi:10.7717/peerj.16289)
Supplement: Supplemental Information 1 [file peerj-11-16289-s001.zip › 6_taxonomy_community/6_Genus/All/Genus_abund_top30.xlsx]

## Sheet: Sheet1
Genus	W13-1	W13-2	W13-3	W12-1	W12-2	W12-3	W11-1	W11-2	W11-3	W10-1	W10-2	W10-3	W9-1	W9-2	W9-3	W8-1	W8-2	W8-3	W7-1	W7-2	W7-3	W6-1	W6-2	W6-3	W5-1	W5-2	W5-3	W4-1	W4-2	W4-3	W3-1	W3-2	W3-3	W2-1	W2-2	W2-3	W1-1	W1-2	W1-3
RB41	2.95393	2.94	2.65	2.45	2.32	2.97343	5.43	5.44	5.83095	5.32	5.35	5.63039	6.54	6.43	4.82534	4.23	4.32	4.07743	2.54	2.45	2.04033	6.52773	6.32	6.23	8.78845	5.43	5.34	7.25673	6.45	6.54	3.08208	3.45	3.43	5.07675	5.43	5.65	5.14077	7.21	6.09
Actinobacteriota_unclassified	3.8538	3.76	3.43	3.23	3.21	3.18292	4.32	4.39	4.30992	4.32	4.21	4.89679	5.43	5.32	5.29989	5.34	5	5.31537	3.45	3.21	3.29675	4.98446	4.56	4.67	4.75822	4.65	4.32	4.0284	4.23	4.65	4.99379	4.76	4.56	4.49804	4.32	4.65	5.2182	4.56	4.64
Sphingomonas	0.627629	0.65	0.45	1.78	1.65	1.70972	5.34	5.43	5.43118	3.21	3.24	3.34401	2.43	2.65	2.11618	3.34	3.4	3.29137	3.54	3.21	3.6726	2.38307	2.65	2.65	5.75328	5.87	5.36	6.31861	6.54	6.86	5.45855	5.35	5.54	3.39029	3.54	3.76	2.0903	2.12	2.43
WD2101_soil_group_unclassified	1.371	1.43	1.34	0.65	0.43	0.125019	2.97	2.87	3.0592	2.31	2.54	2.23723	1.87	1.78	1.73708	2.67	3	2.81006	2.54	2.65	2.51928	2.34051	2.76	2.43	2.98302	2.76	2.87	3.34576	3.54	3.65	3.58446	3.54	3.34	2.35458	2.65	2.87	1.64161	1.43	1.32
Vicinamibacteraceae_unclassified	4.35102	4.34	4.32	1.56	1.46	1.77561	1.24	1.32	1.30021	2.6	2.76	2.58492	2.43	2.78	2.82912	1.87	2	1.84745	2.56	2.45	2.33672	2.54218	2.65	2.54	2.1427	2.65	2.76	2.00156	3.21	4.32	1.1459	1.23	1.43	1.7858	1.68	1.69	2.71156	2.43	2.65
Gaiellales_unclassified	5.16286	5.64	5.43	2.45	2.34	2.27061	1.32	1.43	1.42205	3.21	3.54	3.25481	2.76	2.56	2.84044	1.67	1.43	1.71084	0.9	0.87	0.771032	2.69575	2.8	2.32	1.46357	1.65	1.67	1.67499	1.54	1.65	1.00854	1.32	1.23	1.75103	1.98	1.87	2.53036	2.43	2.76
Gemmatimonadaceae_unclassified	2.61322	2.45	2.3	1.23	1.34	1.32453	1.89	1.76	1.89606	3.97	2.98	3.02363	3.24	3.14	3.56658	1.46	1.23	1.74236	1.54	1.54	1.16406	3.18421	3.21	3.26	1.53449	1.65	1.98	2.36184	2.45	2.65	0.735709	0.56	0.76	1.78332	1.45	1.43	3.19046	3.12	3.21
Pseudonocardia	1.39056	1.32	1.34	0.32	0.31	0.302411	1.56	1.65	1.77994	1.27	1.34	1.29246	1.45	1.65	1.87854	1.89	1.78	1.98617	2.43	2.34	2.33242	2.6791	2.45	2.65	1.80744	1.76	1.34	1.62021	1.76	1.76	3.04821	3.76	3.87	2.80413	2.76	2.54	1.99538	3.54	3.46
Actinoplanes	0	0	0	2.43	2.45	2.31454	1.24	1.23	1.37445	3.21	3.54	3.11283	2.97	2.54	2.85553	1.54	1.45	1.61206	0.65	0.76	0.590623	2.53663	2.76	2.87	1.08747	1.45	1.75	1.0366	1.54	1.65	0.366914	0.43	0.54	1.0531	1.98	1.65	2.67489	2.54	2.65
67-14_unclassified	4.11464	0.02	0.02	0.43	0.45	0.145292	3.09	3.07	3.07443	1.67	1.23	1.85131	0.65	0.45	0.716711	2.43	2.76	2.32666	3.67	3.54	3.4879	1.01021	1.23	1.65	1.92349	1.76	1	2.05634	2.54	2.76	3.84036	2.98	2.88	2.30987	2.54	2.76	0.502621	0.65	0.76
Proteobacteria_unclassified	1.22428	0.250038	0.004891	4.41133	4.14724	0.473045	1.23168	0.529221	1.10794	1.5728	1.52584	3.12557	1.31066	1.76759	2.43682	1.36405	2.55144	1.59945	1.76759	0.274129	1.04379	2.55144	1.57823	0.099677	1.513	2.2258	2.55144	1.19672	0.179087	1.69184	0.391375	0.402419	0.179087	0.896627	0.377136	1.37546	2.9316	0.29286	2.54331
Blastococcus	0.011411	1.25019	4.14724	0.371687	0.089661	0	1.09081	0.569199	2.2806	1.84767	0.760091	1.60192	1.29064	2.19425	1.13165	0.781858	1.35805	2.04712	2.19425	0.378831	2.44411	1.35805	1.45426	1.49178	2.04599	1.57823	1.35805	1.69184	0.699492	1.557	2.57781	0.417167	0.699492	2.39928	0.290753	1.69783	0.836983	0.511978	1.8034
Geodermatophilus	0	0.344647	0.089661	4.14724	4.41133	0.033789	1.15934	0.331239	1.54198	1.01394	1.41267	1.12499	0.043689	1.38717	1.55413	0.695685	1.39321	2.59989	1.38717	0.308395	1.57213	1.39321	1.08422	0	2.53815	1.45426	1.39321	1.557	0.632071	2.2902	3.09148	0.524619	0.632071	2.09379	0.189621	1.41199	1.25332	0.341319	2.12913
Gemmatimonas	0.433634	1.97496	4.41133	0.089661	0.371687	0.114882	4.14724	0.281744	1.49629	1.22875	1.15617	1.83311	0.462373	1.41267	1.55979	1.44602	1.41726	1.76759	1.58683	0.171331	1.24138	1.41726	1.08792	7.38795	1.97077	1.08422	1.41726	2.2902	0.29286	1.11666	2.28615	0.543581	0.29286	1.96215	0.566757	0.537288	1.67612	2.54331	1.57905
Rubrobacter	0.283656	0.412225	0.371687	4.41133	0.903133	0.250038	0.089661	0.63202	1.23168	1.31066	0.792154	2.43383	0.344647	1.15617	2.38966	0.45188	1.81135	2.19425	1.04458	0.557777	1.00084	1.81135	1.18043	0.4664	1.6527	1.08792	1.81135	1.11666	0.511978	1.18619	1.15907	0.014748	0.047191	1.65913	0.217011	1.59682	2.54331	1.8034	0.987985
Solirubrobacter	2.2774	0.099677	0.903133	0.371687	1.17864	1.25019	4.41133	0.348372	1.09081	0.250038	1.31066	1.96053	1.97496	0.792154	1.74085	0.63202	2.2258	1.38717	1.61416	0.2589	0.775327	2.2258	0.932504	1.1791	1.21857	1.18043	2.2258	1.18619	0.341319	1.74452	0.837316	0.179087	0.995976	1.30644	0.356067	0.417167	1.8034	2.12913	1.96518
JG30-KF-CM45_unclassified	0.086401	1.49178	1.17864	0.903133	2.53823	0.344647	0.371687	0.462593	1.15934	1.25019	1.29064	1.5728	0.412225	1.29064	1.5711	0.348372	1.57823	1.58683	0.983627	0.310299	1.3681	1.57823	0.025903	0.14175	1.48936	0.932504	1.57823	1.74452	0.615216	1.72555	1.32842	0.699492	0.827083	2.67746	0.351853	0.524619	2.12913	1.57905	0.964256
Vicinamibacterales_unclassified	1.69704	0	2.53823	1.17864	0.677708	1.97496	0.903133	0.369313	0.837617	0.344647	0.043689	1.84767	0.099677	0.043689	1.52584	0.462593	1.45426	1.04458	0.462593	1.57823	1.11467	1.45426	0.815941	1.23709	1.37546	0.025903	1.45426	1.72555	1.11666	0.543581	0.677379	0.632071	1.09533	1.08787	0.301287	0.543581	1.57905	0.987985	0.862869
Craurococcus-Caldovatus	0	7.38795	0.643931	2.53823	0.321721	0.412225	1.17864	0.104702	1.56101	1.97496	0.462373	1.01394	1.49178	0.462373	0.760091	0.369313	1.08422	1.61416	0.369313	1.45426	1.7912	1.08422	0.527309	0.017182	1.69783	0.543961	1.08422	1.56543	1.18619	0.014748	3.2232	0.29286	1.37546	1.59704	0	0.014748	0.987985	1.69783	0.0151
Rhizobiales_unclassified	0.004891	0	0.172802	0.03	0.378831	0.099677	2.53823	0.274129	0.856653	0.412225	4.41133	1.22875	0	0.004891	1.41267	0.695685	1.08792	0.983627	0.104702	1.08422	1.1791	1.08792	0.747484	1.37454	1.41199	1.96492	1.08792	1.53804	1.74452	0.179087	1.18353	0.511978	1.69783	2.0615	0.259149	0.179087	1.96518	1.41199	0.459478
0319-7L14_unclassified	4.14724	0.815102	3.05174	0.004891	0.527318	1.49178	0.643931	0.378831	0.557777	0.099677	0.371687	1.31066	7.38795	4.14724	1.15617	1.44602	1.18043	0.884844	0.274129	1.08792	0.14175	1.18043	0.756735	0.934258	0.537288	0.736382	1.18043	0.783768	1.72555	0.699492	0.295413	0.341319	1.41199	1.38344	0.290753	0.699492	0.964256	0.537288	0.783053
Microvirga	0.089661	0.32278	0	4.14724	0.540643	0	0.172802	0.308395	1.80088	1.49178	0.903133	1.29064	0.4664	0.089661	0.792154	0.45188	0.932504	1.6646	0.220826	1.18043	1.23709	0.932504	0.795589	0.745259	1.59682	0.858496	0.932504	1.17987	0.402419	0.632071	1.76119	0.615216	0.537288	1.26919	0	0.632071	0.862869	1.59682	0.783053
Ralstonia	4.41133	0	0.815102	0.089661	0.135161	7.38795	3.05174	0.171331	0.028555	0	1.17864	0.043689	0.272225	4.41133	0.045266	0.531747	0.025903	0.033628	0.169427	0.932504	0.017182	0.025903	0.780787	0.412225	0.070922	0.89365	0.025903	0.029497	0.417167	0.29286	0.018816	0.345532	1.59682	0.047191	0.337105	0.29286	0.0151	2.54331	0.795996
Modestobacter	0.371687	0.115745	0.32278	4.41133	0.624405	0	1.25019	0.63202	1.13459	7.38795	2.53823	0.462373	0.350276	0.371687	0.631837	0.798672	0.543961	1.51958	0.861939	0.025903	1.37454	0.543961	0.699378	0.099677	1.23361	0.815941	0.543961	0.91229	0.524619	0.511978	1.73484	0.128521	0.417167	0.995976	0.257042	0.511978	0.459478	1.8034	1.37412
Actinophytocola	0.903133	0.273874	0	0.371687	0.437845	0.006758	0.344647	0.348372	0.630116	0.437845	0.643931	0.924746	0.367409	0.903133	0.897774	0.512831	1.96492	0.626327	0.533761	0.567477	0.934258	1.96492	0.099677	1.49178	0.672684	0.527309	1.96492	0.840655	0.543581	0.341319	1.34535	0.32657	0.524619	0.827083	0.290753	0.341319	0.783053	2.12913	0.82404
Subgroup_7_unclassified	1.17864	0.026083	0.115745	0.903133	0.605368	0.39533	1.97496	0.462593	0.698648	0.605368	0.172802	1.48178	0.022844	1.17864	0.812901	0.325774	0.09	1.36405	0.584685	0.437168	0.745259	0.736382	1.49178	0	0.616806	0.747484	0.736382	0.794303	0.014748	0.615216	0.598352	0.377136	0.543581	1.09533	0.21069	0.615216	0.783053	1.57905	0.737753
MND1	2.53823	0.805321	0.273874	1.17864	0.612983	2.28244	0.412225	0.369313	0.411194	0.612983	3.05174	1.0722	0.529221	2.53823	1.03546	0.462593	0.798672	0.781858	0.773293	0.643141	0.294238	0.858496	0	0.43	0.384698	0.756735	0.858496	0.410846	0.179087	0.345532	0.054567	0.290753	0.014748	0.362625	0.347639	0.345532	0.795996	0.987985	0.701081
TK10_unclassified	0.643931	0.179322	0.026083	2.53823	0.500666	0.863307	0.099677	0.104702	0.599657	0.500666	0.63202	1.07402	0.569199	0.643931	0.861939	0.369313	0.512831	0.695685	0.811015	0.54646	0.55626	0.89365	7.38795	0.736382	0.730711	0.795589	0.89365	0.710027	0.699492	0.128521	0.553193	0.189621	0.179087	0.869306	0.139056	0.128521	1.37412	0.566757	0.994456
Isosphaeraceae_unclassified	0.172802	0.339083	0.805321	0.643931	0.660575	0	1.49178	0.274129	0.677708	0.660575	0.348372	0.54793	0.331239	0.172802	0.533761	0.104702	0.325774	1.44602	0.912863	0.590597	1.08675	0.815941	0.4664	0.858496	1.02729	0.780787	0.815941	0.766913	0.632071	0.32657	1.39051	0.566757	0.699492	0.966172	0.225439	0.32657	0.82404	0.217011	0.927584
Gemmataceae_unclassified	3.05174	0.07988	0.179322	0.172802	1.27546	2.60175	0	0.378831	0.321721	1.27546	0.462593	0.431427	0.281744	3.05174	0.584685	0.274129	0.567477	0.45188	0.42814	0.565375	0.255579	0.527309	2.55144	0.89365	0.2536	0.699378	0.527309	0.309715	0.29286	0.377136	0.06962	0.217011	0.632071	0.280662	0.166445	0.377136	0.737753	0.356067	0.103544
Others	50.0342	61.2813	58.6685	50.5555	63.1014	63.8932	45.0363	64.079	50.4969	44.6318	45.8012	42.389	52.2208	42.68	47.9	61.0349	50.7258	46.9871	59.0951	64.0266	57.6147	44.6749	44.1461	48.7328	43.7196	50.6801	47.1688	45.9489	53.449	47.1899	48.1579	65.0035	58.0208	47.3548	66.4954	58.5607	46.9981	44.3544	48.6956
