# Supplementary material for: Bacterial diversity of herbal rhizospheric soils in Ordos desert steppes under different degradation gradients
Source: PeerJ. 2023 Nov 1;11:e16289. doi: 10.7717/peerj.16289 (PMC10625353; doi:10.7717/peerj.16289)
Supplement: Supplemental Information 1 [file peerj-11-16289-s001.zip › 6_taxonomy_community/6_Genus/Genus_abund_all.xlsx]

## Sheet: Sheet1
Genus	W13	W12	W11	W10	W9	W8	W7	W6	W5	W4	W3	W2	W1
g__RB41	2.95393	2.97343	5.83095	5.63039	6.52773	4.07743	2.04033	4.82534	5.14077	6.78845	3.08208	5.07675	7.25673
g__Actinobacteriota_unclassified	3.8538	3.18292	4.30992	4.89679	5.29989	5.31537	3.29675	4.98446	4.75822	4.0284	4.99379	4.49804	5.2182
g__Sphingomonas	0.627629	1.70972	5.43118	3.34401	2.11618	3.29137	3.6726	2.38307	5.75328	6.31861	5.45855	3.39029	2.0903
g__WD2101_soil_group_unclassified	1.371	0.125019	3.0592	2.23723	1.73708	2.81006	2.51928	2.34051	2.98302	3.34576	3.58446	2.35458	1.64161
g__Vicinamibacteraceae_unclassified	4.35102	1.77561	1.30021	2.58492	2.82912	1.84745	2.33672	2.54218	2.1427	2.00156	1.1459	1.7858	2.71156
g__67-14_unclassified	5.16286	2.27061	1.42205	3.25481	2.84044	1.71084	0.771032	2.69575	1.46357	1.67499	1.00854	1.75103	2.53036
g__Gemmatimonadaceae_unclassified	2.61322	1.32453	1.89606	3.02363	3.56658	1.74236	1.16406	3.18421	1.53449	2.36184	0.735709	1.78332	3.19046
g__Pseudonocardia	1.39056	0.302411	1.77994	1.29246	1.87854	1.98617	2.33242	2.6791	1.80744	1.62021	3.04821	2.80413	1.99538
g__Gaiellales_unclassified	4.11464	2.31454	1.37445	3.11283	2.85553	1.61206	0.590623	2.53663	1.08747	1.0366	0.366914	1.0531	2.67489
g__Actinoplanes	0	0.145292	3.07443	1.85131	0.716711	2.32666	3.4879	1.01021	1.92349	2.05634	3.84036	2.30987	0.502621
g__Proteobacteria_unclassified	1.22428	0.473045	1.10794	3.12557	2.43682	1.59945	1.04379	2.55144	1.513	1.19672	0.391375	0.896627	2.9316
g__Blastococcus	0.011411	0	2.2806	1.60192	1.13165	2.04712	2.44411	1.35805	2.04599	1.69184	2.57781	2.39928	0.836983
g__Geodermatophilus	0	0.033789	1.54198	1.12499	1.55413	2.59989	1.57213	1.39321	2.53815	1.557	3.09148	2.09379	1.25332
g__Gemmatimonas	0.433634	0.114882	1.49629	1.83311	1.55979	1.76759	1.24138	1.41726	1.97077	2.2902	2.28615	1.96215	1.67612
g__Rubrobacter	0.283656	0.250038	1.23168	2.43383	2.38966	2.19425	1.00084	1.81135	1.6527	1.11666	1.15907	1.65913	2.54331
g__Solirubrobacter	2.2774	1.25019	1.09081	1.96053	1.74085	1.38717	0.775327	2.2258	1.21857	1.18619	0.837316	1.30644	1.8034
g__JG30-KF-CM45_unclassified	0.086401	0.344647	1.15934	1.5728	1.5711	1.58683	1.3681	1.57823	1.48936	1.74452	1.32842	2.67746	2.12913
g__Vicinamibacterales_unclassified	1.69704	1.97496	0.837617	1.84767	1.52584	1.04458	1.11467	1.45426	1.37546	1.72555	0.677379	1.08787	1.57905
g__Craurococcus-Caldovatus	0	0.412225	1.56101	1.01394	0.760091	1.61416	1.7912	1.08422	1.69783	1.56543	3.2232	1.59704	0.987985
g__Rhizobiales_unclassified	0.004891	0.099677	0.856653	1.22875	1.41267	0.983627	1.1791	1.08792	1.41199	1.53804	1.18353	2.0615	1.96518
g__0319-7L14_unclassified	4.14724	1.49178	0.557777	1.31066	1.15617	0.884844	0.14175	1.18043	0.537288	0.783768	0.295413	1.38344	0.964256
g__Microvirga	0.089661	0	1.80088	1.29064	0.792154	1.6646	1.23709	0.932504	1.59682	1.17987	1.76119	1.26919	0.862869
g__Ralstonia	4.41133	7.38795	0.028555	0.043689	0.045266	0.033628	0.017182	0.025903	0.070922	0.029497	0.018816	0.047191	0.0151
g__Modestobacter	0.371687	0	1.13459	0.462373	0.631837	1.51958	1.37454	0.543961	1.23361	0.91229	1.73484	0.995976	0.459478
g__Actinophytocola	0.903133	0.006758	0.630116	0.924746	0.897774	0.626327	0.934258	1.96492	0.672684	0.840655	1.34535	0.827083	0.783053
g__Subgroup_7_unclassified	1.17864	0.39533	0.698648	1.48178	0.812901	1.36405	0.745259	0.736382	0.616806	0.794303	0.598352	1.09533	0.783053
g__MND1	2.53823	2.28244	0.411194	1.0722	1.03546	0.781858	0.294238	0.858496	0.384698	0.410846	0.054567	0.362625	0.795996
g__TK10_unclassified	0.643931	0.863307	0.599657	1.07402	0.861939	0.695685	0.55626	0.89365	0.730711	0.710027	0.553193	0.869306	1.37412
g__Isosphaeraceae_unclassified	0.172802	0	0.677708	0.54793	0.533761	1.44602	1.08675	0.815941	1.02729	0.766913	1.39051	0.966172	0.82404
g__Gemmataceae_unclassified	3.05174	2.60175	0.321721	0.431427	0.584685	0.45188	0.255579	0.527309	0.2536	0.309715	0.06962	0.280662	0.737753
g__KD4-96_unclassified	1.63183	1.44955	0.378831	0.702661	0.773293	0.531747	0.446726	0.747484	0.569525	0.587826	0.351861	0.6259	0.701081
g__Acidobacteriota_unclassified	0.438525	0.447703	0.527318	0.899261	0.811015	0.798672	0.459612	0.756735	0.879003	0.79641	0.746999	0.375043	0.994456
g__MB-A2-108_unclassified	1.44436	0.837965	0.540643	0.855572	0.912863	0.512831	0.253431	0.795589	0.487857	0.47616	0.06962	0.447072	0.927584
g__Bacillus	2.87731	0.658884	0.135161	0.1966	0.42814	0.325774	0.380146	0.780787	0.1268	0.206477	0.112897	1.81561	0.103544
g__TRA3-20_unclassified	0.228229	0.130087	0.624405	1.03033	0.822331	0.567477	0.577737	0.699378	0.571674	0.74163	0.389493	0.782375	0.862869
g__Microtrichales_unclassified	0.420593	0.021963	0.437845	0.365894	0.47152	0.437168	0.504714	0.760435	0.646894	0.701599	0.349979	0.904078	1.96518
g__Haliangium	0.32115	0.221317	0.605368	0.871955	0.503584	0.643141	0.717339	0.666075	0.45562	0.777448	0.822263	0.429686	0.780896
g__Micromonosporaceae_unclassified	0.606436	0.047304	0.612983	0.658973	1.07318	0.54646	0.382294	0.836294	0.431979	0.688958	0.404546	0.6259	0.65578
g__Bryobacter	0.373317	1.5053	0.500666	0.422325	0.396077	0.590597	0.698009	0.386693	0.520095	0.53094	0.660445	0.412299	0.524193
g__Candidatus_Udaeobacter	0.87379	0.263554	0.660575	0.589799	0.633723	0.565375	0.180408	0.62907	0.610359	0.773234	0.481692	0.444588	0.767953
g__Lechevalieria	0.298327	0.114882	1.27546	0.444169	0.614862	0.376216	1.23924	0.975059	0.247152	0.471947	0.532495	0.298048	0.453006
g__Muribaculaceae_unclassified	0.099442	3.7624	0.24367	0.231187	0.23576	0.474999	0.382294	0.26828	0.3804	0.273898	0.250254	0.298048	0.289061
g__Alphaproteobacteria_unclassified	0.71403	0.513592	0.546354	0.444169	0.607318	0.382522	0.835463	0.495856	0.498603	0.47616	0.436533	0.489295	0.558707
g__Gemmatimonadota_unclassified	0.07662	0.125019	0.475919	0.54429	0.573369	0.48761	0.277056	0.597617	0.803783	0.785875	0.528732	0.47936	0.705395
g__AKIW781_unclassified	0.058687	0	0.428327	0.633487	0.635609	0.811282	0.270613	0.388544	0.644745	0.691065	0.86554	0.397397	0.57165
g__Acidimicrobiales_unclassified	0.275505	0.317616	0.375024	0.877417	0.756318	0.432964	0.253431	0.584665	0.526542	0.543581	0.286005	0.516616	0.582436
g__Gammaproteobacteria_unclassified	0.604806	1.07956	0.201789	0.926566	0.675217	0.624225	0.287795	0.765986	0.313776	0.259149	0.003763	0.086931	0.340833
g__SAR202_clade_unclassified	0.295067	0.454461	0.553969	0.708122	0.829876	0.306858	0.128863	0.751184	0.490006	0.271791	0.060211	0.382495	0.923269
g__Virgisporangium	0.052167	0.048994	0.519703	0.267594	0.447001	0.472898	0.981508	0.344139	0.48141	0.301287	0.914462	0.918981	0.321419
g__Rokubacteriales_unclassified	0.784128	0.201044	0.40929	0.773656	0.669559	0.361504	0.26417	0.645722	0.361057	0.29918	0.06962	0.240922	0.569493
g__Phytohabitans	0.052167	0	0.78241	0.254851	0.433799	0.779756	0.504714	0.394094	0.395444	0.379243	0.696195	0.389946	0.319261
g__Micromonospora	0	0.168945	0.50257	0.258492	0.294229	0.464491	1.0846	0.284932	0.255749	0.32657	0.754525	0.576226	0.379662
g__Rubellimicrobium	0	0	0.765277	0.469654	0.282912	0.685176	0.466055	0.307134	0.618956	0.59204	0.728183	0.317918	0.105701
g__YC-ZSS-LKJ147	0	0	0.304588	0.118324	0.28857	0.275332	0.184704	0.492155	0.649044	0.585719	1.04806	1.04068	0.31279
g__Longimicrobiaceae_unclassified	0.030974	0	0.533029	0.356792	0.284798	0.687278	0.227658	0.296033	0.702772	0.73531	0.541903	0.541453	0.325733
g__Entotheonellaceae_unclassified	0.961821	0.562586	0.059014	0.404121	0.61109	0.2375	0.163227	0.664224	0.210617	0.17698	0.043277	0.116735	1.00956
g__Ligilactobacillus	0.07662	3.06297	0.137065	0.123785	0.311203	0.176548	0.249136	0.072158	0.212766	0.111666	0.111015	0.20615	0.360248
g__Gitt-GS-136_unclassified	0.176062	1.35156	0.236056	0.327666	0.499811	0.279535	0.184704	0.53471	0.197722	0.377136	0.126068	0.452039	0.364562
g__Skermanella	0	0	0.561584	0.484217	0.281026	0.680973	0.496123	0.218324	0.502901	0.368708	0.890001	0.310466	0.271804
g__Chlorobium	0	5.0261	0	0	0	0	0	0	0	0	0	0	0
g__Chthoniobacter	0.282025	0.88358	0.4664	0.411403	0.33195	0.384623	0.337192	0.257179	0.361057	0.402419	0.395138	0.18628	0.269646
g__Lactobacillus	0.133677	0.011826	0.272225	0.39866	0.407393	0.72511	0.504714	0.251628	0.436278	0.417167	0.244609	0.501714	0.57165
g__Kineosporiaceae_unclassified	0	0	0.350276	0.273055	0.307431	0.41615	0.75385	0.395944	0.451322	0.524619	0.707485	0.496746	0.196303
g__Psychroglaciecola	0	0	0.367409	0.256672	0.262165	0.626327	0.438135	0.303434	0.511498	0.543581	0.754525	0.452039	0.317104
g__Methyloversatilis	2.70614	1.99524	0.022844	0.007281	0.016975	0	0	0.022202	0.027939	0.014748	0.015053	0	0
g__Massilia	0.309739	1.95638	0.529221	0.094659	0.054696	0.256416	0.294238	0.149867	0.532989	0.179087	0.169345	0.109284	0.118644
g__Roseisolibacter	0.008151	0	0.569199	0.263953	0.177292	0.456084	0.506862	0.257179	0.571674	0.699492	0.938923	0.233471	0.045301
g__Frankiales_unclassified	0	0	0.331239	0.316744	0.320634	0.548561	0.32001	0.296033	0.599613	0.632071	0.620931	0.491779	0.241603
g__Nocardioides	0.176062	0.381815	0.281744	0.351331	0.358355	0.466592	0.56485	0.327487	0.35461	0.29286	0.349979	0.340271	0.295532
g__Altererythrobacter	0.022823	0	0.63202	0.269414	0.305545	0.384623	0.513305	0.35894	0.42983	0.511978	0.348098	0.414783	0.237289
g__S0134_terrestrial_group_unclassified	0.614587	0.400399	0.348372	0.29672	0.494153	0.262721	0.29209	0.303434	0.219213	0.341319	0.182516	0.275694	0.345147
g__PMMR1	0.709139	0	0.462593	0.260312	0.162203	0.386725	0.156784	0.196122	0.341715	0.615216	0.442178	0.494263	0.14453
g__Xanthobacteraceae_unclassified	0	0	0.369313	0.467834	0.431912	0.241703	0.487532	0.503256	0.22781	0.345532	0.148647	0.327853	0.783053
g__Gaiella	0.815102	0.849791	0.104702	0.44781	0.479065	0.218584	0.034364	0.416297	0.036536	0.128521	0.079028	0.223536	0.373191
g__JG30-KF-CM66_unclassified	0.32278	0.219628	0.274129	0.316744	0.380988	0.182854	0.285647	0.321936	0.313776	0.32657	0.171226	0.355174	0.718338
g__Beijerinckiaceae_unclassified	0	0.042236	0.378831	0.269414	0.284798	0.338385	0.418805	0.238677	0.427681	0.377136	0.521206	0.506681	0.34299
g__Candidatus_Alysiosphaera	0.115745	0	0.308395	0.322205	0.333836	0.52334	0.388737	0.275681	0.444874	0.290753	0.508034	0.31295	0.319261
g__BIrii41_unclassified	0.273874	0	0.171331	0.0983	0.362127	0.296349	1.73536	0.222025	0.135397	0.189621	0.310466	0.193731	0.094916
g__Sphingomonadaceae_unclassified	0.026083	0.359852	0.557777	0.302181	0.37533	0.193363	0.427396	0.199822	0.240705	0.566757	0.26907	0.268243	0.289061
g__Deltaproteobacteria_unclassified	0.805321	0.444324	0.2589	0.378636	0.399849	0.376216	0.262022	0.27198	0.232108	0.217011	0.120423	0.05961	0.241603
g__Parviterribacter	0.179322	0.018584	0.310299	0.34769	0.326292	0.30896	0.221215	0.412596	0.320224	0.356067	0.359387	0.496746	0.263175
g__Actinomycetales_unclassified	0.339083	0.140224	0.220826	0.393199	0.41871	0.266924	0.195443	0.503256	0.199871	0.351853	0.097844	0.387462	0.392605
g__Crossiella	0.07988	0	0.169427	0.171114	0.543191	0.632632	0.362965	0.246078	0.262196	0.301287	0.351861	0.295564	0.463792
g__Proteus	0	3.85194	0	0	0	0	0	0	0	0	0	0	0
g__Kribbella	0.792279	0.052373	0.293166	0.231187	0.252735	0.264823	0.388737	0.320086	0.27724	0.259149	0.193806	0.290597	0.194145
g__Pseudomonas	0.130416	0.547381	0.268418	0.222085	0.190494	0.342588	0.204033	0.347839	0.30303	0.290753	0.274715	0.322885	0.302004
g__Klebsiella	0	2.62709	0.178945	0.112863	0	0.098783	0	0.225725	0.249302	0	0.09408	0	0.105701
g__Sandaracinaceae_unclassified	0	0	0.232248	0.171114	0.064127	0.435066	0.700157	0.246078	0.330969	0.337105	0.763933	0.394913	0.012943
g__Acidimicrobiia_unclassified	0.56079	0	0.232248	0.354971	0.22633	0.275332	0.15034	0.35709	0.335268	0.257042	0.23332	0.310466	0.340833
g__Euzebyaceae_unclassified	0.055427	0	0.230345	0.29854	0.465862	0.27323	0.131011	0.399645	0.238556	0.290753	0.159937	0.367592	0.524193
g__unclassified	0.31789	0.594685	0.197982	0.192959	0.275368	0.239602	0.115977	0.273831	0.206319	0.21069	0.077146	0.233471	0.472421
g__Belnapia	0	0	0.544451	0.125605	0.122595	0.390929	0.457464	0.229426	0.330969	0.347639	0.47981	0.163926	0.133745
g__Bradyrhizobium	0.273874	0.288895	0.199886	0.24757	0.379102	0.176548	0.313567	0.366341	0.204169	0.139056	0.201332	0.198699	0.302004
g__Acinetobacter	0.769456	0.346336	0.171331	0.129246	0.162203	0.2375	0.118125	0.222025	0.27939	0.225439	0.178753	0.218568	0.207088
g__Arthrobacter	0.40103	0.263554	0.422616	0.191138	0.186722	0.296349	0.195443	0.190571	0.247152	0.166445	0.129831	0.193731	0.280432
g__Flavisolibacter	0	0	0.394061	0.220264	0.267823	0.27323	0.208329	0.162818	0.419084	0.38767	0.483574	0.178829	0.155316
g__Lachnospiraceae_NK4A136_group	0.071729	0.554138	0.194175	0.129246	0.107507	0.311062	0.16967	0.277531	0.330969	0.164339	0.206977	0.325369	0.232975
g__IMCC26256_unclassified	0.71403	0.163876	0.196078	0.192959	0.333836	0.224889	0.206181	0.279381	0.135397	0.124307	0.022579	0.216085	0.226503
g__Herbaspirillum	0.120635	0	0.2589	0.267594	0.205583	0.292146	0.19759	0.26828	0.339566	0.282325	0.255899	0.29308	0.232975
g__Nitrospira	0.981383	0.013516	0.133257	0.180216	0.248963	0.170243	0.182556	0.227575	0.169783	0.166445	0.11666	0.139089	0.269646
g__Ruminococcaceae_unclassified	0.026083	2.17094	0.043785	0.070994	0.030177	0.13031	0.02792	0.114713	0.073071	0.067421	0.065856	0.101833	0.032358
g__S085_unclassified	0.952039	0.108125	0.137065	0.280336	0.243304	0.100885	0.131011	0.220175	0.10101	0.11588	0.04704	0.178829	0.224346
g__Kibdelosporangium	0	0	0.087569	0.080096	0.390419	0.119801	0.184704	0.551362	0.156888	0.096918	0.082791	0.904078	0.11433
g__Ramlibacter	0.035864	0	0.474015	0.14927	0.075443	0.298451	0.665793	0.111012	0.236407	0.189621	0.254017	0.099349	0.140216
g__Steroidobacter	0	0	0.27984	0.092839	0.175406	0.187057	0.919224	0.140616	0.232108	0.086383	0.28036	0.208633	0.125116
g__Roseomonas	0	0.126708	0.260803	0.112863	0.181064	0.317367	0.337192	0.197972	0.27939	0.29286	0.310466	0.163926	0.146688
g__Elsterales_unclassified	0	0.043926	0.177042	0.143809	0.247077	0.302655	0.287795	0.220175	0.242854	0.227546	0.188161	0.382495	0.254546
g__Blastocatella	0	0	0.239863	0.154731	0.162203	0.222787	0.103091	0.109162	0.386847	0.385563	0.519324	0.305499	0.081973
g__Streptomyces	0.523296	0.045615	0.192271	0.121965	0.435685	0.117699	0.53693	0.257179	0	0.109559	0.054567	0.14654	0.127273
g__Phenylobacterium	0	0	0.477822	0.136527	0.088646	0.155531	0.695861	0.072158	0.210617	0.170659	0.365032	0.153991	0.073344
g__Subgroup_10	0.122265	0	0.201789	0.187498	0.201811	0.145022	0.448874	0.144316	0.247152	0.307608	0.293531	0.161443	0.127273
g__Adhaeribacter	0	0	0.323625	0.134707	0.137684	0.32157	0.148193	0.157268	0.388996	0.324463	0.38573	0.149024	0.043143
g__Polyangiaceae_unclassified	0	0.113193	0.116124	0.278516	0.201811	0.092478	0.335044	0.098061	0.427681	0.223332	0.334926	0.216085	0.075501
g__Candidatus_Entotheonella	0	0	0.053303	0.129246	0.41871	0.10719	0.167522	0.386693	0.219213	0.164339	0.063975	0.121703	0.638523
g__Burkholderiales_unclassified	0.073359	0	0.335047	0.243929	0.150886	0.176548	0.382294	0.148017	0.238556	0.261256	0.218267	0.114252	0.127273
g__Marmoricola	0	0	0.197982	0.116503	0.152773	0.266924	0.236249	0.159118	0.333118	0.181194	0.346216	0.387462	0.086287
g__Stenotrophomonas	0.094552	0.040547	0.173234	0.185677	0.177292	0.220686	0.148193	0.220175	0.249302	0.252829	0.199451	0.243406	0.230817
g__Roseiflexaceae_unclassified	0.084771	0.258485	0.203693	0.187498	0.26971	0.168141	0.186852	0.312685	0.131098	0.151697	0.107252	0.183796	0.172574
g__Cellulomonas	0	0.087851	0.312203	0.156551	0.128253	0.195464	0.279204	0.162818	0.199871	0.233866	0.340571	0.181312	0.077658
g__Cystobacter	0	0	0.106606	0.780937	0.030177	0.029425	0.317863	0.116563	0.597464	0	0.097844	0.173861	0
g__Subgroup_17_unclassified	0.619478	0.047304	0.081858	0.212983	0.265937	0.124004	0.07517	0.255329	0.139695	0.130628	0.030106	0.081963	0.166102
g__Geminicoccaceae_unclassified	0.458087	0.349715	0.091376	0.267594	0.186722	0.226991	0.042954	0.242377	0.092413	0.040031	0	0.052158	0.166102
g__Devosia	0	0.231454	0.582524	0.112863	0.075443	0.084071	0.420953	0.064757	0.124651	0.212797	0.124186	0.116735	0.025886
g__Spartobacteria_unclassified	0	0	0.158005	0.24757	0.124481	0.382522	0.036511	0.08511	0.193424	0.313929	0.477929	0.153991	0
g__Spirilliplanes	0	0	0.218923	0.165653	0	0.418252	0.298533	0.040705	0.281539	0.307608	0.39702	0	0
g__Abditibacterium	0	0	0.144679	0.216624	0.23576	0.258517	0.055841	0.162818	0.255749	0.23808	0.23332	0.153991	0.155316
g__Acidibacter	0.050536	0.005068	0.135161	0.111042	0.254621	0.109292	0.472498	0.366341	0.094563	0.139056	0.056448	0.136605	0.151002
g__Pirellula	0.365166	0.36492	0.123739	0.089198	0.167861	0.063053	0.21692	0.172069	0.146142	0.130628	0.05833	0.022354	0.146688
g__Sphingosinicella	0	0	0.755759	0.109222	0.028291	0.235398	0.229806	0.070308	0.163335	0.117987	0.248372	0.064577	0.023729
g__Ilumatobacteraceae_unclassified	0	0.39702	0.116124	0.169294	0.113165	0.176548	0.225511	0.160968	0.113905	0.109559	0.112897	0.161443	0.168259
g__Archangium	0	0	0.340758	0.083737	0.105621	0.092478	0.137454	0.064757	0.137546	0.092704	0.726301	0.072028	0.138059
g__Solirubrobacteraceae_unclassified	0	0	0.121835	0.107402	0.173519	0.134513	0.186852	0.160968	0.154739	0.273898	0.10537	0.340271	0.230817
g__Chloroplast_unclassified	0.180953	0.533865	0.019037	0.009102	0.164089	0.016814	0.085909	0.009251	0.070922	0.090597	0.022579	0	0.772267
g__Couchioplanes	0	0	0.234152	0.129246	0.132026	0.147124	0.180408	0	0.225661	0.217011	0.284123	0.320401	0.086287
g__Aridibacter	0	0	0.325528	0.069174	0.050924	0.187057	0.171818	0.112863	0.195573	0.339212	0.425244	0.069544	0
g__Saccharimonadales_unclassified	1.64325	0	0.045688	0.032767	0.039608	0.046239	0.038659	0.020352	0.008597	0.014748	0.024461	0.004967	0.010786
g__Nordella	0.725441	0.434188	0.076147	0.101941	0.124481	0.037832	0.038659	0.118413	0.034386	0.03371	0.035751	0.029805	0.127273
g__Gemmata	0.425483	0.302411	0.095184	0.061892	0.094304	0.168141	0.240545	0.077709	0.105308	0.025283	0.095962	0.064577	0.159631
g__Verrucomicrobiota_unclassified	0.23964	1.53909	0	0	0.011316	0	0.021477	0.007401	0	0.006321	0.003763	0	0.010786
g__AKAU4049_unclassified	0.438525	0.114882	0.12945	0.167474	0.13957	0.063053	0.010739	0.186871	0.150441	0.128521	0.020698	0.03974	0.215717
g__Catellatospora	0	0	0.118028	0.087378	0.105621	0.197566	0.204033	0.096211	0.174081	0.181194	0.308584	0.188764	0.09923
g__Krasilnikovia	0	0	0.116124	0.089198	0.132026	0.111394	0.124568	0.418147	0.107458	0.139056	0.092199	0.221052	0.200617
g__Caulobacteraceae_unclassified	0.244531	0	0.234152	0.081916	0.062241	0.079867	0.229806	0.109162	0.146142	0.179087	0.137357	0.149024	0.064715
g__Conexibacter	0.410812	0	0.140872	0.222085	0.075443	0.121903	0.038659	0.209073	0.05158	0.240187	0.043277	0.089414	0.071187
g__Catenuloplanes	0	0	0.553969	0.060072	0.045266	0.050442	0.48968	0.033304	0.165485	0.11588	0.15241	0.044707	0
g__Pseudolabrys	0	0	0.100895	0.058252	0.116937	0.084071	0.493976	0.101761	0.137546	0.11588	0.05833	0.258308	0.172574
g__Akkermansia	0.055427	0	0.11422	0.070994	0.103734	0.290044	0.14175	0.131365	0.159037	0.164339	0.176871	0.14654	0.12943
g__Vicinamibacter	0.084771	0.204423	0.118028	0.092839	0.228216	0.065155	0.128863	0.242377	0.103159	0.105345	0.022579	0.091898	0.176888
g__Spirosomaceae_unclassified	0	0	0.249381	0.134707	0.041494	0.264823	0.107386	0.049956	0.184827	0.162232	0.333045	0.079479	0.040986
g__Saccharothrix	0	0	0.571102	0.132887	0	0.067257	0.077318	0.377442	0.081668	0.11588	0.086554	0.104317	0.032358
g__Chromatiales_unclassified	0.334192	0.582859	0	0.194779	0.294229	0.060951	0	0.120263	0	0	0.045159	0	0.010786
g__Aquabacterium	0.324411	1.26033	0.011422	0	0	0	0	0	0	0	0	0.014902	0
g__Planctomycetales_unclassified	0.549379	0.09123	0.059014	0.040048	0.088646	0.07146	0.16967	0.146166	0.079519	0.086383	0.06962	0.116735	0.043143
g__Sorangium	0	0	0.437845	0.078276	0.099962	0.140818	0.111681	0.070308	0.146142	0.11588	0.28036	0.072028	0.051772
g__Mycobacterium	0.135307	0	0.152294	0.094659	0.158431	0.134513	0.322158	0.149867	0.083817	0.0611	0.075264	0.149024	0.088444
g__CL500-29_marine_group	0	0	0.089473	0.091018	0.158431	0.159734	0.124568	0.133215	0.204169	0.172766	0.171226	0.081963	0.207088
g__Firmicutes_unclassified	0.291807	0	0.038073	0.138348	0.105621	0.021018	0.171818	0.192422	0.062325	0.103238	0.109133	0.218568	0.131587
g__Bradyrhizobiaceae_unclassified	0	0	0.363602	0.091018	0.073557	0.128208	0.277056	0.074008	0.128949	0.117987	0.188161	0.081963	0.058244
g__Sporichthyaceae_unclassified	0.135307	0	0.11422	0.172935	0.167861	0.073562	0.105238	0.099911	0.122502	0.08849	0.062093	0.268243	0.166102
g__Segetibacter	0	0	0.148487	0.094659	0.109393	0.13031	0.098795	0.107312	0.186976	0.252829	0.329282	0.062093	0.034515
g__Hyphomicrobiaceae_unclassified	0.050536	0.875133	0.019037	0.014563	0.026405	0	0.438135	0.031454	0.019342	0	0.033869	0.037256	0
g__Chitinophagaceae_unclassified	0.027713	0	0.140872	0.087378	0.152773	0.077765	0.064432	0.08511	0.22781	0.223332	0.282241	0.017386	0.08413
g__Enterobacter	0.136937	0	0	0.120144	0.184836	0.115597	0.167522	0	0	0.242294	0.099725	0.248373	0.140216
g__C0119_unclassified	0.146718	0	0.053303	0.067354	0.19238	0.079867	0.012886	0.112863	0.092413	0.223332	0.088436	0.196215	0.18336
g__Jahnella	0	0	0.100895	0.129246	0.090532	0.109292	0.156784	0.057356	0.300881	0.254935	0.11666	0.079479	0.051772
g__Paenibacillus	1.12973	0	0.013326	0.025485	0.067899	0.023119	0	0.016652	0.015044	0	0	0.079479	0.071187
g__Reyranella	0	0.6724	0.049496	0.061892	0.066013	0.050442	0.105238	0.153567	0.030088	0.042138	0.026343	0.062093	0.110016
g__Longimicrobium	0	0	0.066629	0.109222	0.041494	0.079867	0.167522	0.081409	0.124651	0.17698	0.201332	0.360141	0
g__Pirellulaceae_unclassified	0.166281	0.055752	0.070436	0.114683	0.150886	0.136615	0.152488	0.068458	0.081668	0.166445	0.062093	0.057126	0.122959
g__Bacteroidota_unclassified	0	0	0.135161	0.103761	0.147114	0.168141	0.120272	0.111012	0.15259	0.128521	0.171226	0.081963	0.079815
g__Chloroflexi_unclassified	0	0.371678	0.024748	0.05097	0.179178	0.088274	0.010739	0.142466	0.174081	0.094811	0.086554	0.094382	0.073344
g__Niastella	0.070099	0	0.102798	0.029126	0.13957	0.044137	0.178261	0.114713	0.150441	0.073742	0.314229	0.109284	0.047458
g__Myxococcus	0	0	0.05711	0.076455	0.13014	0.096681	0.064432	0.031454	0.275091	0	0.410191	0.151508	0.073344
g__Dongia	0.464608	0	0.032362	0.074635	0.173519	0.031527	0.070875	0.17577	0.047281	0.073742	0.062093	0.01987	0.110016
g__Tundrisphaera	0	0	0.173234	0.05097	0.045266	0.262721	0.19759	0.055506	0.184827	0.130628	0.180634	0	0.034515
g__Arsenophonus	0	1.31101	0	0	0	0	0	0	0	0	0	0	0
g__Solirubrobacterales_unclassified	0.334192	0.028721	0.055207	0.058252	0.194266	0.027323	0.025773	0.188721	0.066624	0.025283	0	0.064577	0.204931
g__Hymenobacter	0	0.217939	0.062821	0.014563	0.050924	0.117699	0.019329	0.061057	0.431979	0.14959	0.05833	0.05961	0
g__Methylobacterium-Methylorubrum	0.019562	0	0.167523	0.009102	0.016975	0.222787	0.375851	0.083259	0.124651	0.050566	0.080909	0.034772	0.038829
g__Ellin6067	0.304848	0	0.053303	0.107402	0.058469	0.098783	0.152488	0.072158	0.073071	0.063207	0.050803	0.099349	0.08413
g__Phaselicystis	0	0.013516	0.118028	0.085557	0.060355	0.191261	0.158931	0.029603	0.090264	0.084276	0.274715	0.096866	0.008629
g__Gemmatirosa	0	0	0.106606	0.067354	0.056582	0.056748	0.098795	0	0.150441	0.160125	0.120423	0.218568	0.166102
g__Steroidobacteraceae_unclassified	0	0	0.085665	0.14745	0.128253	0.086172	0.085909	0.162818	0.098861	0.1222	0.063975	0.101833	0.110016
g__Actinomyces	0	0	0.043785	0.070994	0	0.138717	0.100943	0.08511	0.066624	0.050566	0.037632	0.571258	0.025886
g__Actinomycetospora	0	0	0.119931	0.058252	0.05281	0.121903	0.188999	0.059207	0.131098	0.101131	0.201332	0.139089	0
g__Neo-b11	0	0	0.059014	0.063713	0.075443	0.138717	0.126715	0.049956	0.150441	0.132735	0.133594	0.193731	0.047458
g__Paracraurococcus	0	0	0.07234	0.065533	0.066013	0.128208	0.120272	0.075858	0.131098	0.136949	0.218267	0.086931	0.060401
g__Jatrophihabitans	0	0	0.041881	0	0	0.102987	0.15034	0.220175	0.090264	0.094811	0.097844	0.235954	0.127273
g__Erysipelotrichaceae_UCG-003	0	1.15558	0	0	0	0	0	0	0	0	0	0	0
g__Cryptosporangium	0	0	0.148487	0.023665	0.050924	0.151327	0.255579	0.033304	0.036536	0.040031	0.212622	0.141573	0.034515
g__Constrictibacter	0	0	0.156101	0.123785	0.066013	0.075664	0.066579	0.061057	0.073071	0.124307	0.086554	0.183796	0.110016
g__Acidobacteriotales_unclassified	0.31626	0	0.108509	0.178396	0.099962	0	0.161079	0	0	0	0.077146	0	0.18336
g__Caulobacter	0	0	0.237959	0.038228	0	0.098783	0.405919	0	0.113905	0.05478	0.09408	0	0.051772
g__Rhodoplanes	0.07825	0.013516	0.064725	0.092839	0.082988	0.063053	0.16967	0.214624	0.053729	0.031604	0.065856	0.049675	0.112173
g__Sphingoaurantiacus	0	0	0.156101	0.067354	0.071671	0.096681	0.070875	0.046255	0.169783	0.099025	0.1637	0.084447	0.040986
g__Pedomicrobium	0.345603	0	0.034266	0.045509	0.098076	0.048341	0.021477	0.116563	0.053729	0.025283	0.024461	0.086931	0.161788
g__Microscillaceae_unclassified	0.224968	0	0.098991	0.045509	0.056582	0.014712	0.352226	0.033304	0	0.073742	0.075264	0.062093	0.021572
g__Candidatus_Aminicenantes_unclassified	0.207036	0	0	0.0983	0.115051	0.069358	0.034364	0.125814	0.083817	0.035817	0.030106	0.05961	0.194145
g__Burkholderia-Caballeronia-Paraburkholderia	0.086401	0	0.091376	0.070994	0.064127	0.092478	0.073022	0.122114	0.098861	0.096918	0.099725	0.079479	0.062558
g__Sphingobacteriia_unclassified	0	0.503455	0.026651	0.061892	0.050924	0.102987	0.051545	0.048105	0.017193	0.069528	0.024461	0.024837	0.032358
g__CCD24_unclassified	0	0.405467	0.034266	0.052791	0.054696	0.033628	0.115977	0.062907	0.040834	0.044245	0.035751	0.042223	0.073344
g__UTBCD1	0	0	0.085665	0.081916	0.084874	0.096681	0.055841	0.066607	0.118203	0.124307	0.088436	0.089414	0.097073
g__Dactylosporangium	0	0	0.07234	0.054611	0.039608	0.096681	0.077318	0.09066	0.118203	0.158018	0.154292	0.116735	0
g__Archangiaceae_unclassified	0	0	0	0.183857	0	0.147124	0.15034	0	0.111756	0.094811	0.282241	0	0
g__Betaproteobacteria_unclassified	0	0.331131	0.152294	0.041868	0.060355	0.069358	0.109534	0.070308	0.021492	0	0.007526	0	0.092758
g__Opitutus	0.257572	0.479803	0	0.020024	0.018861	0.044137	0.051545	0	0.030088	0	0.018816	0.024837	0.010786
g__Luteimonas	0	0	0.133257	0.036407	0.024519	0.018916	0.246988	0.025903	0.221363	0.035817	0	0.076996	0.118644
g__Rhodocytophaga	0	0	0.135161	0.052791	0.030177	0.124004	0.113829	0.016652	0.103159	0.063207	0.205095	0.076996	0
g__Rhodomicrobium	0	0	0.047592	0	0.058469	0.029425	0.137454	0.057356	0.053729	0.077955	0.099725	0.076996	0.276118
g__Zavarzinella	0.288546	0.128398	0.026651	0.04733	0.081101	0.033628	0.034364	0.048105	0.034386	0.046352	0.031987	0.027321	0.081973
g__Longispora	0	0	0.022844	0.014563	0.039608	0.073562	0	0.197972	0.085966	0.037924	0.04704	0.27321	0.116487
g__UCG-005	0.022823	0	0.066629	0.058252	0.05281	0.077765	0.079466	0.109162	0.077369	0.080062	0.107252	0.05961	0.11433
g__Azospirillales_unclassified	0	0	0.085665	0.078276	0.103734	0.050442	0.083761	0.08511	0.064475	0.103238	0.01129	0.084447	0.14453
g__Pedosphaeraceae_unclassified	0.462978	0	0.015229	0.023665	0.073557	0.046239	0.096647	0.049956	0.008597	0.03371	0.031987	0.037256	0.012943
g__Herminiimonas	0.047276	0	0.074243	0.054611	0.082988	0.084071	0.066579	0.083259	0.090264	0.067421	0.077146	0.084447	0.079815
g__Microbacteriaceae_unclassified	0	0	0.188464	0.094659	0	0.07146	0.070875	0.09251	0.150441	0.141163	0.077146	0	0.004314
g__Flavitalea	0	0.119951	0.095184	0.054611	0.05281	0.060951	0.111681	0.074008	0.070922	0.067421	0.05833	0.044707	0.062558
g__Dubosiella	0.026083	0	0.060918	0.112863	0.115051	0.088274	0.100943	0.042555	0.017193	0.042138	0.022579	0.136605	0.077658
g__B1-7BS_unclassified	0.193994	0	0.043785	0.034587	0.09619	0.081969	0.040807	0.027753	0.079519	0.050566	0.054567	0.022354	0.11433
g__Parasutterella	0	0.780524	0	0	0.007544	0.012611	0	0.005551	0.004298	0.010535	0	0	0.012943
g__Amycolatopsis	0	0	0.02094	0	0.050924	0.039934	0.468203	0.081409	0.053729	0.092704	0.024461	0	0
g__Promicromonospora	0	0	0.670093	0	0.007544	0.010509	0.062284	0.009251	0	0.016855	0.030106	0	0.017257
g__Edaphobaculum	0	0	0.197982	0.036407	0.026405	0.018916	0.126715	0.038854	0.083817	0.103238	0.101607	0.047191	0.021572
g__wb1-P19	0.011411	0	0.02094	0.083737	0.198038	0.231194	0.012886	0.123964	0.017193	0.056886	0.007526	0	0.036672
g__Legionella	0.784128	0	0	0	0.003772	0	0	0	0.010746	0	0	0	0
g__Desulfovibrio	0.019562	0	0.013326	0.016383	0.033949	0.098783	0.105238	0.123964	0.098861	0.025283	0.075264	0.124187	0.049615
g__Kouleothrix	0	0	0.039977	0.043689	0.109393	0.054646	0.109534	0.068458	0.04943	0.117987	0.079028	0.032289	0.079815
g__Georgenia	0	0	0.066629	0.012743	0.024519	0.018916	0.055841	0.044405	0	0.040031	0.015053	0.504198	0
g__Pir4_lineage	0.027713	0	0.060918	0.009102	0.069785	0.048341	0.171818	0.066607	0.053729	0.05478	0.035751	0.062093	0.11433
g__Chlorobaculum	0	0.765319	0	0	0	0	0	0	0	0	0	0	0
g__Myxococcaceae_unclassified	0	0.439256	0.017133	0.010922	0.035836	0.039934	0.092352	0.018502	0	0.044245	0.015053	0.049675	0
g__Myxococcales_unclassified	0	0.082783	0.038073	0.030946	0.04338	0.048341	0.023625	0.151717	0.021492	0.035817	0.171226	0.086931	0.025886
g__Thermoleophilia_unclassified	0.529816	0.011826	0.015229	0.040048	0.064127	0.025221	0.006443	0.029603	0	0	0	0.014902	0.021572
g__Geodermatophilaceae_unclassified	0	0	0.068532	0.04733	0.077329	0.090376	0.070875	0.049956	0.118203	0.105345	0.129831	0	0
g__R7C24_unclassified	0	0	0.064725	0.012743	0.047152	0.031527	0.341488	0	0.066624	0.042138	0.06962	0.037256	0.0302
g__Ohtaekwangia	0.091291	0.03041	0.078051	0.023665	0	0.075664	0.167522	0	0.066624	0.02739	0.144884	0.017386	0.012943
g__HT002	0	0	0.034266	0.083737	0.067899	0.067257	0.055841	0.016652	0.038685	0.120094	0.015053	0.096866	0.112173
g__Puia	0	0	0.051399	0.04733	0.067899	0.075664	0.0945	0.035154	0.092413	0.094811	0.086554	0.037256	0.021572
g__Ellin6055	0.055427	0	0.079954	0.043689	0	0.031527	0.030068	0.031454	0.120352	0.08849	0.071501	0.074512	0.075501
g__Asanoa	0	0	0.02094	0	0.049038	0.039934	0.064432	0.070308	0.038685	0.113773	0.048922	0.181312	0.073344
g__SC-I-84_unclassified	0.053797	0	0.043785	0.058252	0.058469	0.052544	0.090204	0.035154	0.060176	0.075849	0.052685	0.072028	0.047458
g__Streptococcus	0.032604	0	0.07234	0.061892	0.058469	0.033628	0.068727	0.046255	0.070922	0.03371	0.037632	0.099349	0.069029
g__Plantactinospora	0.014672	0	0	0.063713	0.026405	0.079867	0.042954	0.129515	0.098861	0	0	0.173861	0.053929
g__OM27_clade	0	0	0.060918	0.04733	0.037722	0.046239	0.113829	0.062907	0.032237	0.092704	0.122305	0.042223	0.008629
g__Planosporangium	0	0	0.045688	0.025485	0.024519	0.056748	0.079466	0.055506	0.066624	0.052673	0.173108	0.049675	0.0302
g__Iamia	0	0.003379	0.060918	0	0.041494	0.060951	0.182556	0.029603	0.032237	0.018962	0.06962	0.069544	0.08413
g__Ensifer	0	0	0.015229	0.060072	0.084874	0.086172	0.04725	0.125814	0.010746	0.103238	0	0	0.112173
g__Kapabacteriales_unclassified	0	0	0.081858	0.04733	0.04338	0.042035	0.060136	0.049956	0.047281	0.075849	0.073383	0.072028	0.051772
g__Umezawaea	0	0	0.260803	0.012743	0	0	0.268465	0	0.023641	0	0.073383	0	0
g__OM190_unclassified	0.180953	0	0.02094	0.05097	0.082988	0.012611	0.090204	0.081409	0.021492	0.046352	0.005645	0.004967	0.038829
g__Actinomadura	0	0	0.017133	0	0.098076	0.07146	0.118125	0.203523	0	0.03371	0.007526	0.05961	0.025886
g__Luedemannella	0	0.454461	0.024748	0	0.030177	0	0.019329	0.027753	0.019342	0.021069	0	0	0.034515
g__Acidisphaera	0	0	0.078051	0.065533	0.049038	0.073562	0.068727	0.031454	0.064475	0.05478	0.073383	0.03974	0.032358
g__Lautropia	0	0	0.074243	0	0.011316	0.092478	0.14175	0.029603	0.062325	0.056886	0.075264	0.064577	0.017257
g__Cyclobacteriaceae_unclassified	0	0.545691	0.019037	0	0	0	0.030068	0	0.008597	0	0.015053	0	0
g__Blastocatellaceae_unclassified	0	0	0.07234	0.069174	0.032063	0.052544	0.049398	0.027753	0.077369	0.067421	0.141121	0.017386	0
g__Pajaroellobacter	0	0.18415	0.02094	0.018204	0.054696	0.042035	0.040807	0.025903	0.055878	0.069528	0.033869	0.037256	0.017257
g__Nannocystis	0	0	0.055207	0.016383	0.015089	0.046239	0.193295	0.044405	0.045132	0.069528	0.06962	0.014902	0.025886
g__Variovorax	0	0	0.032362	0.030946	0.049038	0.063053	0.193295	0	0.081668	0.071635	0	0.069544	0
g__FFCH7168	0	0	0.064725	0.043689	0.020747	0.081969	0.083761	0.037004	0.04943	0.044245	0.122305	0.034772	0.008629
g__Comamonadaceae_unclassified	0	0.437567	0.053303	0	0	0	0.034364	0	0	0.029497	0.030106	0	0
g__Sediminibacterium	0.570572	0	0.003807	0	0	0.004204	0	0	0	0	0.005645	0	0
g__Bosea	0	0	0.045688	0.040048	0.039608	0.056748	0.032216	0.042555	0.090264	0.052673	0.030106	0.089414	0.064715
g__P2-11E_unclassified	0.065208	0.461219	0	0.012743	0.011316	0.006305	0	0.012951	0	0.006321	0	0	0
g__11-24_unclassified	0	0	0	0.027305	0.105621	0.021018	0.023625	0.116563	0	0.035817	0	0.022354	0.220031
g__Azospirillaceae_unclassified	0	0	0.038073	0.065533	0.022633	0.050442	0.04725	0.024053	0.062325	0.065314	0.048922	0.096866	0.049615
g__Clostridiales_unclassified	0	0	0.022844	0.054611	0.067899	0.14292	0.019329	0	0.010746	0.02739	0.056448	0.067061	0.097073
g__0319-6G20_unclassified	0.285286	0	0.022844	0.045509	0.022633	0.018916	0.057988	0.020352	0.012895	0.012641	0.009408	0.034772	0.021572
g__Subgroup_25_unclassified	0.228229	0.228075	0	0.040048	0.028291	0	0	0.009251	0	0	0.003763	0	0
g__Microlunatus	0.084771	0	0.051399	0.052791	0.062241	0.044137	0	0.040705	0.040834	0.031604	0	0.054642	0.069029
g__Gemmatimonadales_unclassified	0	0	0.083762	0.014563	0.011316	0.077765	0.079466	0.025903	0.047281	0.037924	0.103489	0.037256	0.010786
g__Ileibacterium	0	0.51697	0	0	0	0	0	0	0	0	0	0.004967	0
g__Fimbriiglobus	0.017932	0	0.039977	0.010922	0.04338	0.03573	0.118125	0	0.040834	0.023176	0.077146	0.037256	0.066872
g__Ruminococcus	0.021193	0	0.026651	0	0.066013	0.016814	0.030068	0.053656	0.096712	0.046352	0.04704	0.009935	0.088444
g__Sutterellaceae_unclassified	0	0	0.041881	0.043689	0.084874	0	0.04725	0.038854	0.055878	0.052673	0	0.057126	0.079815
g__Qipengyuania	0	0	0.047592	0.034587	0	0.046239	0.04725	0.031454	0.062325	0.05478	0.112897	0.03974	0.023729
g__Sphingomonadales_unclassified	0	0	0.053303	0.070994	0.058469	0.060951	0	0	0.079519	0.105345	0.071501	0	0
g__Lachnospiraceae_unclassified	0.022823	0	0.098991	0.052791	0	0.021018	0.010739	0.038854	0.047281	0.065314	0.126068	0.014902	0
g__Phyllobacterium	0.021193	0.033789	0.047592	0.040048	0.041494	0.060951	0.038659	0	0.034386	0	0.037632	0.076996	0.056086
g__Oceanobacillus	0	0	0.028555	0	0	0.006305	0.017182	0.0037	0	0.004214	0	0.422234	0
g__LWQ8_unclassified	0	0	0.060918	0.029126	0.018861	0.023119	0.201886	0.005551	0.036536	0.02739	0.033869	0.03974	0
g__env.OPS_17_unclassified	0.365166	0.015205	0.02094	0.009102	0.005658	0.016814	0.021477	0	0	0	0.015053	0	0
g__Kineosporia	0	0	0.135161	0.030946	0.035836	0.039934	0.103091	0.042555	0.040834	0	0.028224	0	0.008629
g__Frondihabitans	0	0	0.098991	0.023665	0	0.079867	0.096647	0.055506	0	0	0.060211	0	0.038829
g__Blastocatellia_unclassified	0	0	0.051399	0.030946	0.00943	0.037832	0.034364	0.018502	0.05158	0.050566	0.101607	0.029805	0.019415
g__Rothia	0.048906	0	0.118028	0.127426	0.137684	0	0	0	0	0	0	0	0
g__Allorhizobium-Neorhizobium-Pararhizobium-Rhizobium	0	0	0.133257	0	0.013203	0.063053	0.055841	0	0.066624	0.044245	0.037632	0	0.012943
g__Terrimonas	0	0.216249	0.02094	0	0	0	0.124568	0.007401	0.015044	0	0	0.012419	0.023729
g__Nibribacter	0	0.074336	0.041881	0	0.058469	0.033628	0.036511	0	0.053729	0.048459	0.054567	0	0.012943
g__Pla4_lineage_unclassified	0.259203	0	0	0.021844	0.054696	0.014712	0	0.033304	0	0.014748	0	0	0.006472
g__Chitinophaga	0	0	0.098991	0	0.011316	0.008407	0.111681	0.040705	0.094563	0	0	0	0.017257
g__Rhodothermaceae_unclassified	0	0	0.051399	0.023665	0.032063	0.021018	0.040807	0.018502	0.040834	0.035817	0.10537	0.007451	0
g__Cohnella	0.285286	0	0	0.020024	0.024519	0.014712	0	0	0	0.010535	0	0	0.019415
g__Methylobacterium	0	0	0.068532	0	0.024519	0.046239	0.034364	0.037004	0.068773	0.03371	0.060211	0	0
g__Brevundimonas	0.048906	0	0.013326	0	0	0	0.270613	0	0	0	0	0.014902	0.019415
g__Chryseoglobus	0	0	0	0.038228	0.035836	0.069358	0.04725	0	0.042983	0	0.045159	0.086931	0
g__Lysinibacillus	0.23801	0	0	0	0	0.016814	0	0	0	0	0.005645	0.101833	0
g__KF-JG30-B3_unclassified	0	0	0.034266	0.04915	0.058469	0	0.036511	0.031454	0.030088	0.048459	0.013171	0.014902	0.040986
g__Lysobacter	0	0	0	0	0	0	0.326453	0	0.006447	0.023176	0	0	0
g__AKYG1722_unclassified	0	0	0.003807	0.038228	0.028291	0.008407	0.017182	0.033304	0.036536	0.010535	0.005645	0.1068	0.060401
g__Pseudorhodoplanes	0	0.021963	0.017133	0.030946	0.060355	0.025221	0.040807	0.027753	0.019342	0.021069	0.031987	0.052158	0
g__Roseiflexus	0.24127	0	0	0.040048	0.04338	0	0	0.012951	0	0	0.007526	0	0
g__Rubrobacteria_unclassified	0.120635	0	0	0.052791	0.079215	0	0	0.09251	0	0	0	0	0
g__Caldilineaceae_unclassified	0	0	0.032362	0.036407	0	0.042035	0.040807	0.031454	0.030088	0	0.05833	0.052158	0.019415
g__Noviherbaspirillum	0	0	0.083762	0.012743	0.032063	0	0.032216	0.049956	0.060176	0.014748	0	0.009935	0.043143
g__Subgroup_5_unclassified	0.172802	0.032099	0.003807	0.020024	0.007544	0.012611	0.015034	0.020352	0	0	0	0	0.045301
g__Pseudaminobacter	0.299958	0	0	0	0	0	0	0	0	0	0	0	0.028043
g__Curvibacter	0	0	0.07234	0.04915	0	0	0.030068	0.064757	0	0.056886	0.054567	0	0
g__BD2-11_terrestrial_group_unclassified	0.042385	0	0.026651	0.034587	0.054696	0.039934	0	0.035154	0.010746	0.025283	0	0	0.058244
g__Romboutsia	0	0	0.024748	0.023665	0.015089	0.088274	0.02792	0.024053	0.010746	0.044245	0.028224	0.01987	0.017257
g__Dyadobacter	0	0.238212	0.015229	0	0	0	0.051545	0	0	0.014748	0	0	0.004314
g__A4b_unclassified	0	0	0.03617	0.025485	0.00943	0.021018	0.128863	0.005551	0.012895	0.016855	0.015053	0.037256	0.0151
g__Colidextribacter	0.009781	0	0.017133	0	0	0.046239	0.034364	0.070308	0.05158	0.031604	0.016934	0	0.038829
g__Lineage_IV_unclassified	0	0.297343	0	0	0.007544	0	0	0.007401	0	0	0	0	0.004314
g__Microtrichaceae_unclassified	0	0	0.053303	0.023665	0.011316	0.031527	0.025773	0.022202	0.023641	0	0.039514	0.072028	0.006472
g__Friedmanniella	0	0	0.038073	0.016383	0	0.046239	0.025773	0.040705	0.04943	0.037924	0.031987	0.022354	0
g__Flavobacterium	0	0	0.087569	0	0.003772	0	0.184704	0	0.012895	0.018962	0	0	0
g__Veillonella	0	0	0	0	0	0.039934	0.012886	0.029603	0.047281	0.03371	0.028224	0.042223	0.071187
g__Sporichthya	0	0	0	0.076455	0.060355	0.052544	0	0.033304	0.023641	0	0.013171	0	0.040986
g__Hirschia	0.15976	0	0.013326	0	0.015089	0	0.085909	0	0	0	0.007526	0	0.0151
g__RCP2-54_unclassified	0.193994	0	0	0.04733	0.026405	0	0	0.025903	0	0	0	0	0
g__Microcoleus_Es-Yyy1400	0	0	0.015229	0.116503	0	0.096681	0.019329	0	0.006447	0.035817	0	0	0
g__Amnibacterium	0	0	0.066629	0	0	0	0.223363	0	0	0	0	0	0
g__Lentzea	0	0	0.156101	0.029126	0.032063	0.012611	0.021477	0.035154	0	0	0	0	0
g__Mesorhizobium	0.045646	0	0.026651	0.012743	0.024519	0	0.051545	0	0.030088	0	0.048922	0.024837	0.021572
g__Inquilinus	0	0	0.009518	0.010922	0.020747	0.014712	0.010739	0.114713	0.077369	0	0.007526	0	0.017257
g__Geminicoccus	0	0	0.017133	0.036407	0.013203	0.042035	0.030068	0.024053	0.034386	0.016855	0.035751	0.032289	0
g__Hydrogenophaga	0	0.282137	0	0	0	0	0	0	0	0	0	0	0
g__Latescibacterota_unclassified	0.182583	0	0	0.012743	0.030177	0.010509	0	0.005551	0.012895	0.010535	0.013171	0	0
g__Chelatococcus	0	0	0	0	0.047152	0	0.062284	0	0.064475	0.0611	0.041395	0	0
g__Aeromicrobium	0.029344	0	0.051399	0	0.013203	0	0.148193	0	0.017193	0.016855	0	0	0
g__Litorilinea	0	0	0.015229	0	0.018861	0.018916	0.034364	0.011101	0.042983	0.029497	0.04704	0.057126	0
g__Polyangium	0	0	0.074243	0.038228	0.022633	0.014712	0	0.055506	0.021492	0	0.04704	0	0
g__Ardenticatenales_unclassified	0	0.028721	0.007615	0.036407	0.066013	0.014712	0.023625	0.042555	0.015044	0.018962	0	0	0.017257
g__Pedobacter	0	0	0.03617	0.009102	0.013203	0	0.148193	0.007401	0	0.029497	0	0.027321	0
g__Polymorphospora	0	0	0.038073	0	0.107507	0.031527	0	0	0	0	0.033869	0.05961	0
g__SH-PL14	0	0	0.017133	0.014563	0	0	0.156784	0	0.02579	0.018962	0.028224	0	0.004314
g__Pantoea	0	0	0	0.032767	0	0	0	0.142466	0	0.05478	0	0.034772	0
g__Desulfovibrionaceae_unclassified	0	0	0.022844	0.010922	0.018861	0.021018	0.038659	0.012951	0.021492	0.029497	0.026343	0.032289	0.023729
g__Bauldia	0	0	0.028555	0.034587	0.047152	0.012611	0.02792	0	0	0.023176	0	0.047191	0.036672
g__Tychonema_CCAP_1459-11B	0	0	0	0.012743	0.137684	0	0	0	0	0.035817	0.018816	0.052158	0
g__DS-100_unclassified	0	0	0.028555	0.012743	0.026405	0.018916	0.025773	0.0037	0	0.052673	0.041395	0.034772	0.010786
g__Desulfocapsa	0	0.253417	0	0	0	0	0	0	0	0	0	0	0
g__Acetobacteraceae_unclassified	0	0.119951	0.013326	0	0	0.029425	0	0	0.012895	0.006321	0.063975	0	0.006472
g__Fimbriimonadaceae_unclassified	0.057057	0	0.026651	0.005461	0.013203	0.014712	0.021477	0.007401	0.010746	0.037924	0.041395	0.004967	0.010786
g__Terrimicrobium	0	0.251727	0	0	0	0	0	0	0	0	0	0	0
g__Rhodospirillales_unclassified	0.034234	0	0	0.016383	0.024519	0.023119	0.006443	0.055506	0	0.018962	0	0.004967	0.064715
g__Desulfuromonadales_unclassified	0.200515	0	0	0.023665	0	0	0	0.020352	0	0	0	0	0
g__Mitochondria_unclassified	0.008151	0	0.003807	0.007281	0.007544	0.012611	0.060136	0.011101	0.021492	0.050566	0	0	0.051772
g__Aciditerrimonas	0.042385	0.190907	0	0	0	0	0	0	0	0	0	0	0
g__Herpetosiphon	0	0	0.013326	0.060072	0.016975	0.012611	0.012886	0.027753	0.040834	0.014748	0.009408	0.012419	0.004314
g__Tenggerimyces	0	0	0.017133	0.009102	0.026405	0.010509	0.019329	0.057356	0.02579	0.018962	0.007526	0.014902	0.017257
g__Candidatus_Solibacter	0	0.003379	0	0.043689	0.039608	0.018916	0.012886	0.038854	0.023641	0	0	0.007451	0.034515
g__Flindersiella	0	0	0	0.091018	0.077329	0	0	0.014802	0	0	0	0	0.038829
g__mle1-27_unclassified	0.026083	0	0.013326	0.007281	0.00943	0.029425	0.021477	0	0.012895	0.025283	0.045159	0.017386	0.012943
g__Tepidisphaeraceae_unclassified	0	0	0.03617	0.018204	0	0.031527	0	0.016652	0.036536	0.03371	0.039514	0.004967	0
g__Acidobacteriales_unclassified	0.006521	0	0.013326	0.016383	0.007544	0	0.017182	0.031454	0	0.023176	0.030106	0.047191	0.019415
g__Phycisphaeraceae_unclassified	0	0	0.02094	0.030946	0.020747	0.008407	0.012886	0.011101	0.036536	0.016855	0.01129	0.01987	0.017257
g__Maricaulis	0	0	0.02094	0.018204	0.018861	0.010509	0.015034	0.016652	0.010746	0.031604	0	0.032289	0.0302
g__Oligoflexus	0	0.103056	0.005711	0.014563	0	0.023119	0.008591	0	0.034386	0	0.015053	0	0
g__Clostridia_UCG-014_unclassified	0	0	0.022844	0	0.00943	0.021018	0	0.020352	0	0.025283	0.045159	0.05961	0
g__bacteriap25_unclassified	0	0.113193	0	0.012743	0.028291	0.008407	0	0	0.019342	0	0	0	0.021572
g__Nonomuraea	0.011411	0	0.005711	0.003641	0.016975	0.004204	0.015034	0.024053	0.004298	0.02739	0	0.049675	0.038829
g__Phreatobacter	0.119005	0	0.011422	0.010922	0.00943	0	0.012886	0.009251	0	0	0.003763	0.009935	0.012943
g__possible_genus_04	0	0	0.015229	0.034587	0.013203	0.008407	0.040807	0.018502	0	0.023176	0.043277	0	0
g__Spirosoma	0	0	0.013326	0	0.018861	0.016814	0.010739	0.016652	0.027939	0.035817	0.037632	0	0.0151
g__Luteibacter	0	0	0.017133	0.018204	0.016975	0.056748	0	0.027753	0	0.03371	0	0	0.021572
g__Jiangella	0	0	0	0	0	0	0	0.016652	0.053729	0.010535	0	0.027321	0.081973
g__Prosthecomicrobium	0	0	0	0.021844	0	0	0.015034	0	0.023641	0.031604	0.043277	0.052158	0
g__Rhizobacter	0	0	0.138968	0	0	0	0.021477	0.011101	0	0	0	0	0.0151
g__SZB85	0	0	0.011422	0.018204	0.035836	0.023119	0	0.027753	0	0.012641	0	0	0.056086
g__Ciceribacter	0	0	0.047592	0	0	0	0.115977	0	0.021492	0	0	0	0
g__Kocuria	0.045646	0	0.060918	0	0.015089	0.031527	0.030068	0	0	0	0	0	0
g__Pseudonocardiaceae_unclassified	0	0	0	0.014563	0.011316	0.008407	0	0.129515	0.010746	0	0	0	0.008629
g__Allokutzneria	0	0	0	0	0	0.073562	0	0	0.040834	0	0.065856	0	0
g__Nitrosomonas	0	0	0.03617	0.016383	0.026405	0	0.008591	0.014802	0.023641	0.023176	0.030106	0	0
g__Salinispora	0.153239	0	0	0	0	0	0	0.025903	0	0	0	0	0
g__Rhizobium	0	0.081093	0.015229	0	0	0	0.07517	0	0.006447	0	0	0	0
g__Dadabacteriales_unclassified	0.177692	0	0	0	0	0	0	0	0	0	0	0	0
g__Oligoflexaceae_unclassified	0.130416	0	0.013326	0.003641	0.011316	0.004204	0	0	0	0	0.003763	0.004967	0.004314
g__Ardenticatenaceae_unclassified	0	0	0.013326	0.003641	0.00943	0.018916	0.02792	0	0	0.029497	0.026343	0.044707	0
g__Luteitalea	0	0	0.030459	0.021844	0	0.014712	0.036511	0.007401	0.021492	0.008428	0.016934	0.007451	0.006472
g__Rubrobacterales_unclassified	0	0	0	0.009102	0.054696	0	0.045102	0.037004	0	0	0	0	0.023729
g__Hansschlegelia	0	0	0.013326	0	0	0.021018	0.032216	0	0.030088	0.023176	0.024461	0.024837	0
g__Hyphomonadaceae_unclassified	0.167911	0	0	0	0	0	0	0	0	0	0	0	0
g__Rufibacter	0	0	0.032362	0.014563	0.013203	0	0	0.035154	0	0.023176	0	0.044707	0
g__Stenotrophobacter	0	0	0.009518	0	0.00943	0	0	0.016652	0	0	0	0.096866	0.025886
g__Intestinimonas	0	0	0	0	0	0.050442	0.04725	0	0.045132	0.014748	0	0	0
g__Quadrisphaera	0.011411	0.064199	0	0	0.026405	0	0.015034	0.025903	0.012895	0	0	0	0
g__Bdellovibrio	0	0	0.015229	0	0.011316	0.006305	0.049398	0.005551	0.030088	0.006321	0.007526	0.017386	0.004314
g__Mucispirillum	0.00326	0	0	0.009102	0	0.023119	0.023625	0.025903	0.021492	0.018962	0	0.009935	0.017257
g__WS2_unclassified	0	0	0.009518	0.020024	0.005658	0.008407	0.010739	0.009251	0	0.010535	0.005645	0.057126	0.0151
g__Truepera	0	0	0.015229	0.010922	0.020747	0.027323	0.008591	0.0037	0	0.010535	0.035751	0.007451	0.010786
g__Delftia	0	0	0	0	0.032063	0.044137	0	0	0.02579	0	0.020698	0.027321	0
g__Novosphingobium	0	0	0.053303	0.025485	0	0	0.040807	0	0.02579	0	0	0	0
g__Aggregicoccus	0	0	0	0.021844	0.045266	0	0	0.025903	0	0	0.016934	0.034772	0
g__Incertae_Sedis	0	0	0	0	0	0.027323	0.030068	0.016652	0.023641	0.021069	0.007526	0.017386	0
g__Cytophagaceae_unclassified	0	0	0.028555	0.020024	0	0.010509	0	0.018502	0	0.031604	0.033869	0	0
g__Escherichia-Shigella	0	0.035478	0.022844	0.020024	0	0	0.017182	0	0	0	0	0.047191	0
g__Candidatus_Saccharibacteria_unclassified	0	0	0.017133	0.025485	0.026405	0.021018	0.019329	0.016652	0	0	0.005645	0.004967	0.004314
g__Paracaedibacteraceae_unclassified	0	0	0.003807	0.007281	0.037722	0	0	0	0.010746	0.014748	0.01129	0	0.049615
g__Lineage_IIb_unclassified	0.065208	0	0	0.021844	0.026405	0	0	0	0.012895	0	0.003763	0.004967	0
g__Eubacterium]_siraeum_group	0.011411	0	0	0.016383	0.015089	0.023119	0	0	0.027939	0.008428	0.013171	0	0.019415
g__Citricoccus	0	0	0.038073	0	0	0	0	0	0	0	0	0.096866	0
g__Singulisphaera	0	0.027031	0.013326	0.020024	0	0	0.030068	0.018502	0	0	0	0	0.025886
g__Anaerolineae_unclassified	0	0	0	0.081916	0	0	0	0	0	0.006321	0	0	0.045301
g__Sumerlaea	0	0	0.013326	0.003641	0	0.010509	0.051545	0.005551	0.017193	0.018962	0.007526	0.004967	0
g__Flavobacteriia_unclassified	0	0	0.047592	0.012743	0	0	0	0.007401	0	0.063207	0	0	0
g__Ellin517	0.027713	0	0.003807	0	0	0.031527	0.006443	0	0.019342	0.018962	0	0.022354	0
g__Oxalobacteraceae_unclassified	0.034234	0	0.026651	0	0	0	0	0	0	0	0.060211	0	0.008629
g__D05-2_unclassified	0	0	0.02094	0.003641	0	0	0.064432	0	0.015044	0.008428	0.016934	0	0
g__Falsarthrobacter	0	0	0.127546	0	0	0	0	0	0	0	0	0	0
g__Haemophilus	0.014672	0	0.032362	0.029126	0.041494	0	0	0	0	0	0	0	0.008629
g__Rosenbergiella	0.125526	0	0	0	0	0	0	0	0	0	0	0	0
g__Isoptericola	0	0	0	0.012743	0.015089	0	0	0	0.047281	0.025283	0	0.024837	0
g__Curtobacterium	0	0	0.043785	0	0.050924	0	0.030068	0	0	0	0	0	0
g__Rhodopila	0	0	0	0	0.00943	0.031527	0.021477	0	0	0	0	0.029805	0.032358
g__Ilumatobacter	0	0	0.005711	0.018204	0.066013	0	0.034364	0	0	0	0	0	0
g__Pseudoxanthomonas	0	0	0.03617	0.030946	0	0	0.038659	0	0	0	0.016934	0	0
g__Blfdi19_unclassified	0	0	0.005711	0.007281	0.013203	0.010509	0.004295	0	0.015044	0.012641	0.033869	0.01987	0
g__Porphyromonas	0.030974	0	0.028555	0.014563	0.026405	0	0	0	0	0.008428	0.01129	0	0
g__Agromyces	0	0	0	0.007281	0.024519	0.023119	0	0	0.008597	0.023176	0.013171	0.01987	0
g__Domibacillus	0	0	0	0	0.062241	0.031527	0	0	0	0	0	0.024837	0
g__NK4A214_group	0	0	0	0	0.018861	0.025221	0.023625	0	0	0.006321	0.022579	0	0.021572
g__Acidimicrobiaceae_unclassified	0.037495	0	0.007615	0.010922	0.024519	0	0.008591	0.012951	0	0.006321	0	0	0.008629
g__Prevotella_9	0	0	0.011422	0	0.018861	0	0.017182	0.040705	0.010746	0	0	0.004967	0.012943
g__TM7a	0	0.052373	0	0	0	0	0.04725	0	0.008597	0	0	0.007451	0
g__Psychrobacillus	0	0	0.047592	0	0	0	0.017182	0	0.012895	0	0	0.037256	0
g__OLB14_unclassified	0	0	0.015229	0.021844	0	0.004204	0.036511	0	0	0	0.005645	0.007451	0.023729
g__JGI_0001001-H03	0	0	0.011422	0.007281	0	0	0	0.012951	0.021492	0.042138	0.016934	0	0
g__Heliimonas	0	0.111503	0	0	0	0	0	0	0	0	0	0	0
g__Bifidobacterium	0.019562	0	0.032362	0.014563	0.011316	0	0	0.0037	0	0	0	0.012419	0.017257
g__Tepidisphaera	0	0	0.051399	0	0	0.006305	0.017182	0.007401	0.017193	0.010535	0	0	0
g__Haliscomenobacter	0.109224	0	0	0	0	0	0	0	0	0	0	0	0
g__Janthinobacterium	0	0.108125	0	0	0	0	0	0	0	0	0	0	0
g__Obscuribacteraceae_unclassified	0	0	0.003807	0.014563	0	0.018916	0.02792	0.012951	0.008597	0.008428	0	0	0.012943
g__Parcubacteria_unclassified	0.021193	0	0	0.005461	0.016975	0.004204	0	0.025903	0.004298	0.004214	0	0.004967	0.019415
g__Leifsonia	0	0	0	0	0	0	0.100943	0	0	0	0	0.004967	0
g__Neisseria	0.013042	0	0.022844	0.018204	0.015089	0	0.008591	0.011101	0.015044	0	0	0	0
g__Finegoldia	0	0.103056	0	0	0	0	0	0	0	0	0	0	0
g__Kineococcus	0	0	0	0	0	0.016814	0	0.011101	0.055878	0.018962	0	0	0
g__Eubacterium]_coprostanoligenes_group_unclassified	0	0	0	0.009102	0	0.008407	0.010739	0.024053	0.010746	0.014748	0.01129	0.012419	0
g__Rhodospirillaceae_unclassified	0	0	0.005711	0.007281	0.013203	0.006305	0.004295	0.012951	0	0.010535	0.01129	0.029805	0
g__Oscillibacter	0	0	0	0	0	0.004204	0.021477	0.005551	0.008597	0.014748	0.020698	0	0.025886
g__Rubrobacteraceae_unclassified	0	0	0	0	0	0	0	0.014802	0.021492	0	0	0.049675	0.0151
g__WWH38_unclassified	0.065208	0	0	0.007281	0	0.004204	0	0.012951	0	0	0	0	0.010786
g__P3OB-42	0	0	0.011422	0.009102	0.013203	0.004204	0.015034	0	0.012895	0.010535	0.003763	0.004967	0.0151
g__Cyanobacteriales_unclassified	0	0	0.003807	0.045509	0	0.027323	0.008591	0	0	0.014748	0	0	0
g__Lineage_IIa_unclassified	0.061948	0	0.003807	0	0.022633	0	0	0.009251	0	0	0	0	0
g__Sericytochromatia_unclassified	0	0	0.013326	0.003641	0.016975	0.012611	0.012886	0	0.008597	0.010535	0.018816	0	0
g__Planomicrobium	0	0	0.097087	0	0	0	0	0	0	0	0	0	0
g__Rhodovarius	0	0	0.013326	0.009102	0.007544	0.018916	0.021477	0	0	0	0.026343	0	0
g__Cnuella	0	0	0.032362	0.010922	0.005658	0	0.012886	0.014802	0.008597	0	0.003763	0.004967	0
g__Aurantisolimonas	0	0	0.013326	0	0.011316	0	0	0.007401	0.015044	0.014748	0.022579	0	0.008629
g__Arenimonas	0	0	0	0	0	0.008407	0.083761	0	0	0	0	0	0
g__Frigoribacterium	0	0	0	0	0	0	0	0	0	0	0	0.091898	0
g__Armatimonadales_unclassified	0	0	0	0	0	0.010509	0.010739	0.005551	0.010746	0.004214	0.037632	0.012419	0
g__Prevotella_7	0	0	0	0	0	0.018916	0.010739	0	0.023641	0.021069	0	0	0.017257
g__Bordetella	0	0	0	0	0	0	0.053693	0	0	0.010535	0	0.027321	0
g__Rhodanobacter	0	0	0	0	0	0	0	0	0	0.021069	0.030106	0.024837	0.0151
g__Planctomycetes_unclassified	0	0	0.011422	0.009102	0.011316	0	0.017182	0.007401	0.010746	0	0	0	0.023729
g__Rubritepida	0	0	0.017133	0	0.011316	0.012611	0.021477	0	0.015044	0	0.013171	0	0
g__Agrococcus	0	0	0	0	0	0	0.062284	0	0	0	0.028224	0	0
g__vadinHA49_unclassified	0	0	0.005711	0	0.007544	0.008407	0.017182	0	0.019342	0	0.020698	0	0.010786
g__Citrobacter	0	0	0.089473	0	0	0	0	0	0	0	0	0	0
g__Rhizobiaceae_unclassified	0	0	0	0	0	0	0.02792	0.024053	0.019342	0	0	0.017386	0
g__Streptosporangium	0	0	0.007615	0	0	0	0.030068	0	0.027939	0	0.022579	0	0
g__Prevotellaceae_Ga6A1_group	0.006521	0	0	0.007281	0	0	0.012886	0	0.010746	0	0.028224	0	0.021572
g__Rhodopseudomonas	0	0.086162	0	0	0	0	0	0	0	0	0	0	0
g__BIyi10	0	0	0	0	0	0	0.073022	0	0	0.012641	0	0	0
g__Turicibacter	0.019562	0	0	0.007281	0	0.023119	0	0.007401	0.015044	0	0	0	0.012943
g__E1B-B3-114	0	0	0	0	0	0	0.017182	0.027753	0.004298	0.035817	0	0	0
g__Clostridium_sensu_stricto_1	0	0	0.015229	0.009102	0	0.018916	0	0.007401	0.010746	0.012641	0	0	0.010786
g__Aminobacter	0	0	0	0	0.016975	0	0.021477	0	0	0.018962	0	0.027321	0
g__Muribaculum	0.019562	0	0	0	0	0.018916	0.019329	0.0037	0.006447	0	0	0	0.0151
g__AKYG587	0	0	0.003807	0.012743	0.024519	0.010509	0.004295	0.007401	0	0.014748	0	0.004967	0
g__Armatimonadota_unclassified	0.045646	0	0	0.007281	0.003772	0	0	0.0037	0	0.006321	0	0.007451	0.008629
g__Deinococcus	0	0	0.011422	0	0.00943	0.010509	0	0.011101	0.034386	0	0	0.004967	0
g__mle1-7	0	0	0	0.010922	0	0.006305	0.008591	0.012951	0	0	0	0	0.040986
g__Thermoleophilaceae_unclassified	0	0	0	0	0.024519	0	0	0.027753	0	0	0	0.027321	0
g__Rubrivivax	0	0	0	0	0	0	0.079466	0	0	0	0	0	0
g__Desulfobulbus	0	0	0.009518	0	0	0.018916	0	0.012951	0	0.010535	0.016934	0.009935	0
g__Leptolyngbya_EcFYyyy-00	0	0	0	0.063713	0	0	0	0	0.015044	0	0	0	0
g__Eubacterium]_ruminantium_group	0	0	0	0.010922	0	0	0	0.018502	0.021492	0	0	0.007451	0.019415
g__Staphylococcus	0	0.070957	0	0	0	0	0	0	0	0	0	0	0.006472
g__Labrys	0	0	0	0	0.003772	0	0.073022	0	0	0	0	0	0
g__Aquimonas	0	0	0	0	0	0	0.07517	0	0	0	0	0	0
g__Nitrolancea	0	0	0	0	0.018861	0.012611	0	0.009251	0.004298	0	0.003763	0.017386	0.008629
g__Methylocystaceae_unclassified	0	0	0	0.014563	0	0.006305	0.045102	0	0.008597	0	0	0	0
g__Labrenzia	0	0	0.03617	0	0	0	0	0	0	0.018962	0	0	0.019415
g__Taibaiella	0	0	0.011422	0	0	0	0.006443	0	0.055878	0	0	0	0
g__SHA-26_unclassified	0	0	0	0.018204	0.020747	0	0	0.012951	0.015044	0	0	0	0.006472
g__Sphingobium	0	0.047304	0	0	0	0	0.025773	0	0	0	0	0	0
g__Monoglobus	0.00326	0	0.009518	0.009102	0	0.010509	0.010739	0	0.027939	0	0	0	0
g__Hydrogenophilus	0	0.070957	0	0	0	0	0	0	0	0	0	0	0
g__Neorhizobium	0	0.070957	0	0	0	0	0	0	0	0	0	0	0
g__Corynebacterium	0	0	0.007615	0	0	0	0.02792	0.007401	0.010746	0	0.016934	0	0
g__Defluviicoccus	0	0	0.009518	0.018204	0.015089	0	0	0	0.006447	0.010535	0	0	0.010786
g__SAR324_clade(Marine_group_B)_unclassified	0.035864	0	0.003807	0.010922	0.007544	0	0	0.0037	0.004298	0.004214	0	0	0
g__Paramuribaculum	0	0	0	0.009102	0	0.048341	0	0	0.012895	0	0	0	0
g__Chungangia	0	0	0	0	0	0	0	0	0	0	0	0.069544	0
g__Helicobacter	0	0	0	0.012743	0	0.010509	0	0	0	0	0.009408	0	0.036672
g__Pseudacidovorax	0.004891	0	0	0.016383	0.015089	0	0	0	0	0	0	0	0.032358
g__Siccirubricoccus	0	0	0.013326	0	0.011316	0	0	0	0	0	0	0.042223	0
g__Aquicella	0.048906	0	0.005711	0	0	0	0	0	0	0.004214	0	0.004967	0
g__Fusobacterium	0	0	0.013326	0	0.016975	0	0	0.012951	0	0	0	0	0.019415
g__Flexibacter	0	0	0	0	0	0	0	0	0.062325	0	0	0	0
g__Acidimicrobium	0	0	0	0	0.020747	0	0.015034	0	0	0	0	0.024837	0
g__Christensenellaceae_R-7_group	0	0	0.007615	0	0	0.016814	0.025773	0.0037	0	0	0	0	0.006472
g__Microcoleus_PCC-7113	0	0	0	0.027305	0	0	0	0.007401	0.012895	0.012641	0	0	0
g__Oscillospiraceae_unclassified	0	0	0	0	0	0.031527	0	0.014802	0	0	0.013171	0	0
g__Rickettsiaceae_unclassified	0	0.059131	0	0	0	0	0	0	0	0	0	0	0
g__Sphingobacteriales_unclassified	0	0	0	0	0	0	0.012886	0	0.019342	0.010535	0.01129	0.004967	0
g__Sporocytophaga	0	0	0.003807	0.012743	0	0	0.006443	0	0	0.016855	0.018816	0	0
g__Roseococcus	0	0	0	0	0	0	0	0.005551	0.021492	0.008428	0.022579	0	0
g__Janibacter	0	0	0	0.030946	0.026405	0	0	0	0	0	0	0	0
g__Eubacterium]_xylanophilum_group	0	0	0	0	0	0.010509	0	0	0.010746	0	0.035751	0	0
g__Alloprevotella	0	0	0	0	0	0	0.015034	0.014802	0	0	0	0.01987	0.006472
g__Byssovorax	0	0	0	0	0	0	0	0.016652	0	0	0.039514	0	0
g__Subgroup_11_unclassified	0	0	0.005711	0.016383	0.020747	0.012611	0	0	0	0	0	0	0
g__Candidatus_Soleaferrea	0.055427	0	0	0	0	0	0	0	0	0	0	0	0
g__Thalassobaculales_unclassified	0	0	0.007615	0	0.00943	0.012611	0	0	0	0	0.003763	0	0.021572
g__Arcticibacter	0	0	0	0	0	0.016814	0.004295	0	0	0	0.033869	0	0
g__Oceanicella	0.039125	0	0	0	0	0	0.015034	0	0	0	0	0	0
g__Aureimonas	0	0	0.019037	0	0	0.016814	0.017182	0	0	0	0	0	0
g__Roseimicrobium	0	0	0.005711	0	0	0.008407	0.015034	0	0.010746	0.008428	0.003763	0	0
g__Enterococcus	0	0.027031	0	0	0	0	0.019329	0	0	0	0.005645	0	0
g__Motilibacter	0	0	0.026651	0	0	0	0.004295	0.011101	0	0	0	0.009935	0
g__Rhodanobacteraceae_unclassified	0.027713	0	0	0	0	0	0.023625	0	0	0	0	0	0
g__Candidatus_Saccharimonas	0	0	0	0	0	0.008407	0	0.014802	0	0	0.016934	0	0.010786
g__Candidatus_Moranbacteria_unclassified	0	0	0.007615	0.005461	0	0	0.017182	0.005551	0	0	0.007526	0.007451	0
g__Actinokineospora	0	0	0.017133	0.016383	0.016975	0	0	0	0	0	0	0	0
g__Terracidiphilus	0	0	0	0	0.00943	0	0	0	0.012895	0	0.013171	0.014902	0
g__Diplorickettsiaceae_unclassified	0	0	0.017133	0.007281	0	0.004204	0.008591	0.007401	0	0	0.005645	0	0
g__Pseudorhizobium	0	0	0.049496	0	0	0	0	0	0	0	0	0	0
g__Xanthomonadaceae_unclassified	0	0	0.026651	0	0	0	0.015034	0.007401	0	0	0	0	0
g__Oligella	0.008151	0	0.009518	0	0	0	0	0.009251	0.021492	0	0	0	0
g__Cyanobacteria_unclassified	0	0	0	0.005461	0	0.012611	0	0	0.030088	0	0	0	0
g__Naasia	0	0	0.047592	0	0	0	0	0	0	0	0	0	0
g__Polyangiales_unclassified	0	0	0	0	0.007544	0	0.019329	0	0	0	0.020698	0	0
g__Fodinicola	0	0	0	0	0	0	0	0	0	0	0	0.047191	0
g__Chondromyces	0	0	0.022844	0	0	0.012611	0	0	0.010746	0	0	0	0
g__Flaviaesturariibacter	0	0	0.024748	0	0	0	0	0.007401	0	0	0.013171	0	0
g__Bacteroides	0	0	0.024748	0	0.003772	0	0	0.011101	0	0	0.005645	0	0
g__Stigmatella	0	0	0	0	0	0	0	0	0	0	0.045159	0	0
g__YM_S32_TM7_50_20_unclassified	0	0	0	0.029126	0.00943	0.006305	0	0	0	0	0	0	0
g__Nitriliruptoraceae_unclassified	0	0	0	0	0.022633	0	0.004295	0.009251	0	0	0.007526	0	0
g__Hafnia-Obesumbacterium	0	0	0.019037	0	0.007544	0	0	0.016652	0	0	0	0	0
g__Actinotalea	0	0	0	0.020024	0	0	0	0	0	0.023176	0	0	0
g__Anaerotruncus	0	0	0	0	0	0	0	0	0	0	0	0.024837	0.017257
g__Candidatus_Berkiella	0	0	0.041881	0	0	0	0	0	0	0	0	0	0
g__MBNT15_unclassified	0	0	0.015229	0	0	0.010509	0	0	0	0.008428	0	0.007451	0
g__Rikenellaceae_RC9_gut_group	0	0	0	0.003641	0	0.016814	0.008591	0	0	0	0	0.012419	0
g__Kineothrix	0	0	0	0	0	0	0.012886	0	0	0	0.007526	0.012419	0.008629
g__Nakamurella	0	0	0	0	0.00943	0	0	0.011101	0	0	0.020698	0	0
g__A21b_unclassified	0.029344	0	0	0	0	0	0	0	0	0	0	0	0.010786
g__Lapillicoccus	0	0	0	0	0	0	0	0	0	0.040031	0	0	0
g__PB19_unclassified	0	0	0.005711	0.005461	0.005658	0.006305	0	0.007401	0	0	0.009408	0	0
g__Magnetospiraceae_unclassified	0	0	0	0	0	0	0.015034	0	0	0	0	0.024837	0
g__Subgroup_22_unclassified	0	0	0	0.009102	0.005658	0.012611	0	0.0037	0	0	0	0	0.008629
g__Peptostreptococcus	0	0	0	0	0.013203	0.008407	0	0	0	0.010535	0.007526	0	0
g__Planctomycetia_unclassified	0	0	0	0	0	0	0	0	0	0	0.039514	0	0
g__Chitinophagales_unclassified	0	0	0.013326	0	0	0.010509	0.006443	0	0	0.004214	0	0.004967	0
g__SM1A02	0	0	0	0	0.005658	0.004204	0.025773	0.0037	0	0	0	0	0
g__Atopobium	0	0	0	0	0	0	0	0	0	0.010535	0.01129	0.017386	0
g__Micrococcus	0	0.038857	0	0	0	0	0	0	0	0	0	0	0
g__Subgroup_18_unclassified	0.014672	0.011826	0	0	0.003772	0.008407	0	0	0	0	0	0	0
g__Phycicoccus	0	0	0	0	0	0.037832	0	0	0	0	0	0	0
g__Tahibacter	0.037495	0	0	0	0	0	0	0	0	0	0	0	0
g__RF39_unclassified	0	0	0	0	0.015089	0.008407	0.006443	0	0	0	0	0	0.006472
g__Fibrobacterota_unclassified	0	0	0	0	0	0	0.012886	0	0	0.023176	0	0	0
g__Duncaniella	0	0	0	0	0	0	0	0.018502	0	0	0	0.017386	0
g__Methylopila	0	0	0	0	0	0	0.025773	0	0	0	0	0.009935	0
g__Vampirovibrionales_unclassified	0	0	0.011422	0.012743	0	0	0	0.011101	0	0	0	0	0
g__Anaeromyxobacter	0	0	0.013326	0.010922	0	0	0.010739	0	0	0	0	0	0
g__Elev-16S-573_unclassified	0	0	0.007615	0.003641	0	0	0	0	0	0	0	0.014902	0.008629
g__Mucilaginibacter	0	0	0	0	0	0	0.034364	0	0	0	0	0	0
g__Paracoccus	0	0	0.032362	0	0	0	0	0	0	0	0	0	0
g__Blautia	0	0	0	0	0	0.021018	0	0	0	0	0.01129	0	0
g__Tetrasphaera	0	0	0	0	0	0	0.032216	0	0	0	0	0	0
g__Berkelbacteria_unclassified	0	0	0.003807	0.005461	0	0	0.008591	0.0037	0	0	0.005645	0.004967	0
g__Clostridium	0	0	0	0	0	0.004204	0	0.005551	0	0	0	0.022354	0
g__Planctomycetaceae_unclassified	0	0	0.013326	0	0	0	0	0.005551	0	0	0	0	0.012943
g__Quisquiliibacterium	0	0	0	0	0	0	0	0	0.006447	0	0.024461	0	0
g__Tepidisphaerales_unclassified	0	0	0	0	0	0	0.019329	0	0.006447	0	0	0	0.004314
g__Dokdonella	0	0	0	0	0	0.006305	0.012886	0	0	0	0	0	0.010786
g__Opitutaceae_unclassified	0	0	0	0	0	0	0	0.029603	0	0	0	0	0
g__Actinomarinales_unclassified	0.011411	0	0	0.003641	0	0	0	0	0	0	0	0.007451	0.006472
g__Microbacterium	0	0.028721	0	0	0	0	0	0	0	0	0	0	0
g__NS9_marine_group_unclassified	0	0	0	0	0	0	0.008591	0	0	0	0	0.004967	0.0151
g__Methyloligellaceae_unclassified	0	0	0	0	0.00943	0	0.012886	0	0	0.006321	0	0	0
g__Candidatus_Peribacteria_unclassified	0	0	0.007615	0.003641	0	0.004204	0.004295	0	0	0	0.003763	0.004967	0
g__Nocardia	0	0	0	0	0	0.010509	0	0.007401	0	0.010535	0	0	0
g__Sphaerobacter	0	0	0	0	0.011316	0	0.004295	0.007401	0	0	0	0.004967	0
g__SM2D12_unclassified	0	0	0	0	0	0	0.017182	0	0	0	0	0	0.010786
g__A0839_unclassified	0	0	0	0	0	0	0.023625	0	0	0	0	0	0.004314
g__211ds20_unclassified	0	0	0	0	0	0	0.02792	0	0	0	0	0	0
g__Geobacillus	0	0.018584	0	0	0	0	0.004295	0	0	0	0	0.004967	0
g__BD7-11_unclassified	0	0	0	0	0.016975	0	0	0	0	0	0	0	0.010786
g__Fibrobacteraceae_unclassified	0	0	0	0	0	0	0	0.014802	0	0	0	0.012419	0
g__Gemella	0	0	0	0.009102	0.00943	0	0	0	0.008597	0	0	0	0
g__Mastigocladopsis_PCC-10914	0	0	0	0	0.005658	0	0	0	0	0.021069	0	0	0
g__Corticibacterium	0	0	0.026651	0	0	0	0	0	0	0	0	0	0
g__Candidatus_Trichorickettsia	0	0	0.02094	0.005461	0	0	0	0	0	0	0	0	0
g__Deinococcaceae_unclassified	0	0	0	0.003641	0	0	0	0.0037	0	0	0.018816	0	0
g__Xanthomonas	0	0	0.011422	0	0	0.014712	0	0	0	0	0	0	0
g__Parabacteroides	0	0	0	0.009102	0	0.012611	0	0	0.004298	0	0	0	0
g__Devosiaceae_unclassified	0	0	0	0	0	0	0	0	0.017193	0	0	0	0.008629
g__Chryseobacterium	0	0	0.007615	0.005461	0	0	0	0	0.004298	0.008428	0	0	0
g__Aetherobacter	0	0	0	0	0	0	0.025773	0	0	0	0	0	0
g__Filifactor	0	0	0.007615	0	0.00943	0	0	0	0	0	0	0	0.008629
g__Gordonia	0	0	0	0	0	0.014712	0.010739	0	0	0	0	0	0
g__Pontibacter	0	0.025342	0	0	0	0	0	0	0	0	0	0	0
g__Limibaculum	0	0	0	0	0.007544	0	0.004295	0	0	0.008428	0	0.004967	0
g__Acidothermus	0	0	0	0	0.020747	0	0	0	0	0	0	0	0.004314
g__Ornithinimicrobium	0	0	0	0	0	0	0	0	0	0	0	0.024837	0
g__Anaerotignum	0	0	0	0	0	0	0	0	0	0	0.024461	0	0
g__1174-901-12	0	0	0	0	0	0.006305	0	0.012951	0.004298	0	0	0	0
g__Alterococcus	0	0	0	0	0	0.006305	0	0	0.004298	0	0	0	0.012943
g__Trichococcus	0	0	0	0	0	0	0	0	0.010746	0.012641	0	0	0
g__Sandaracinobacter	0	0	0.022844	0	0	0	0	0	0	0	0	0	0
g__Candidatus_Chloroploca	0	0	0	0	0	0	0.012886	0	0	0	0	0.009935	0
g__AKYH767_unclassified	0	0	0	0	0.007544	0	0	0	0.015044	0	0	0	0
g__Phyllobacteriaceae_unclassified	0	0	0	0.009102	0	0	0	0	0	0	0	0	0.012943
g__VHS-B3-70_unclassified	0	0	0	0	0.00943	0	0	0.005551	0	0.006321	0	0	0
g__Dietzia	0	0	0.02094	0	0	0	0	0	0	0	0	0	0
g__Alistipes	0.004891	0	0	0.005461	0	0.010509	0	0	0	0	0	0	0
g__Cytophagales_unclassified	0	0	0	0	0.013203	0	0	0	0	0	0.007526	0	0
g__Propionibacteriaceae_unclassified	0	0	0	0	0	0	0	0	0.010746	0	0	0.009935	0
g__Gaiellaceae_unclassified	0	0	0	0	0	0	0	0.020352	0	0	0	0	0
g__Bacillales_unclassified	0	0	0	0.020024	0	0	0	0	0	0	0	0	0
g__Bacilli_unclassified	0	0	0	0.020024	0	0	0	0	0	0	0	0	0
g__Caenimonas	0	0	0	0	0	0	0	0	0	0	0	0.01987	0
g__Candidatus_Adlerbacteria_unclassified	0	0	0	0.003641	0.007544	0	0	0	0	0	0	0	0.008629
g__Paenarthrobacter	0	0	0	0	0	0	0	0	0.019342	0	0	0	0
g__Verrucosispora	0	0	0	0.010922	0	0.008407	0	0	0	0	0	0	0
g__Frankiaceae_unclassified	0	0	0	0	0	0	0	0	0	0.018962	0	0	0
g__Streptosporangiaceae_unclassified	0	0	0	0	0	0	0	0	0	0.018962	0	0	0
g__Amaricoccus	0	0	0	0	0	0	0.006443	0	0	0	0.007526	0.004967	0
g__Enterobacteriaceae_unclassified	0	0	0	0	0	0	0	0	0	0	0.018816	0	0
g__MSB-4B10_unclassified	0	0	0	0	0.003772	0	0	0	0	0	0	0.014902	0
g__Rikenella	0	0	0.003807	0.007281	0	0	0	0	0	0	0.007526	0	0
g__Nitrobacter	0	0	0	0.018204	0	0	0	0	0	0	0	0	0
g__Sphingobacterium	0	0	0	0	0	0	0.010739	0.007401	0	0	0	0	0
g__Dyella	0	0	0	0.005461	0	0	0	0	0	0	0	0.012419	0
g__Prevotellaceae_UCG-001	0	0	0	0	0	0	0	0	0.006447	0	0.01129	0	0
g__Vulgatibacter	0	0	0	0	0	0	0	0	0	0	0	0.017386	0
g__Labedaea	0	0	0	0	0	0	0	0	0	0	0	0	0.017257
g__Chelativorans	0	0	0	0	0	0	0	0	0.017193	0	0	0	0
g__Sphaerisporangium	0	0	0	0	0	0	0.017182	0	0	0	0	0	0
g__Nostocaceae_unclassified	0	0	0	0	0	0	0	0	0	0.016855	0	0	0
g__Candidatus_Koribacter	0	0	0	0	0	0.016814	0	0	0	0	0	0	0
g__Deinococcus-Thermus_unclassified	0	0	0	0	0	0	0	0	0	0.004214	0	0.012419	0
g__Phascolarctobacterium	0	0	0	0	0	0	0	0	0.004298	0	0.005645	0	0.006472
g__FFCH9454_unclassified	0	0	0	0.005461	0.003772	0.006305	0	0	0	0	0	0	0
g__Arsenicitalea	0	0	0.015229	0	0	0	0	0	0	0	0	0	0
g__Prevotella	0	0	0.015229	0	0	0	0	0	0	0	0	0	0
g__ADurb.Bin063-1	0	0	0	0	0	0	0	0	0.015044	0	0	0	0
g__Prosthecobacter	0	0	0	0	0	0	0.015034	0	0	0	0	0	0
g__NS11-12_marine_group_unclassified	0	0	0.007615	0.003641	0	0	0	0.0037	0	0	0	0	0
g__Rubrivirga	0	0	0	0	0	0	0	0.007401	0	0	0.007526	0	0
g__Geobacteraceae_unclassified	0	0	0	0	0	0	0	0	0	0	0	0.014902	0
g__Candidatus_Paracaedibacter	0	0	0	0	0	0	0	0.009251	0	0	0.005645	0	0
g__Chthonomonadales_unclassified	0	0.008447	0	0	0	0	0.006443	0	0	0	0	0	0
g__RBG-13-54-9_unclassified	0	0	0	0	0.005658	0	0	0	0	0.004214	0	0.004967	0
g__Holophaga	0	0	0	0.009102	0.005658	0	0	0	0	0	0	0	0
g__Methylobacteriaceae_unclassified	0	0	0	0	0	0.014712	0	0	0	0	0	0	0
g__Robinsoniella	0	0	0	0	0	0.014712	0	0	0	0	0	0	0
g__Azospirillum	0	0	0.005711	0	0	0	0	0	0	0.008428	0	0	0
g__I-8	0	0	0.009518	0	0	0.004204	0	0	0	0	0	0	0
g__Pla1_lineage_unclassified	0	0	0	0	0.003772	0	0	0	0	0	0	0.009935	0
g__Leptolyngbya_VRUC_135	0	0	0	0.007281	0	0	0	0	0	0.006321	0	0	0
g__AB1_unclassified	0	0	0.013326	0	0	0	0	0	0	0	0	0	0
g__Prevotellaceae_NK3B31_group	0	0	0.005711	0	0	0	0	0	0	0	0.007526	0	0
g__Rhodovulum	0	0	0	0	0.013203	0	0	0	0	0	0	0	0
g__Coriobacteriaceae_unclassified	0	0	0	0	0.003772	0	0	0.009251	0	0	0	0	0
g__Candidatus_Kaiserbacteria_unclassified	0	0	0	0	0	0	0.004295	0	0	0	0	0	0.008629
g__Candidatus_Moeniiplasma	0	0	0	0	0	0	0	0	0.012895	0	0	0	0
g__Eubacterium]_nodatum_group	0	0	0	0	0	0.004204	0	0	0.008597	0	0	0	0
g__Candidatus_Peregrinibacteria_unclassified	0	0	0	0.012743	0	0	0	0	0	0	0	0	0
g__Sulfurifustis	0	0	0	0	0	0	0	0	0	0.008428	0	0	0.004314
g__Eubacterium]_brachy_group	0	0	0	0	0.007544	0	0	0	0	0	0	0.004967	0
g__Racemicystis	0	0	0	0.003641	0	0	0.008591	0	0	0	0	0	0
g__AD3_unclassified	0	0	0	0	0.003772	0.008407	0	0	0	0	0	0	0
g__Aliterella	0	0	0	0	0	0	0	0	0	0.004214	0.007526	0	0
g__Patescibacteria_unclassified	0	0	0	0.007281	0	0	0	0	0	0	0	0	0.004314
g__Phormidiaceae_unclassified	0	0	0	0.007281	0	0	0	0	0.004298	0	0	0	0
g__AT-s3-28_unclassified	0	0	0	0	0.011316	0	0	0	0	0	0	0	0
g__Pleomorphomonas	0	0	0	0	0	0	0	0	0	0	0.01129	0	0
g__Odoribacter	0	0	0	0	0	0.006305	0	0	0	0	0	0.004967	0
g__Ancalomicrobium	0	0	0	0	0	0	0	0.0037	0	0	0.007526	0	0
g__Reyranellaceae_unclassified	0	0	0	0.007281	0.003772	0	0	0	0	0	0	0	0
g__FFCH5858	0	0	0	0.010922	0	0	0	0	0	0	0	0	0
g__Omnitrophales_unclassified	0	0	0	0.010922	0	0	0	0	0	0	0	0	0
g__Oribacterium	0	0	0	0	0	0	0	0	0	0	0	0	0.010786
g__Anaerolinea	0	0	0	0	0	0	0	0	0.006447	0	0	0	0.004314
g__Herbiconiux	0	0	0	0	0	0	0	0	0.010746	0	0	0	0
g__Jeotgalicoccus	0	0	0	0	0	0	0.004295	0	0.006447	0	0	0	0
g__Faecalibaculum	0	0	0	0	0	0	0.010739	0	0	0	0	0	0
g__Luteolibacter	0	0	0	0	0	0	0.010739	0	0	0	0	0	0
g__Tianweitania	0	0	0	0	0	0	0.010739	0	0	0	0	0	0
g__Sandaracinus	0	0	0	0	0	0.006305	0.004295	0	0	0	0	0	0
g__Acidobacterium	0	0	0	0.003641	0	0	0	0	0	0	0	0	0.006472
g__Brachybacterium	0	0	0	0	0	0	0	0	0	0	0	0.009935	0
g__Frankia	0	0	0	0	0	0	0	0	0	0	0	0.009935	0
g__KD3-10	0	0	0	0	0	0	0	0	0	0	0	0.009935	0
g__Candidatus_Omnitrophus	0	0	0	0	0	0	0.004295	0.005551	0	0	0	0	0
g__Lentilactobacillus	0.00326	0	0	0	0	0.006305	0	0	0	0	0	0	0
g__Coxiella	0	0	0.009518	0	0	0	0	0	0	0	0	0	0
g__Nitrosospira	0	0	0.009518	0	0	0	0	0	0	0	0	0	0
g__Candidatus_Amoebophilus	0	0	0.005711	0	0	0	0	0	0	0	0.003763	0	0
g__GWA2-38-13b_unclassified	0	0	0	0	0	0	0	0	0	0	0	0.004967	0.004314
g__Methylacidiphilaceae_unclassified	0	0	0	0.003641	0	0	0	0.005551	0	0	0	0	0
g__GAL15_unclassified	0	0	0	0.005461	0	0	0	0.0037	0	0	0	0	0
g__Peptococcaceae_unclassified	0	0	0.003807	0	0	0	0	0	0	0	0	0.004967	0
g__Ferrithrix	0	0	0	0	0	0	0	0	0	0	0	0	0.008629
g__Megasphaera	0	0	0	0	0	0	0	0	0	0	0	0	0.008629
g__Telmatocola	0	0	0	0	0	0	0	0	0	0	0	0	0.008629
g__Allobaculum	0	0	0	0	0	0	0	0	0.004298	0	0	0	0.004314
g__Aeromonas	0	0	0	0	0	0	0	0	0.008597	0	0	0	0
g__Lachnoclostridium	0	0	0	0	0	0	0	0	0.008597	0	0	0	0
g__Acidisoma	0	0	0	0	0	0.008407	0	0	0	0	0	0	0
g__Eisenbergiella	0	0	0	0	0	0.008407	0	0	0	0	0	0	0
g__Lineage_IIc_unclassified	0	0	0	0	0	0	0	0.0037	0	0	0	0	0.004314
g__MVP-88_unclassified	0	0	0	0.003641	0	0	0	0	0	0.004214	0	0	0
g__Blastopirellula	0	0	0.007615	0	0	0	0	0	0	0	0	0	0
g__Clostridia_vadinBB60_group_unclassified	0	0	0.007615	0	0	0	0	0	0	0	0	0	0
g__Acidobacteriotaceae_unclassified	0	0	0	0	0.007544	0	0	0	0	0	0	0	0
g__Erysipelotrichaceae_unclassified	0	0	0	0	0.007544	0	0	0	0	0	0	0	0
g__Kofleria	0	0	0	0	0.007544	0	0	0	0	0	0	0	0
g__Hydrogenedensaceae_unclassified	0	0	0	0	0	0	0	0	0	0	0	0.007451	0
g__NB1-j_unclassified	0	0	0	0	0	0	0	0	0	0	0	0.007451	0
g__Verrucomicrobiaceae_unclassified	0	0	0	0	0	0	0	0.007401	0	0	0	0	0
g__Butyricicoccus	0	0	0	0.007281	0	0	0	0	0	0	0	0	0
g__Epsilonproteobacteria_unclassified	0	0	0	0.007281	0	0	0	0	0	0	0	0	0
g__Methylocella	0	0	0	0.007281	0	0	0	0	0	0	0	0	0
g__Limnobacter	0	0.006758	0	0	0	0	0	0	0	0	0	0	0
g__mle1-8_unclassified	0.006521	0	0	0	0	0	0	0	0	0	0	0	0
g__Edaphobacter	0	0	0	0	0	0	0	0	0	0	0	0	0.006472
g__Hyphomicrobium	0	0	0	0	0	0	0	0	0	0.006321	0	0	0
g__Cupriavidus	0	0	0.005711	0	0	0	0	0	0	0	0	0	0
g__Fluviicola	0	0	0.005711	0	0	0	0	0	0	0	0	0	0
g__Larkinella	0	0	0.005711	0	0	0	0	0	0	0	0	0	0
g__Roseivirga	0	0	0.005711	0	0	0	0	0	0	0	0	0	0
g__Treponema	0	0	0.005711	0	0	0	0	0	0	0	0	0	0
g__Euzebya	0	0	0	0	0.005658	0	0	0	0	0	0	0	0
g__Gracilibacteria_unclassified	0	0	0	0	0.005658	0	0	0	0	0	0	0	0
g__Sinomonas	0	0	0	0	0.005658	0	0	0	0	0	0	0	0
g__UTCFX1	0	0	0	0	0.005658	0	0	0	0	0	0	0	0
g__Actinoallomurus	0	0	0	0	0	0	0	0	0	0	0.005645	0	0
g__JG30-KF-AS9_unclassified	0	0	0	0	0	0	0	0	0	0	0.005645	0	0
g__Methylosinus	0	0	0	0	0	0	0	0	0	0	0.005645	0	0
g__Thermobaculum	0	0	0	0	0	0	0	0	0	0	0.005645	0	0
g__FFCH16767_unclassified	0	0	0	0	0	0	0	0.005551	0	0	0	0	0
g__Chroococcidiopsaceae_unclassified	0	0	0	0.005461	0	0	0	0	0	0	0	0	0
g__A2	0	0	0	0	0	0	0	0	0	0	0	0.004967	0
g__Acidothermaceae_unclassified	0	0	0	0	0	0	0	0	0	0	0	0.004967	0
g__Brevibacterium	0	0	0	0	0	0	0	0	0	0	0	0.004967	0
g__Craurococcus	0	0	0	0	0	0	0	0	0	0	0	0.004967	0
g__Kazania_unclassified	0	0	0	0	0	0	0	0	0	0	0	0.004967	0
g__WPS-2_unclassified	0	0	0	0	0	0	0	0	0	0	0	0.004967	0
g__Anaerovorax	0	0	0	0	0	0	0	0	0	0	0	0	0.004314
g__Candidatus_Nomurabacteria_unclassified	0	0	0	0	0	0	0	0	0	0	0	0	0.004314
g__Nocardioidaceae_unclassified	0	0	0	0	0	0	0	0	0	0	0	0	0.004314
g__UASB-TL25_unclassified	0	0	0	0	0	0	0	0	0	0	0	0	0.004314
g__Absconditabacteriales_(SR1)_unclassified	0	0	0	0	0	0	0	0	0.004298	0	0	0	0
g__Alsobacter	0	0	0	0	0	0	0	0	0.004298	0	0	0	0
g__Candidatus_Protochlamydia	0	0	0	0	0	0	0	0	0.004298	0	0	0	0
g__Harryflintia	0	0	0	0	0	0	0	0	0.004298	0	0	0	0
g__Patulibacteraceae_unclassified	0	0	0	0	0	0	0	0	0.004298	0	0	0	0
g__01D2Z36_unclassified	0	0	0	0	0	0	0.004295	0	0	0	0	0	0
g__Babeliaceae_unclassified	0	0	0	0	0	0	0.004295	0	0	0	0	0	0
g__Candidatus_Ovatusbacter	0	0	0	0	0	0	0.004295	0	0	0	0	0	0
g__Candidatus_Pacebacteria_unclassified	0	0	0	0	0	0	0.004295	0	0	0	0	0	0
g__Eggerthellaceae_unclassified	0	0	0	0	0	0	0.004295	0	0	0	0	0	0
g__Gastranaerophilales_unclassified	0	0	0	0	0	0	0.004295	0	0	0	0	0	0
g__Micropepsaceae_unclassified	0	0	0	0	0	0	0.004295	0	0	0	0	0	0
g__Providencia	0	0	0	0	0	0	0.004295	0	0	0	0	0	0
g__Thermomonas	0	0	0	0	0	0	0.004295	0	0	0	0	0	0
g__Lactiplantibacillus	0	0	0	0	0	0	0	0	0	0.004214	0	0	0
g__UBA1819	0	0	0	0	0	0	0	0	0	0.004214	0	0	0
g__Dojkabacteria_unclassified	0	0	0	0	0	0.004204	0	0	0	0	0	0	0
g__Rudaea	0	0	0	0	0	0.004204	0	0	0	0	0	0	0
g__Unknown_Family_unclassified	0	0	0	0	0	0.004204	0	0	0	0	0	0	0
g__KD3-93_unclassified	0	0	0.003807	0	0	0	0	0	0	0	0	0	0
g__Micavibrionales_unclassified	0	0	0.003807	0	0	0	0	0	0	0	0	0	0
g__Nannocystaceae_unclassified	0	0	0.003807	0	0	0	0	0	0	0	0	0	0
g__Rickettsiales_unclassified	0	0	0.003807	0	0	0	0	0	0	0	0	0	0
g__Tuzzerella	0	0	0.003807	0	0	0	0	0	0	0	0	0	0
g__Candidatus_Chlorothrix	0	0	0	0	0.003772	0	0	0	0	0	0	0	0
g__Ferrovibrio	0	0	0	0	0.003772	0	0	0	0	0	0	0	0
g__Marinobacter	0	0	0	0	0.003772	0	0	0	0	0	0	0	0
g__Nitriliruptor	0	0	0	0	0.003772	0	0	0	0	0	0	0	0
g__Subgroup_20_unclassified	0	0	0	0	0.003772	0	0	0	0	0	0	0	0
g__Anaerolineaceae_unclassified	0	0	0	0	0	0	0	0	0	0	0.003763	0	0
g__Fimbriimonas	0	0	0	0	0	0	0	0	0	0	0.003763	0	0
g__Quinella	0	0	0	0	0	0	0	0	0	0	0.003763	0	0
g__Chryseolinea	0	0	0	0	0	0	0	0.0037	0	0	0	0	0
g__Caedibacter	0	0	0	0.003641	0	0	0	0	0	0	0	0	0
g__Nitrosomonadaceae_unclassified	0	0	0	0.003641	0	0	0	0	0	0	0	0	0
g__Actinomycetaceae_unclassified	0	0.003379	0	0	0	0	0	0	0	0	0	0	0
g__Acetatifactor	0.00326	0	0	0	0	0	0	0	0	0	0	0	0
