# Supplementary material for: Bacterial diversity of herbal rhizospheric soils in Ordos desert steppes under different degradation gradients
Source: PeerJ. 2023 Nov 1;11:e16289. doi: 10.7717/peerj.16289 (PMC10625353; doi:10.7717/peerj.16289)
Supplement: Supplemental Information 1 [file peerj-11-16289-s001.zip › 6_taxonomy_community/ASV_table_with_taxonomy.xlsx]

## Sheet: Sheet1
ASV ID	W13	W12	W11	W10	W9	W8	W7	W6	W5	W4	W3	W2	W1	Taxonomy
fdcbf652fe76b88924a45522c59f1ea0	0	86	980	666	259	823	913	313	626	723	1581	750	155	d__Bacteria;p__Actinobacteriota;c__Actinobacteriota;o__Micromonosporales;f__Micromonosporaceae;g__Actinoplanes;s__Actinoplanes_sp._BMG5730
9f22da56e873ade2c09013cae621e715	2706	4373	15	24	24	16	8	14	33	14	10	19	7	d__Bacteria;p__Proteobacteria;c__Gammaproteobacteria;o__Burkholderiales;f__Burkholderiaceae;g__Ralstonia;s__Ralstonia_unclassified
d37fd1ef766a0a523a1990c942d2ef56	155	885	355	395	609	294	173	512	282	285	120	263	564	d__Bacteria;p__Actinobacteriota;c__Actinobacteriota;o__Actinobacteriota_unclassified;f__Actinobacteriota_unclassified;g__Actinobacteriota_unclassified;s__Actinobacteriota_unclassified
7c9f45d81cd9e12194802db3f3253d6f	3	0	184	354	549	177	299	404	359	339	168	451	720	d__Bacteria;p__Proteobacteria;c__Alphaproteobacteria;o__Rhizobiales;f__Rhizobiales_unclassified;g__Rhizobiales_unclassified;s__Rhizobiales_unclassified
d49983a51c6d03d4091d0f60253d70bb	0	0	248	180	201	506	231	300	321	231	589	205	216	d__Bacteria;p__Actinobacteriota;c__Actinobacteriota;o__Actinobacteriota_unclassified;f__Actinobacteriota_unclassified;g__Actinobacteriota_unclassified;s__Actinobacteriota_unclassified
87c478e42b4511d4e69545af53f25327	1568	1181	12	4	9	0	0	12	13	7	8	0	0	d__Bacteria;p__Proteobacteria;c__Gammaproteobacteria;o__Burkholderiales;f__Rhodocyclaceae;g__Methyloversatilis;s__Methyloversatilis_unclassified
6f1f2e36e00913a53087122d71cc996f	161	0	306	236	229	185	180	135	257	357	327	131	144	d__Bacteria;p__Proteobacteria;c__Alphaproteobacteria;o__Sphingomonadales;f__Sphingomonadaceae;g__Sphingomonas;s__uncultured_Sphingomonas_sp.
76de1c3009169b31fee0630da52b5a8a	0	0	359	206	83	268	378	89	241	229	258	236	0	d__Bacteria;p__Actinobacteriota;c__Actinobacteria;o__Frankiales;f__Geodermatophilaceae;g__Blastococcus;s__Blastococcus_unclassified
ca830e97cc922e2c5e4e9e2ffa0a37ab	0	0	186	229	115	230	224	79	330	278	407	103	59	d__Bacteria;p__Proteobacteria;c__Alphaproteobacteria;o__Sphingomonadales;f__Sphingomonadaceae;g__Sphingomonas;s__uncultured_Sphingomonas_sp.
222144181271de1afb0c4f3d990ee7ce	0	0	185	51	175	91	252	387	136	167	247	380	124	d__Bacteria;p__Actinobacteriota;c__Actinobacteria;o__Pseudonocardiales;f__Pseudonocardiaceae;g__Pseudonocardia;s__Pseudonocardia_unclassified
c9b91d19fca61bdb10c582d577882e23	0	0	148	140	181	183	171	101	291	295	279	266	140	d__Bacteria;p__Acidobacteriota;c__Blastocatellia;o__Pyrinomonadales;f__Pyrinomonadaceae;g__RB41;s__RB41_unclassified
8f61e623de7d7f2e3072dcb712056fa7	80	7	136	193	196	253	197	112	175	177	130	181	251	d__Bacteria;p__Firmicutes;c__Bacilli;o__Lactobacillales;f__Lactobacillaceae;g__Lactobacillus;s__Lactobacillus_sp._L-YJ
03b8ceb1cd5109a6e98d5d9d1e2f69ef	0	1813	0	26	48	0	43	0	0	0	0	45	46	d__Bacteria;p__Firmicutes;c__Bacilli;o__Lactobacillales;f__Lactobacillaceae;g__Ligilactobacillus;s__Ligilactobacillus_unclassified
a118255f2b52d89c561bbfa43d061656	0	0	211	106	97	222	216	173	212	213	347	117	49	d__Bacteria;p__Actinobacteriota;c__Actinobacteria;o__Frankiales;f__Geodermatophilaceae;g__Modestobacter;s__Modestobacter_unclassified
ad280e1547b64002d52427e81b0a237b	631	87	76	141	188	77	54	319	32	46	47	62	167	d__Bacteria;p__Actinobacteriota;c__Actinobacteria;o__Pseudonocardiales;f__Pseudonocardiaceae;g__Pseudonocardia;s__Pseudonocardia_unclassified
917f3bcc4cd236204eb85e1d8402b4c5	0	0	332	119	100	198	289	93	89	106	311	211	77	d__Bacteria;p__Actinobacteriota;c__Actinobacteriota;o__Actinobacteriota_unclassified;f__Actinobacteriota_unclassified;g__Actinobacteriota_unclassified;s__Actinobacteriota_unclassified
da1dbaa408f3ce3c0ca87606553efbbd	0	1857	0	0	0	0	0	0	0	0	0	0	0	d__Bacteria;p__Proteobacteria;c__Gammaproteobacteria;o__Enterobacterales;f__Morganellaceae;g__Proteus;s__Proteus_mirabilis
313be5d0360bce1976755b99fe3ae315	57	0	139	137	113	276	110	146	262	126	290	105	91	d__Bacteria;p__Actinobacteriota;c__Actinobacteriota;o__Actinobacteriota_unclassified;f__Actinobacteriota_unclassified;g__Actinobacteriota_unclassified;s__Actinobacteriota_unclassified
276e5dc40e878025ede422bb2498d46f	0	0	285	88	95	104	406	326	60	143	127	59	152	d__Bacteria;p__Actinobacteriota;c__Actinobacteria;o__Pseudonocardiales;f__Pseudonocardiaceae;g__Lechevalieria;s__Lechevalieria_unclassified
27dc11305cfaf968229330c07fe87286	228	279	50	365	204	170	32	202	126	70	0	0	107	d__Bacteria;p__Proteobacteria;c__Gammaproteobacteria;o__Gammaproteobacteria_unclassified;f__Gammaproteobacteria_unclassified;g__Gammaproteobacteria_unclassified;s__Gammaproteobacteria_unclassified
2637e7008c33b168fed22281acf6faad	0	0	361	118	99	330	193	102	127	108	302	89	0	d__Bacteria;p__Actinobacteriota;c__Actinobacteriota;o__Micromonosporales;f__Micromonosporaceae;g__Phytohabitans;s__Phytohabitans_flavus
45814ea29aa992cb0262f6de0245f267	0	0	183	171	207	164	129	181	132	147	195	186	104	d__Bacteria;p__Actinobacteriota;c__Actinobacteria;o__Frankiales;f__Geodermatophilaceae;g__Blastococcus;s__Blastococcus_unclassified
988cca14fd295d4b8af01a5b38c6fd2c	48	0	115	55	183	183	138	209	159	111	161	213	217	d__Bacteria;p__Actinobacteriota;c__Thermoleophilia;o__Solirubrobacterales;f__Solirubrobacteraceae;g__Solirubrobacter;s__Solirubrobacter_unclassified
3c9de44ecdf3f596c9696c0a1a2e3940	0	20	130	137	154	222	131	133	224	125	249	145	108	d__Bacteria;p__Actinobacteriota;c__Actinobacteria;o__Frankiales;f__Geodermatophilaceae;g__Geodermatophilus;s__Geodermatophilus_unclassified
8656c601ba6ac2922c02c615300fa8c0	53	106	127	247	187	129	90	184	114	119	56	118	181	d__Bacteria;p__Gemmatimonadota;c__Gemmatimonadetes;o__Gemmatimonadales;f__Gemmatimonadaceae;g__Gemmatimonadaceae_unclassified;s__Gemmatimonadaceae_unclassified
7e81f5fdc5c6e23cd2b373b3cd2aed52	0	0	113	122	127	124	261	128	152	147	244	143	76	d__Bacteria;p__Actinobacteriota;c__Actinobacteria;o__Kineosporiales;f__Kineosporiaceae;g__Kineosporiaceae_unclassified;s__Kineosporiaceae_unclassified
024d1210f32bc01bd981dca23f24dc7a	0	0	118	108	123	178	112	144	191	125	284	127	118	d__Bacteria;p__Actinobacteriota;c__Actinobacteria;o__Frankiales;f__Geodermatophilaceae;g__Geodermatophilus;s__Geodermatophilus_unclassified
faa6699298bf0c9ba087e825dcc8373f	0	0	258	124	71	197	141	69	231	125	269	105	32	d__Bacteria;p__Proteobacteria;c__Alphaproteobacteria;o__Rhizobiales;f__Beijerinckiaceae;g__Microvirga;s__Microvirga_unclassified
7fd63df69ac0dce7e8724478e3ba855f	0	1555	0	0	0	0	0	11	0	0	0	0	0	d__Bacteria;p__Proteobacteria;c__Gammaproteobacteria;o__Enterobacterales;f__Enterobacteriaceae;g__Klebsiella;s__Klebsiella_sp._UIWRF1097
9f8318efe0a25c72830e0dfb42a75160	0	0	992	51	52	18	0	47	31	61	0	9	262	d__Bacteria;p__Acidobacteriota;c__Blastocatellia;o__Pyrinomonadales;f__Pyrinomonadaceae;g__RB41;s__RB41_unclassified
0aef89f7dc9d95e90973f5d1389637ed	0	0	157	127	252	109	118	178	73	152	62	89	204	d__Bacteria;p__Actinobacteriota;c__Rubrobacteria;o__Rubrobacterales;f__Rubrobacteriaceae;g__Rubrobacter;s__Rubrobacter_unclassified
be8b20fc7282996e499aaf9eeb210d12	0	0	155	200	25	77	220	29	140	232	290	105	13	d__Bacteria;p__Actinobacteriota;c__Actinobacteria;o__Pseudonocardiales;f__Pseudonocardiaceae;g__Actinophytocola;s__Actinophytocola_unclassified
48401027c2893e486314876d2649fed4	0	0	172	182	0	82	85	64	138	182	382	114	38	d__Bacteria;p__Proteobacteria;c__Alphaproteobacteria;o__Sphingomonadales;f__Sphingomonadaceae;g__Sphingomonas;s__uncultured_Sphingomonas_sp.
aa2883b46705f8234fc6877a7bb3ced3	0	0	271	88	57	144	280	76	131	117	197	54	23	d__Bacteria;p__Actinobacteriota;c__Actinobacteria;o__Frankiales;f__Geodermatophilaceae;g__Blastococcus;s__Blastococcus_unclassified
e5400356daabbc5a41f935af70513043	168	171	64	136	201	84	46	198	75	49	50	49	140	d__Bacteria;p__Proteobacteria;c__Alphaproteobacteria;o__Rhizobiales;f__Bradyrhizobiaceae;g__Bradyrhizobium;s__Bradyrhizobium_elkanii
846dec8f0be05fa4998933a666a6cce7	0	0	133	119	81	157	75	140	161	170	243	101	50	d__Bacteria;p__Actinobacteriota;c__Actinobacteria;o__Frankiales;f__Frankiales_unclassified;g__Frankiales_unclassified;s__Frankiales_unclassified
6a81b2288628039f2f0a502b2e79c6bd	0	0	133	162	121	102	128	102	84	115	52	132	259	d__Bacteria;p__Proteobacteria;c__Alphaproteobacteria;o__Rhizobiales;f__Xanthobacteraceae;g__Xanthobacteraceae_unclassified;s__Xanthobacteraceae_unclassified
abdf64f5d559f4fadde4e3594b9179e9	93	344	54	210	124	62	0	203	68	0	37	58	129	d__Bacteria;p__Actinobacteriota;c__Thermoleophilia;o__Solirubrobacterales;f__67-14;g__67-14_unclassified;s__67-14_unclassified
4c076cffb4dc7aaae47cb237d7067066	189	0	28	30	105	57	89	189	31	41	26	535	16	d__Bacteria;p__Firmicutes;c__Bacilli;o__Bacillales;f__Bacillaceae;g__Bacillus;s__uncultured_Bacillus_sp.
b0bdf9f10190d079260de9e66201e213	0	0	52	0	211	272	118	82	85	104	187	68	139	d__Bacteria;p__Actinobacteriota;c__Actinobacteria;o__Pseudonocardiales;f__Pseudonocardiaceae;g__Crossiella;s__Crossiella_unclassified
cd640e53537ec99857f1b8970d405819	0	0	94	267	182	95	70	186	80	70	20	55	167	d__Bacteria;p__Proteobacteria;c__Proteobacteria_unclassified;o__Proteobacteria_unclassified;f__Proteobacteria_unclassified;g__Proteobacteria_unclassified;s__Proteobacteria_unclassified
98dc0827b57b6342dcb99852425de2b7	0	0	114	85	96	180	93	103	150	91	222	70	74	d__Bacteria;p__Proteobacteria;c__Alphaproteobacteria;o__Rhizobiales;f__Beijerinckiaceae;g__Microvirga;s__Microvirga_unclassified
a3cd449e3229505dd602362a7d31066a	155	0	83	68	76	81	76	166	73	106	69	129	152	d__Bacteria;p__Acidobacteriota;c__Blastocatellia;o__Pyrinomonadales;f__Pyrinomonadaceae;g__RB41;s__RB41_unclassified
185dda7dac4e958de5b978212d3befc6	0	0	182	69	73	93	74	84	91	150	269	125	0	d__Bacteria;p__Actinobacteriota;c__Actinobacteriota;o__Actinobacteriota_unclassified;f__Actinobacteriota_unclassified;g__Actinobacteriota_unclassified;s__Actinobacteriota_unclassified
33fbc9c7497946758e562c03e24e71fa	273	0	78	112	130	70	37	134	53	70	33	67	152	d__Bacteria;p__Actinobacteriota;c__Thermoleophilia;o__Solirubrobacterales;f__67-14;g__67-14_unclassified;s__67-14_unclassified
d74d15eeeca01b9f6d90503019c216da	0	0	109	98	134	144	79	83	138	75	157	90	91	d__Bacteria;p__Actinobacteriota;c__Actinobacteria;o__Frankiales;f__Geodermatophilaceae;g__Geodermatophilus;s__Geodermatophilus_unclassified
2863a555ff8d8ab29d5c39f539f2a858	58	0	91	102	94	105	69	119	113	120	106	98	107	d__Bacteria;p__Proteobacteria;c__Gammaproteobacteria;o__Xanthomonadales;f__Xanthomonadaceae;g__Stenotrophomonas;s__Stenotrophomonas_maltophilia
9fa2b5ac18adf3e2f6c9377c88148d87	0	0	159	40	31	157	129	43	111	93	294	76	26	d__Bacteria;p__Actinobacteriota;c__Actinobacteria;o__Pseudonocardiales;f__Pseudonocardiaceae;g__Pseudonocardia;s__Pseudonocardia_unclassified
c25c740dddf4029ac84d81336c3cd646	0	13	86	108	113	136	78	90	130	83	68	85	168	d__Bacteria;p__Actinobacteriota;c__Rubrobacteria;o__Rubrobacterales;f__Rubrobacteriaceae;g__Rubrobacter;s__Rubrobacter_unclassified
acc03f859458053c5d1b96d58efc7b49	0	0	166	54	0	72	445	67	54	71	97	104	0	d__Bacteria;p__Actinobacteriota;c__Actinobacteriota;o__Micromonosporales;f__Micromonosporaceae;g__Actinoplanes;s__Actinoplanes_bogorensis
f0cdeb36f33fb23ca4505bda2d201f77	258	0	44	194	180	110	31	115	48	45	0	15	82	d__Bacteria;p__Proteobacteria;c__Gammaproteobacteria;o__Burkholderiales;f__Nitrosomonadaceae;g__MND1;s__MND1_unclassified
f0d56441c29ab388365a6116f39d8e93	0	0	107	165	152	60	39	156	88	84	0	102	166	d__Bacteria;p__Chloroflexi;c__Dehalococcoidia;o__SAR202_clade;f__SAR202_clade_unclassified;g__SAR202_clade_unclassified;s__SAR202_clade_unclassified
73345d5ac716e7b934fd292826804218	0	0	179	91	42	108	85	43	127	154	163	75	34	d__Bacteria;p__Proteobacteria;c__Alphaproteobacteria;o__Sphingomonadales;f__Sphingomonadaceae;g__Sphingomonas;s__uncultured_Sphingomonas_sp.
b99c048523de4f9acf729edd9baaf77e	60	0	80	77	70	123	66	114	98	95	109	100	99	d__Bacteria;p__Proteobacteria;c__Gammaproteobacteria;o__Pseudomonadales;f__Pseudomonadaceae;g__Pseudomonas;s__uncultured_Pseudomonas_sp.
a542a675ac43c3608262409b13cfb729	0	0	99	73	29	96	113	38	117	97	278	106	44	d__Bacteria;p__Actinobacteriota;c__Actinobacteria;o__Pseudonocardiales;f__Pseudonocardiaceae;g__Pseudonocardia;s__Pseudonocardia_unclassified
cb675798ee160402fbd7cd78f257f4f5	0	244	64	65	151	110	34	67	68	73	27	95	88	d__Bacteria;p__Acidobacteriota;c__Blastocatellia;o__Pyrinomonadales;f__Pyrinomonadaceae;g__RB41;s__RB41_unclassified
fe2916f3104e3b7a143a931109f973bf	0	0	81	131	130	83	63	143	80	88	42	83	158	d__Bacteria;p__Proteobacteria;c__Proteobacteria_unclassified;o__Proteobacteria_unclassified;f__Proteobacteria_unclassified;g__Proteobacteria_unclassified;s__Proteobacteria_unclassified
fbd01eccd8f65c72de74e67599176e3a	0	0	83	136	66	182	17	46	90	149	254	59	0	d__Bacteria;p__Verrucomicrobiota;c__Spartobacteria;o__Spartobacteria_unclassified;f__Spartobacteria_unclassified;g__Spartobacteria_unclassified;s__Spartobacteria_unclassified
71680d7ed01da00d4508679e6cb8f2b1	0	0	68	86	81	158	57	119	102	80	190	64	67	d__Bacteria;p__Actinobacteriota;c__Actinobacteriota;o__Geodermatophilales;f__Geodermatophilaceae;g__Geodermatophilus;s__Geodermatophilus_chilensis
0b6b6ce9b5e00b2b21aa11951aef0a90	0	16	111	171	119	86	34	150	95	71	37	74	107	d__Bacteria;p__Actinobacteriota;c__Actinobacteriota;o__Actinobacteriota_unclassified;f__Actinobacteriota_unclassified;g__Actinobacteriota_unclassified;s__Actinobacteriota_unclassified
2ea9e1e61911fecf5cc3749d5418f1b7	147	911	0	0	0	0	0	0	0	0	0	0	0	d__Bacteria;p__Verrucomicrobiota;c__Verrucomicrobiota_unclassified;o__Verrucomicrobiota_unclassified;f__Verrucomicrobiota_unclassified;g__Verrucomicrobiota_unclassified;s__Verrucomicrobiota_unclassified
ebc420f3676f15dea8e63316895c6f70	129	0	57	169	127	89	41	147	57	33	25	32	149	d__Bacteria;p__Actinobacteriota;c__Actinobacteria;o__Pseudonocardiales;f__Pseudonocardiaceae;g__Pseudonocardia;s__Pseudonocardia_unclassified
c0e49d69a7c601ef6df7e26e4dcaec9f	0	0	94	112	79	124	95	62	97	80	187	74	50	d__Bacteria;p__Proteobacteria;c__Alphaproteobacteria;o__Azospirillales;f__Azospirillaceae;g__Skermanella;s__Skermanella_unclassified
6d751b03d340e05ec947f61b4fa2a891	0	1042	0	0	0	0	0	0	0	0	0	0	0	d__Bacteria;p__Bacteroidota;c__Chlorobia;o__Chlorobiales;f__Chlorobiaceae;g__Chlorobium;s__Chlorobium_unclassified
9a9302241ec1ae7a5292cd3fa02e8d58	445	257	32	49	48	18	18	41	16	16	10	12	43	d__Bacteria;p__Proteobacteria;c__Alphaproteobacteria;o__Rhizobiales;f__Rhizobiales_Incertae_Sedis;g__Nordella;s__Nordella_unclassified
d73c54bf849a2483f84558503c9decfa	0	0	170	79	61	110	85	56	93	86	183	57	18	d__Bacteria;p__Proteobacteria;c__Alphaproteobacteria;o__Rhodobacterales;f__Rhodobacteraceae;g__Rubellimicrobium;s__Rubellimicrobium_unclassified
d7d190824253994ce189b1a4c15870c9	0	0	341	60	15	112	107	38	76	56	128	26	11	d__Bacteria;p__Proteobacteria;c__Alphaproteobacteria;o__Sphingomonadales;f__Sphingomonadaceae;g__Sphingosinicella;s__Sphingosinicella_sp._Z7
e18796fc0a77d151b049a87db98e0c3d	0	0	132	137	150	49	0	109	88	45	32	52	173	d__Bacteria;p__Chloroflexi;c__Dehalococcoidia;o__SAR202_clade;f__SAR202_clade_unclassified;g__SAR202_clade_unclassified;s__SAR202_clade_unclassified
fb2411d3c6777c665f09c85054a9761b	0	0	110	141	65	73	51	108	118	117	119	0	54	d__Bacteria;p__Actinobacteriota;c__Actinobacteriota;o__Micromonosporales;f__Micromonosporaceae;g__Actinoplanes;s__Actinoplanes_lichenis
4295a5230022b1eb8138f3a9a7d2bfbb	0	0	0	79	140	70	61	115	125	106	76	101	82	d__Bacteria;p__Acidobacteriota;c__Blastocatellia;o__Pyrinomonadales;f__Pyrinomonadaceae;g__RB41;s__RB41_unclassified
e108534fa1f2f9a2b129f79a4acc32f3	199	746	6	0	0	0	0	0	0	0	0	0	0	d__Bacteria;p__Proteobacteria;c__Gammaproteobacteria;o__Burkholderiales;f__Comamonadaceae;g__Aquabacterium;s__Aquabacterium_unclassified
a4d5481ac2eaf209e7e373d7b63a885e	0	0	131	47	64	113	91	63	84	106	163	86	0	d__Bacteria;p__Actinobacteriota;c__Actinobacteria;o__Frankiales;f__Geodermatophilaceae;g__Geodermatophilus;s__Geodermatophilus_unclassified
41edbcb4ec4a57c470810fb4b9ac9131	0	0	116	54	45	75	111	63	92	118	70	94	96	d__Bacteria;p__Proteobacteria;c__Alphaproteobacteria;o__Sphingomonadales;f__Sphingomonadaceae;g__Sphingomonas;s__Sphingomonas_unclassified
da5320a6aba7a057b5dfd81a202dca6e	0	0	45	95	48	114	96	43	118	106	128	74	65	d__Bacteria;p__Chloroflexi;c__Chloroflexia;o__Thermomicrobiales;f__JG30-KF-CM45;g__JG30-KF-CM45_unclassified;s__JG30-KF-CM45_unclassified
b3460127e3cf3d54aa57380ece31a2f0	187	0	106	44	80	94	59	56	70	59	30	36	102	d__Bacteria;p__Actinobacteriota;c__Actinobacteriota;o__Micrococcales;f__Micrococcaceae;g__Arthrobacter;s__Arthrobacter_sp._HJ4
19e41506998b6fc8a591bcfebc9c1a6a	0	0	158	37	117	58	87	91	55	81	117	61	58	d__Bacteria;p__Actinobacteriota;c__Actinobacteriota;o__Pseudonocardiales;f__Pseudonocardiaceae;g__Lechevalieria;s__Lechevalieria_sp._YIM_75716
f9af21e11677346398b5bec9f9676cae	0	0	97	71	70	70	84	0	105	103	151	129	40	d__Bacteria;p__Actinobacteriota;c__Actinobacteriota;o__Micromonosporales;f__Micromonosporaceae;g__Couchioplanes;s__Couchioplanes_sp.
34415786590449e437db305e9990c8c3	0	0	85	123	104	99	34	109	103	31	34	61	112	d__Bacteria;p__Actinobacteriota;c__Rubrobacteria;o__Rubrobacterales;f__Rubrobacteriaceae;g__Rubrobacter;s__Rubrobacter_unclassified
5230a57016ba7af1548be36a5e09ca25	0	0	98	73	70	100	75	0	86	67	149	173	0	d__Bacteria;p__Actinobacteriota;c__Actinobacteria;o__Frankiales;f__Geodermatophilaceae;g__Modestobacter;s__Modestobacter_unclassified
3d6d15ff25fa65ae5c409f583202d172	0	0	119	115	0	103	86	94	85	139	73	71	0	d__Bacteria;p__Planctomycetota;c__Phycisphaerae;o__Tepidisphaerales;f__WD2101_soil_group;g__WD2101_soil_group_unclassified;s__WD2101_soil_group_unclassified
b9f3bb85ba148ed2d395426c4c84266e	0	864	0	0	0	0	0	0	0	0	0	0	0	d__Bacteria;p__Proteobacteria;c__Gammaproteobacteria;o__Burkholderiales;f__Nitrosomonadaceae;g__MND1;s__MND1_unclassified
1490639cc0803dee4f978707e8162654	0	310	27	31	46	45	23	53	79	96	42	57	36	d__Bacteria;p__Proteobacteria;c__Alphaproteobacteria;o__Sphingomonadales;f__Sphingomonadaceae;g__Sphingomonas;s__Sphingomonas_unclassified
4b38473099dc5f18b73be535e282921a	47	0	72	42	117	84	73	39	99	53	59	38	121	d__Bacteria;p__Firmicutes;c__Bacilli;o__Lactobacillales;f__Lactobacillaceae;g__Ligilactobacillus;s__Ligilactobacillus_unclassified
583a986f5ebf9d33038ff60eee737e06	34	0	60	39	55	138	66	71	74	78	94	59	60	d__Bacteria;p__Verrucomicrobiota;c__Verrucomicrobiae;o__Verrucomicrobiales;f__Akkermansiaceae;g__Akkermansia;s__Akkermansia_unclassified
112f9fb6e4ff398685133f3ca4c361bc	0	0	49	80	61	91	87	49	71	63	112	83	61	d__Bacteria;p__Actinobacteriota;c__Actinobacteria;o__Frankiales;f__Geodermatophilaceae;g__Blastococcus;s__Blastococcus_unclassified
b8dd0b82f630496d8f562ef2fd143ae7	32	0	50	22	95	41	42	111	57	72	68	68	148	d__Bacteria;p__Actinobacteriota;c__Actinobacteriota;o__Micromonosporales;f__Micromonosporaceae;g__Phytohabitans;s__Phytohabitans_rumicis
31b97accbfe77028a97dfdf3570ecb84	516	85	10	58	23	22	0	53	17	0	0	0	19	d__Bacteria;p__Proteobacteria;c__Gammaproteobacteria;o__Burkholderiales;f__Nitrosomonadaceae;g__MND1;s__MND1_unclassified
65ce6d1d33fe20d283e7e21d87eedae0	0	0	38	48	43	94	73	52	81	86	164	76	46	d__Bacteria;p__Actinobacteriota;c__Actinobacteriota;o__Micromonosporales;f__Micromonosporaceae;g__Catellatospora;s__uncultured_Catellatospora_sp.
8bb1b3bf1b41b50a2e429f227d772887	0	523	27	38	45	31	0	38	0	33	0	0	52	d__Bacteria;p__Verrucomicrobiota;c__Verrucomicrobiae;o__Chthoniobacterales;f__Chthoniobacteraceae;g__Chthoniobacter;s__Chthoniobacter_unclassified
bad2167fe8c1c369e9118ca7ac0c0fd3	16	0	0	75	102	119	0	134	68	77	0	92	104	d__Bacteria;p__Actinobacteriota;c__Thermoleophilia;o__Solirubrobacterales;f__67-14;g__67-14_unclassified;s__67-14_unclassified
8dbe5272b98782f6b9a1f6317d5220cc	0	0	61	79	0	127	53	28	115	118	114	92	0	d__Bacteria;p__Acidobacteriota;c__Blastocatellia;o__Pyrinomonadales;f__Pyrinomonadaceae;g__RB41;s__RB41_unclassified
e09f5d9fa859c4fe4679cf0fefb637a7	0	0	80	87	0	72	53	0	87	102	157	88	57	d__Bacteria;p__Proteobacteria;c__Alphaproteobacteria;o__Sphingomonadales;f__Sphingomonadaceae;g__Sphingomonas;s__uncultured_Sphingomonas_sp.
dc0b501ac21c95ad59a77a0337a813d5	0	0	137	71	39	90	76	41	69	46	137	51	25	d__Bacteria;p__Proteobacteria;c__Alphaproteobacteria;o__Azospirillales;f__Azospirillaceae;g__Skermanella;s__Skermanella_unclassified
113623e81321db29febc0ae3ff0a1bf0	0	0	45	253	92	60	32	99	57	57	0	0	86	d__Bacteria;p__Actinobacteriota;c__Acidimicrobiia;o__Acidimicrobiales;f__Acidimicrobiales_unclassified;g__Acidimicrobiales_unclassified;s__Acidimicrobiales_unclassified
27091944388a7d6d0dc4b0a531ac202d	152	0	36	58	39	65	75	160	20	57	34	84	0	d__Bacteria;p__Firmicutes;c__Bacilli;o__Bacillales;f__Bacillaceae;g__Bacillus;s__Bacillus_unclassified
c6c8419fc3868b4493dc30ead2b10930	0	0	65	0	60	96	79	83	69	82	106	58	79	d__Bacteria;p__Proteobacteria;c__Alphaproteobacteria;o__Rhizobiales;f__Beijerinckiaceae;g__Psychroglaciecola;s__Psychroglaciecola_unclassified
7c1c5ddabadb17bd90f94acd2b91f764	0	0	85	73	0	83	68	62	77	78	133	117	0	d__Bacteria;p__Actinobacteriota;c__Actinobacteriota;o__Geodermatophilales;f__Geodermatophilaceae;g__Blastococcus;s__Blastococcus_sp._CB_286510
a669dab09f2b39dfd1e869d98e73fa8d	0	776	0	0	0	0	0	0	0	0	0	0	0	d__Bacteria;p__Proteobacteria;c__Gammaproteobacteria;o__Enterobacterales;f__Morganellaceae;g__Arsenophonus;s__Arsenophonus_unclassified
e1b7582619af0c62709cce05fdb7683a	44	216	0	122	56	96	17	123	0	34	0	15	51	d__Bacteria;p__Proteobacteria;c__Gammaproteobacteria;o__Gammaproteobacteria_unclassified;f__Gammaproteobacteria_unclassified;g__Gammaproteobacteria_unclassified;s__Gammaproteobacteria_unclassified
1ae301bbca16423d2b19bc24b90b0471	0	0	123	90	42	49	69	127	44	115	56	0	56	d__Bacteria;p__Planctomycetota;c__Planctomycetes;o__Isosphaerales;f__Isosphaeraceae;g__Isosphaeraceae_unclassified;s__Isosphaeraceae_unclassified
ba4be04d9e7a96ac712a6c283018307f	0	0	99	76	29	79	64	60	85	46	168	45	19	d__Bacteria;p__Proteobacteria;c__Alphaproteobacteria;o__Acetobacterales;f__Acetobacteraceae;g__Craurococcus-Caldovatus;s__Craurococcus-Caldovatus_unclassified
e9a565d17d6a32f15909873cb7247f15	0	0	0	58	109	59	35	114	66	111	23	129	64	d__Bacteria;p__Actinobacteriota;c__Actinobacteria;o__0319-7L14;f__0319-7L14_unclassified;g__0319-7L14_unclassified;s__0319-7L14_unclassified
1c55740a9920fca8119f4944e910d7b1	0	0	69	77	25	116	73	52	80	49	140	73	13	d__Bacteria;p__Actinobacteriota;c__Rubrobacteria;o__Rubrobacterales;f__Rubrobacteriaceae;g__Rubrobacter;s__Rubrobacter_unclassified
bb8ec4555c2f3ca4fb662f01c00ce331	0	0	53	53	55	83	63	42	83	79	139	71	41	d__Bacteria;p__Proteobacteria;c__Alphaproteobacteria;o__Rhizobiales;f__Beijerinckiaceae;g__Psychroglaciecola;s__Psychroglaciecola_unclassified
6a146ec05f07de25ebb612f7338cb539	0	0	91	80	0	103	84	0	76	76	149	100	0	d__Bacteria;p__Proteobacteria;c__Alphaproteobacteria;o__Sphingomonadales;f__Sphingomonadaceae;g__Sphingomonas;s__uncultured_Sphingomonas_sp.
57e76786720f72ff39086522d4a2ee2f	0	0	191	50	39	58	120	35	60	56	94	30	22	d__Bacteria;p__Proteobacteria;c__Alphaproteobacteria;o__Rhizobiales;f__Bradyrhizobiaceae;g__Bradyrhizobiaceae_unclassified;s__Bradyrhizobiaceae_unclassified
4ba8ce8926a57a4bd59bc84bce7f4115	0	0	58	48	98	43	33	66	78	86	39	85	118	d__Bacteria;p__Proteobacteria;c__Alphaproteobacteria;o__Rhizobiales;f__Beijerinckiaceae;g__Beijerinckiaceae_unclassified;s__Beijerinckiaceae_unclassified
70933c76e5b6599fb610ff22c51afe56	44	0	62	47	59	65	55	79	73	65	66	65	71	d__Bacteria;p__Proteobacteria;c__Gammaproteobacteria;o__Pseudomonadales;f__Moraxellaceae;g__Acinetobacter;s__Acinetobacter_guillouiae
efa92f7fc91b9c1f61210dff74d51bdd	0	0	75	60	107	72	68	122	100	0	0	57	89	d__Bacteria;p__Acidobacteriota;c__Vicinamibacteria;o__Vicinamibacterales;f__Vicinamibacteraceae;g__Vicinamibacteraceae_unclassified;s__Vicinamibacteraceae_unclassified
b79c1a514abd8712cc1981ec67418a19	0	0	72	64	35	91	69	46	86	62	126	86	0	d__Bacteria;p__Proteobacteria;c__Alphaproteobacteria;o__Rhizobiales;f__Rhizobiales_unclassified;g__Rhizobiales_unclassified;s__Rhizobiales_unclassified
e585e195608861fc6e9efc027caa1b09	0	0	124	40	33	92	67	121	66	0	115	74	0	d__Bacteria;p__Actinobacteriota;c__Actinobacteria;o__Frankiales;f__Geodermatophilaceae;g__Modestobacter;s__Modestobacter_unclassified
a53a1e2ab67fd9159f46a55a401529ab	0	0	56	0	61	83	64	71	87	81	79	109	39	d__Bacteria;p__Chloroflexi;c__Chloroflexia;o__Thermomicrobiales;f__JG30-KF-CM45;g__JG30-KF-CM45_unclassified;s__JG30-KF-CM45_unclassified
220967129a74fded5353339524b80b43	0	0	62	89	81	75	103	67	74	0	89	0	88	d__Bacteria;p__Actinobacteriota;c__Actinobacteria;o__Frankiales;f__Geodermatophilaceae;g__Blastococcus;s__Blastococcus_unclassified
123c105e1e0627cbec58a21d8e3c43e6	0	0	56	91	0	144	61	0	96	90	187	0	0	d__Bacteria;p__Actinobacteriota;c__Actinobacteriota;o__Micromonosporales;f__Micromonosporaceae;g__Spirilliplanes;s__Spirilliplanes_yamanashiensis
aaf548e278c8c0a600b6c05ac8eb0416	0	717	0	0	0	0	0	0	0	0	0	0	0	d__Bacteria;p__Bacteroidota;c__Bacteroidia;o__Bacteroidales;f__Muribaculaceae;g__Muribaculaceae_unclassified;s__Muribaculaceae_unclassified
aed69263b970c6c8a3f00f776cfb99a1	64	200	0	41	33	23	35	40	48	88	38	56	49	d__Bacteria;p__Acidobacteriota;c__Vicinamibacteria;o__Vicinamibacterales;f__Vicinamibacterales_unclassified;g__Vicinamibacterales_unclassified;s__Vicinamibacterales_unclassified
10f997b455885f02be62dfd4e5ca16d4	84	0	0	66	98	55	78	0	0	115	53	100	65	d__Bacteria;p__Proteobacteria;c__Gammaproteobacteria;o__Enterobacterales;f__Enterobacteriaceae;g__Enterobacter;s__Enterobacter_hormaechei
ad9864389a14fecf3a740a765e68e087	0	0	26	15	129	16	27	250	42	0	17	172	19	d__Bacteria;p__Actinobacteriota;c__Actinobacteria;o__Pseudonocardiales;f__Pseudonocardiaceae;g__Kibdelosporangium;s__Kibdelosporangium_unclassified
4e19fbaee0fc793b460e7bdfd6b90bf6	92	122	42	58	42	49	0	67	45	67	24	49	46	d__Bacteria;p__Actinobacteriota;c__Thermoleophilia;o__Gaiellales;f__Gaiellales_unclassified;g__Gaiellales_unclassified;s__Gaiellales_unclassified
c8b2cff127ccd70eae368fac63d0972d	0	0	54	133	93	0	0	189	62	63	0	0	109	d__Bacteria;p__Actinobacteriota;c__Thermoleophilia;o__Solirubrobacterales;f__Solirubrobacteraceae;g__Solirubrobacter;s__uncultured_Solirubrobacter_sp.
4fefdf9ff04ca4b388ca02c6930d5531	33	0	55	63	61	68	51	67	61	71	64	67	41	d__Bacteria;p__Proteobacteria;c__Gammaproteobacteria;o__Burkholderiales;f__Oxalobacteraceae;g__Herbaspirillum;s__Herbaspirillum_unclassified
af0b6ece82f6f2f18a91ca9be22cb42d	0	0	115	38	27	76	51	42	74	108	143	28	0	d__Bacteria;p__Acidobacteriota;c__Blastocatellia;o__Blastocatellales;f__Blastocatellaceae;g__Aridibacter;s__Aridibacter_nitratireducens
e94f578f99f01cd1640620ad334dcfb2	0	0	50	58	0	38	117	0	79	70	159	130	0	d__Bacteria;p__Actinobacteriota;c__Actinobacteria;o__Micromonosporales;f__Micromonosporaceae;g__Virgisporangium;s__Virgisporangium_unclassified
aaabe26cacdb611cc9d674d327eca13d	37	0	64	56	35	55	55	60	94	55	68	69	52	d__Bacteria;p__Firmicutes;c__Clostridia;o__Lachnospirales;f__Lachnospiraceae;g__Lachnospiraceae_NK4A136_group;s__Lachnospiraceae_NK4A136_group_unclassified
17d7b0999f6ac40297e6bb8cd327ada6	685	0	3	0	6	0	0	0	4	0	0	0	0	d__Bacteria;p__Patescibacteria;c__Saccharimonadia;o__Saccharimonadales;f__Saccharimonadales_unclassified;g__Saccharimonadales_unclassified;s__Saccharimonadales_unclassified
72e33d2dec11cf1d71d9d5a02a416de7	0	0	63	53	28	62	60	33	72	62	167	72	25	d__Bacteria;p__Proteobacteria;c__Alphaproteobacteria;o__Acetobacterales;f__Acetobacteraceae;g__Craurococcus-Caldovatus;s__Craurococcus-Caldovatus_unclassified
5c90646a9902593f96a5418674062d29	181	0	52	84	110	37	0	102	48	0	0	0	80	d__Bacteria;p__Chloroflexi;c__Dehalococcoidia;o__SAR202_clade;f__SAR202_clade_unclassified;g__SAR202_clade_unclassified;s__SAR202_clade_unclassified
703618e3a96e6526b70cbd45805e60d3	142	198	0	119	61	38	0	42	25	21	0	0	44	d__Bacteria;p__Actinobacteriota;c__Thermoleophilia;o__Gaiellales;f__Gaiellales_unclassified;g__Gaiellales_unclassified;s__Gaiellales_unclassified
619daace7fef409c38f915c20c1ccb32	0	0	70	75	0	87	40	73	86	126	129	0	0	d__Bacteria;p__Planctomycetota;c__Phycisphaerae;o__Tepidisphaerales;f__WD2101_soil_group;g__WD2101_soil_group_unclassified;s__WD2101_soil_group_unclassified
9f9b594ee74fa4830e1b450a33d01a4c	0	684	0	0	0	0	0	0	0	0	0	0	0	d__Bacteria;p__Firmicutes;c__Bacilli;o__Erysipelotrichales;f__Erysipelatoclostridiaceae;g__Erysipelotrichaceae_UCG-003;s__Erysipelotrichaceae_UCG-003_unclassified
4769bc41e83fb69b6fbd24a50dd111f8	0	0	83	50	39	88	56	55	92	90	70	44	16	d__Bacteria;p__Proteobacteria;c__Alphaproteobacteria;o__Rhodobacterales;f__Rhodobacteraceae;g__Rubellimicrobium;s__uncultured_Rubellimicrobium_sp.
eb7c380c39812c3b2123a5cc70e6cedf	510	0	16	28	33	19	0	27	28	0	0	0	22	d__Bacteria;p__Acidobacteriota;c__Vicinamibacteria;o__Vicinamibacterales;f__Vicinamibacteraceae;g__Vicinamibacteraceae_unclassified;s__Vicinamibacteraceae_unclassified
07ffc6ebabe04c7c960c5d345b3cb413	41	0	56	62	48	71	41	78	77	63	43	51	43	d__Bacteria;p__Proteobacteria;c__Gammaproteobacteria;o__Burkholderiales;f__Oxalobacteraceae;g__Herbaspirillum;s__Herbaspirillum_unclassified
a3e81fe2904d54d6eb8e85f028316f7f	200	23	50	0	80	75	23	106	50	0	0	0	61	d__Bacteria;p__Actinobacteriota;c__Actinobacteriota;o__Actinobacteriota_unclassified;f__Actinobacteriota_unclassified;g__Actinobacteriota_unclassified;s__Actinobacteriota_unclassified
755deae2bcce89784150837743335f42	0	0	82	35	58	67	47	43	99	47	86	66	36	d__Bacteria;p__Actinobacteriota;c__Actinobacteriota;o__Geodermatophilales;f__Geodermatophilaceae;g__Geodermatophilus;s__Geodermatophilus_chilensis
79c0b62466e9a56fc902c87e2e421f48	0	0	164	33	24	14	228	18	77	55	34	18	0	d__Bacteria;p__Actinobacteriota;c__Actinobacteria;o__Micromonosporales;f__Micromonosporaceae;g__Catenuloplanes;s__Catenuloplanes_unclassified
7f6cba7d0c91d30e028f94c7467ae19d	0	0	96	45	47	50	65	55	75	97	80	53	0	d__Bacteria;p__Proteobacteria;c__Alphaproteobacteria;o__Sphingomonadales;f__Sphingomonadaceae;g__Sphingomonas;s__uncultured_Sphingomonas_sp.
fabb8e0032e3cfec402f98f809fa1d0c	11	467	13	17	25	26	18	22	9	24	0	6	22	d__Bacteria;p__Bacteroidota;c__Bacteroidia;o__Bacteroidales;f__Muribaculaceae;g__Muribaculaceae_unclassified;s__Muribaculaceae_unclassified
5a34082b5d053fe21319ec37b06c6ca7	0	0	0	0	20	0	10	18	48	16	9	0	532	d__Bacteria;p__Actinobacteriota;c__Acidimicrobiia;o__Microtrichales;f__Microtrichales_unclassified;g__Microtrichales_unclassified;s__Microtrichales_unclassified
b0c4a4a60ce96ff7b6ffeab7377b6d31	0	0	62	62	96	52	31	66	65	0	41	65	109	d__Bacteria;p__Chloroflexi;c__JG30-KF-CM66;o__JG30-KF-CM66_unclassified;f__JG30-KF-CM66_unclassified;g__JG30-KF-CM66_unclassified;s__JG30-KF-CM66_unclassified
55005bf35fb08688734ddd97acd43371	16	326	12	29	0	58	9	62	34	32	33	37	0	d__Bacteria;p__Firmicutes;c__Clostridia;o__Oscillospirales;f__Ruminococcaceae;g__Ruminococcaceae_unclassified;s__Ruminococcaceae_unclassified
7c5d527e13b512e0bfec31306b8f49d7	75	0	0	134	93	68	24	73	35	16	22	18	83	d__Bacteria;p__Methylomirabilota;c__Methylomirabilia;o__Rokubacteriales;f__Rokubacteriales_unclassified;g__Rokubacteriales_unclassified;s__Rokubacteriales_unclassified
0922aec5729acb4aa71c27731f898109	0	0	0	93	91	94	42	54	0	87	0	73	104	d__Bacteria;p__Actinobacteriota;c__Actinobacteriota;o__Micromonosporales;f__Micromonosporaceae;g__Micromonosporaceae_unclassified;s__Micromonosporaceae_unclassified
bbeecc296018a38886db36a96de677a0	0	0	78	43	25	45	72	38	79	69	149	40	0	d__Bacteria;p__Proteobacteria;c__Alphaproteobacteria;o__Acetobacterales;f__Acetobacteraceae;g__Craurococcus-Caldovatus;s__Craurococcus-Caldovatus_unclassified
10bb0ef747ee7f8cad1d4f4b1e192c09	0	0	121	29	41	50	65	38	63	85	108	21	14	d__Bacteria;p__Proteobacteria;c__Alphaproteobacteria;o__Acetobacterales;f__Acetobacteraceae;g__Belnapia;s__Belnapia_unclassified
d6438e1e95a51689989072b065c754e1	58	0	70	31	67	66	50	72	65	0	0	80	73	d__Bacteria;p__Actinobacteriota;c__Thermoleophilia;o__Solirubrobacterales;f__67-14;g__67-14_unclassified;s__67-14_unclassified
8487b7172666ec1d988e767a673755b1	0	0	53	58	50	61	42	48	61	88	78	92	0	d__Bacteria;p__Proteobacteria;c__Alphaproteobacteria;o__Rhizobiales;f__Rhizobiales_unclassified;g__Rhizobiales_unclassified;s__Rhizobiales_unclassified
37ede5c90eb6c02c609564d4712bd3a7	0	0	51	108	123	62	24	102	0	26	0	41	93	d__Bacteria;p__Proteobacteria;c__Proteobacteria_unclassified;o__Proteobacteria_unclassified;f__Proteobacteria_unclassified;g__Proteobacteria_unclassified;s__Proteobacteria_unclassified
05c8dfb076c9dc333926bd677a1745c4	0	630	0	0	0	0	0	0	0	0	0	0	0	d__Bacteria;p__Bacteroidota;c__Bacteroidia;o__Bacteroidales;f__Muribaculaceae;g__Muribaculaceae_unclassified;s__Muribaculaceae_unclassified
815364fda77f78bea1d640a9969dad9f	221	0	25	47	70	65	0	47	29	48	14	28	31	d__Bacteria;p__Actinobacteriota;c__Actinobacteria;o__0319-7L14;f__0319-7L14_unclassified;g__0319-7L14_unclassified;s__0319-7L14_unclassified
8d6917630875921461ea4df9e76b1ad0	0	0	76	81	98	0	0	50	69	0	71	88	91	d__Bacteria;p__Proteobacteria;c__Alphaproteobacteria;o__Sphingomonadales;f__Sphingomonadaceae;g__Sphingomonadaceae_unclassified;s__Sphingomonadaceae_unclassified
ea0e58fb79b3f65e3586880ec24569cd	0	622	0	0	0	0	0	0	0	0	0	0	0	d__Bacteria;p__Acidobacteriota;c__Acidobacteriae;o__Bryobacterales;f__Bryobacteraceae;g__Bryobacter;s__Bryobacter_unclassified
19fd3992bd5154d9f5102fc5c2199ce2	0	0	60	46	56	44	48	24	64	44	138	29	64	d__Bacteria;p__Myxococcota;c__Myxococcia;o__Myxococcales;f__Myxococcaceae;g__Archangium;s__Archangium_unclassified
210c245a6059434767b695395e5353a9	28	0	59	52	96	53	25	74	62	52	0	33	81	d__Bacteria;p__Actinobacteriota;c__Thermoleophilia;o__Gaiellales;f__Gaiellales_unclassified;g__Gaiellales_unclassified;s__Gaiellales_unclassified
33725b0d2aa2d76471be7368769e8293	0	0	80	53	63	43	38	85	50	53	33	54	62	d__Bacteria;p__Actinobacteriota;c__Actinobacteriota;o__Actinomycetales;f__Actinomycetales_unclassified;g__Actinomycetales_unclassified;s__Actinomycetales_unclassified
5bbb5e180d2f759df8e12abc6c47ec38	144	0	79	75	75	48	19	56	51	0	14	45	0	d__Bacteria;p__Verrucomicrobiota;c__Verrucomicrobiae;o__Chthoniobacterales;f__Chthoniobacteraceae;g__Candidatus_Udaeobacter;s__Candidatus_Udaeobacter_unclassified
a6efb6aa8915927fd256f6b4b12f3bf7	0	0	0	27	23	0	0	524	0	0	0	0	29	d__Bacteria;p__Actinobacteriota;c__Actinobacteria;o__Pseudonocardiales;f__Pseudonocardiaceae;g__Actinophytocola;s__Actinophytocola_unclassified
191bb35d870a2db05daa57a95f16f577	86	94	43	73	37	53	36	48	25	38	0	0	68	d__Bacteria;p__Actinobacteriota;c__Actinobacteriota;o__Actinobacteriota_unclassified;f__Actinobacteriota_unclassified;g__Actinobacteriota_unclassified;s__Actinobacteriota_unclassified
fc55218d287e8d313afa31612b8e8f3b	327	263	0	0	6	4	0	0	0	0	0	0	0	d__Bacteria;p__Proteobacteria;c__Deltaproteobacteria;o__Deltaproteobacteria_unclassified;f__Deltaproteobacteria_unclassified;g__Deltaproteobacteria_unclassified;s__Deltaproteobacteria_unclassified
fe0f1da1317b5d158bc366f1b0ac21c8	0	584	2	6	0	0	0	0	0	0	2	4	0	d__Bacteria;p__Firmicutes;c__Clostridia;o__Oscillospirales;f__Ruminococcaceae;g__Ruminococcaceae_unclassified;s__Ruminococcaceae_unclassified
90791c3fd3d4df02c2a31b68fd135b81	583	0	5	0	0	0	0	0	8	0	0	0	0	d__Bacteria;p__Actinobacteriota;c__Actinobacteria;o__0319-7L14;f__0319-7L14_unclassified;g__0319-7L14_unclassified;s__0319-7L14_unclassified
36ded969e95025e85b4de3eeb2f2ced5	0	0	66	0	0	77	57	66	87	64	49	66	62	d__Bacteria;p__Actinobacteriota;c__Actinobacteria;o__Propionibacteriales;f__Nocardioidaceae;g__Kribbella;s__Kribbella_unclassified
2a88a90458a74a90f4f369aa9b72a80d	172	0	39	84	46	48	9	55	25	13	5	34	62	d__Bacteria;p__Actinobacteriota;c__Actinobacteria;o__0319-7L14;f__0319-7L14_unclassified;g__0319-7L14_unclassified;s__0319-7L14_unclassified
1c48894d2e74097fd7baa4370ec8f69f	0	25	59	76	66	52	0	52	64	40	55	36	66	d__Bacteria;p__Actinobacteriota;c__Thermoleophilia;o__Gaiellales;f__Gaiellales_unclassified;g__Gaiellales_unclassified;s__Gaiellales_unclassified
5c64d1e4dcb3bed405968b26e94c522d	0	0	58	16	60	35	43	59	44	66	44	89	72	d__Bacteria;p__Actinobacteriota;c__Actinobacteriota;o__Micromonosporales;f__Micromonosporaceae;g__Micromonospora;s__Micromonospora_sp._MSSRFM110
77c2764b56bf9778915b579496f3ec52	0	0	43	78	91	40	0	96	55	50	37	0	94	d__Bacteria;p__Proteobacteria;c__Proteobacteria_unclassified;o__Proteobacteria_unclassified;f__Proteobacteria_unclassified;g__Proteobacteria_unclassified;s__Proteobacteria_unclassified
c1d9d342170918fc850f6712e42e34ce	0	0	64	103	63	57	0	112	61	38	0	0	81	d__Bacteria;p__Actinobacteriota;c__Actinobacteriota;o__Actinobacteriota_unclassified;f__Actinobacteriota_unclassified;g__Actinobacteriota_unclassified;s__Actinobacteriota_unclassified
bddbb526a429705b75c92da151dc0d12	0	0	43	37	42	64	66	45	72	55	61	40	44	d__Bacteria;p__Actinobacteriota;c__Actinobacteria;o__Pseudonocardiales;f__Pseudonocardiaceae;g__Pseudonocardia;s__Pseudonocardia_unclassified
7fcef6007216c1d785a396f0dbb0739a	0	0	45	81	68	41	40	88	42	51	19	41	51	d__Bacteria;p__Proteobacteria;c__Gammaproteobacteria;o__Steroidobacterales;f__Steroidobacteraceae;g__Steroidobacteraceae_unclassified;s__Steroidobacteraceae_unclassified
86d63aa474be1bb428bd627d5bf3a950	0	0	24	22	69	29	48	31	65	73	71	91	44	d__Bacteria;p__Actinobacteriota;c__Actinobacteriota;o__Actinobacteriota_unclassified;f__Actinobacteriota_unclassified;g__Actinobacteriota_unclassified;s__Actinobacteriota_unclassified
00b88108323d664c3353eb7d85ee1825	0	0	27	37	49	60	95	26	57	74	98	41	0	d__Bacteria;p__Acidobacteriota;c__Vicinamibacteria;o__Vicinamibacterales;f__Vicinamibacteraceae;g__Vicinamibacteraceae_unclassified;s__Vicinamibacteraceae_unclassified
d78ee9210c1d068220e8fa46df04705a	0	0	54	40	30	70	44	39	60	49	106	52	16	d__Bacteria;p__Proteobacteria;c__Alphaproteobacteria;o__Rhizobiales;f__Beijerinckiaceae;g__Microvirga;s__Microvirga_unclassified
58644f76654df96e51074f0d1f7fd9a8	0	0	66	38	24	43	92	28	62	62	61	42	35	d__Bacteria;p__Proteobacteria;c__Alphaproteobacteria;o__Sphingomonadales;f__Sphingomonadaceae;g__Sphingomonas;s__Sphingomonas_sp._IMER-A2-13
c92d074a2896cd996716f7327d54a09c	241	0	16	0	32	35	35	31	35	28	26	41	30	d__Bacteria;p__Chloroflexi;c__KD4-96;o__KD4-96_unclassified;f__KD4-96_unclassified;g__KD4-96_unclassified;s__KD4-96_unclassified
3cbbcae0daa361816f362e19049afdeb	0	0	56	0	56	47	27	50	101	102	80	31	0	d__Bacteria;p__Proteobacteria;c__Alphaproteobacteria;o__Sphingomonadales;f__Sphingomonadaceae;g__Sphingomonas;s__Sphingomonas_unclassified
0e3c1c33251e6433019e732cf6ff201e	0	0	95	60	60	0	0	92	24	59	0	117	38	d__Bacteria;p__Actinobacteriota;c__Actinobacteria;o__0319-7L14;f__0319-7L14_unclassified;g__0319-7L14_unclassified;s__0319-7L14_unclassified
05532471823364393ba577bc1269c895	136	0	0	76	100	0	0	159	0	72	0	0	0	d__Bacteria;p__Actinobacteriota;c__Thermoleophilia;o__Solirubrobacterales;f__Solirubrobacteraceae;g__Solirubrobacter;s__Solirubrobacter_unclassified
12704bbd260f375984fc6be002ef7987	0	0	41	32	29	65	43	0	0	124	140	68	0	d__Bacteria;p__Actinobacteriota;c__Actinobacteria;o__Pseudonocardiales;f__Pseudonocardiaceae;g__Actinophytocola;s__Actinophytocola_unclassified
743c84591b981ca3483fc53e3d2c1fbe	0	0	53	13	20	47	92	19	35	71	81	110	0	d__Bacteria;p__Actinobacteriota;c__Acidimicrobiia;o__Microtrichales;f__Microtrichales_unclassified;g__Microtrichales_unclassified;s__Microtrichales_unclassified
c0d9109cafb1baa234d922d07f3868c7	300	0	0	41	62	16	0	47	16	16	0	0	42	d__Bacteria;p__Actinobacteriota;c__Thermoleophilia;o__Gaiellales;f__Gaiellales_unclassified;g__Gaiellales_unclassified;s__Gaiellales_unclassified
27167829ca8b62f4a9586c013496dac3	0	0	47	79	52	42	39	68	21	30	0	89	71	d__Bacteria;p__Chloroflexi;c__Chloroflexia;o__Thermomicrobiales;f__JG30-KF-CM45;g__JG30-KF-CM45_unclassified;s__JG30-KF-CM45_unclassified
7ed6d93ac59a10a3e5e9b827708de215	0	99	44	33	62	72	38	58	0	87	0	0	43	d__Bacteria;p__Proteobacteria;c__Alphaproteobacteria;o__Sphingomonadales;f__Sphingomonadaceae;g__Sphingomonadaceae_unclassified;s__Sphingomonadaceae_unclassified
50dd352163d3afff5a86125edc5b0c76	0	0	34	53	0	42	69	81	0	47	43	108	55	d__Bacteria;p__Chloroflexi;c__TK10;o__TK10_unclassified;f__TK10_unclassified;g__TK10_unclassified;s__TK10_unclassified
cf6aafbae93757a91aa94820242f6c06	93	0	17	41	92	15	33	95	20	35	33	6	51	d__Bacteria;p__Proteobacteria;c__Alphaproteobacteria;o__Dongiales;f__Dongiaceae;g__Dongia;s__Dongia_unclassified
8e287b10cb4aed8603c55ff80b572a16	0	0	94	62	0	47	0	111	116	0	50	0	49	d__Bacteria;p__Proteobacteria;c__Gammaproteobacteria;o__Enterobacterales;f__Enterobacteriaceae;g__Klebsiella;s__Klebsiella_sp.
f23cc273940a0d7f7633ab3cb88520e7	0	0	51	57	64	72	17	55	40	89	29	0	54	d__Bacteria;p__Acidobacteriota;c__Blastocatellia;o__Pyrinomonadales;f__Pyrinomonadaceae;g__RB41;s__RB41_unclassified
49486953a2d7474581f4efc6a2246a96	0	0	28	17	63	31	46	64	44	66	34	89	46	d__Bacteria;p__Actinobacteriota;c__Actinobacteria;o__Micromonosporales;f__Micromonosporaceae;g__Krasilnikovia;s__Krasilnikovia_unclassified
3c7b7aba6e21e299c512a91868e08ac1	83	0	45	106	60	37	21	64	36	34	0	9	32	d__Bacteria;p__Methylomirabilota;c__Methylomirabilia;o__Rokubacteriales;f__Rokubacteriales_unclassified;g__Rokubacteriales_unclassified;s__Rokubacteriales_unclassified
5f9ca037a1dbe7ed54267af901d6047d	0	0	47	73	0	72	17	41	102	71	0	66	37	d__Bacteria;p__Acidobacteriota;c__Blastocatellia;o__Pyrinomonadales;f__Pyrinomonadaceae;g__RB41;s__RB41_unclassified
2b1588e874ee01de93dcfaa03c29ef91	0	0	86	47	27	61	63	43	33	59	75	30	0	d__Bacteria;p__Planctomycetota;c__Phycisphaerae;o__Tepidisphaerales;f__WD2101_soil_group;g__WD2101_soil_group_unclassified;s__WD2101_soil_group_unclassified
d0a453b5d8aa4b9451ae2ba74d52c33c	0	0	0	0	71	0	0	78	67	122	0	86	99	d__Bacteria;p__Proteobacteria;c__Proteobacteria_unclassified;o__Proteobacteria_unclassified;f__Proteobacteria_unclassified;g__Proteobacteria_unclassified;s__Proteobacteria_unclassified
81121dbd9b7bf57180aaa25c4398c630	0	0	28	33	59	70	57	35	57	40	47	46	47	d__Bacteria;p__Actinobacteriota;c__Rubrobacteria;o__Rubrobacterales;f__Rubrobacteriaceae;g__Rubrobacter;s__Rubrobacter_unclassified
b1a70ecf5ea86b1366af8ef612b1f376	0	398	10	19	19	13	0	30	0	6	14	7	0	d__Bacteria;p__Proteobacteria;c__Alphaproteobacteria;o__Reyranellales;f__Reyranellaceae;g__Reyranella;s__Reyranella_unclassified
f2a6e7098de3badb7b2d588f9bb6d764	0	0	54	54	17	51	52	29	59	49	98	46	0	d__Bacteria;p__Proteobacteria;c__Alphaproteobacteria;o__Rhizobiales;f__Beijerinckiaceae;g__Beijerinckiaceae_unclassified;s__Beijerinckiaceae_unclassified
f99a6053aeb89ad886d5acae4e1e77b5	486	0	0	23	0	0	0	0	0	0	0	0	0	d__Bacteria;p__Actinobacteriota;c__Actinobacteria;o__Propionibacteriales;f__Nocardioidaceae;g__Kribbella;s__Kribbella_unclassified
78abee358709c73801a02ac26323e375	303	0	0	62	30	25	0	39	25	0	0	0	24	d__Bacteria;p__Proteobacteria;c__Proteobacteria_unclassified;o__Proteobacteria_unclassified;f__Proteobacteria_unclassified;g__Proteobacteria_unclassified;s__Proteobacteria_unclassified
95c43a177d1b1b3d94d0ebea7ba76926	0	0	0	0	0	67	62	0	84	111	123	0	60	d__Bacteria;p__Actinobacteriota;c__Actinobacteria;o__Frankiales;f__Geodermatophilaceae;g__Modestobacter;s__Modestobacter_unclassified
3f812a5d8ad391c3a79c228e80f3f17c	0	0	126	0	0	43	180	0	55	49	52	0	0	d__Bacteria;p__Proteobacteria;c__Betaproteobacteria;o__Burkholderiales;f__Comamonadaceae;g__Ramlibacter;s__uncultured_Ramlibacter_sp.
e5add932017c689e687497df06650885	0	0	78	13	0	72	116	0	17	19	113	57	16	d__Bacteria;p__Actinobacteriota;c__Actinobacteria;o__Frankiales;f__Cryptosporangiaceae;g__Cryptosporangium;s__Cryptosporangium_unclassified
bca3c6b3aa63af3013ab93b28605be73	0	497	0	0	0	0	0	0	0	0	0	0	0	d__Bacteria;p__Bacteroidota;c__Chlorobia;o__Chlorobiales;f__Chlorobiaceae;g__Chlorobium;s__Chlorobium_unclassified
c95bac5d949bd708d37b69ec403ad227	0	0	27	49	60	37	34	46	64	67	0	33	79	d__Bacteria;p__Acidobacteriota;c__Vicinamibacteria;o__Vicinamibacterales;f__Vicinamibacterales_unclassified;g__Vicinamibacterales_unclassified;s__Vicinamibacterales_unclassified
98a3146898023e557b49487dc20c2ae6	0	0	73	0	44	59	44	48	58	39	79	0	51	d__Bacteria;p__Proteobacteria;c__Alphaproteobacteria;o__Acetobacterales;f__Acetobacteraceae;g__Craurococcus-Caldovatus;s__Craurococcus-Caldovatus_unclassified
59c47418110d8dc01d1e64fbe020ba73	0	0	47	28	36	54	42	48	58	71	65	30	15	d__Bacteria;p__Actinobacteriota;c__Actinobacteria;o__Kineosporiales;f__Kineosporiaceae;g__Kineosporiaceae_unclassified;s__Kineosporiaceae_unclassified
efd32b3c44ca9612dfdcfaf2ce576b42	206	0	16	134	32	20	24	62	0	0	0	0	0	d__Bacteria;p__Actinobacteriota;c__Thermoleophilia;o__Solirubrobacterales;f__67-14;g__67-14_unclassified;s__67-14_unclassified
f3c535d3d37eef1e7ddab402493ace5b	161	0	0	41	48	40	5	28	43	49	16	20	42	d__Bacteria;p__Acidobacteriota;c__Acidobacteriota_unclassified;o__Acidobacteriota_unclassified;f__Acidobacteriota_unclassified;g__Acidobacteriota_unclassified;s__Acidobacteriota_unclassified
d16f72ae53b6715be1445e035f03492e	344	0	22	48	45	0	0	0	15	0	0	0	19	d__Bacteria;p__Proteobacteria;c__Alphaproteobacteria;o__Alphaproteobacteria_unclassified;f__Alphaproteobacteria_unclassified;g__Alphaproteobacteria_unclassified;s__Alphaproteobacteria_unclassified
8cee18a47539735546f3894eff19b9bf	0	0	216	36	27	29	60	11	33	33	34	14	0	d__Bacteria;p__Proteobacteria;c__Alphaproteobacteria;o__Rhizobiales;f__Devosiaceae;g__Devosia;s__Devosia_unclassified
4b7fa8be597d2503200366478f7b07d2	0	0	88	27	29	60	37	38	49	45	63	56	0	d__Bacteria;p__Proteobacteria;c__Alphaproteobacteria;o__Sphingomonadales;f__Sphingomonadaceae;g__Altererythrobacter;s__Altererythrobacter_unclassified
a9fa85ad92e623f7bb1149031a3ce434	0	0	34	36	64	34	34	50	51	48	46	33	61	d__Bacteria;p__Actinobacteriota;c__Acidimicrobiia;o__Microtrichales;f__Ilumatobacteraceae;g__CL500-29_marine_group;s__CL500-29_marine_group_unclassified
ce223bcb0f627f8462025eebeba47ec2	0	0	42	70	33	0	57	56	39	60	31	56	47	d__Bacteria;p__Acidobacteriota;c__Vicinamibacteria;o__Vicinamibacterales;f__Vicinamibacteraceae;g__Vicinamibacteraceae_unclassified;s__Vicinamibacteraceae_unclassified
28a1306c5587937ce0116b0c36f3cfac	55	0	19	80	62	53	0	66	0	20	0	46	89	d__Bacteria;p__Proteobacteria;c__Alphaproteobacteria;o__Rhizobiales;f__Beijerinckiaceae;g__Microvirga;s__Microvirga_unclassified
6208670dfd660a24ce4e6fe9d5d7f978	0	0	72	43	32	43	26	0	74	77	71	51	0	d__Bacteria;p__Gemmatimonadota;c__Gemmatimonadetes;o__Gemmatimonadales;f__Gemmatimonadaceae;g__Roseisolibacter;s__Roseisolibacter_unclassified
15c496202b161a6c3e761864f2506cc1	0	0	26	0	38	56	72	40	54	42	46	62	49	d__Bacteria;p__Proteobacteria;c__Alphaproteobacteria;o__Elsterales;f__Elsterales_unclassified;g__Elsterales_unclassified;s__Elsterales_unclassified
43365dc1ec94622eecca4ff1d088f285	0	485	0	0	0	0	0	0	0	0	0	0	0	d__Bacteria;p__Proteobacteria;c__Alphaproteobacteria;o__Sphingomonadales;f__Sphingomonadaceae;g__Sphingomonas;s__Sphingomonas_sp._2R-2
a1dbab602dba7b179a54788f86dd30ca	134	0	227	0	0	0	84	0	0	0	39	0	0	d__Bacteria;p__Actinobacteriota;c__Actinobacteria;o__Pseudonocardiales;f__Pseudonocardiaceae;g__Lechevalieria;s__Lechevalieria_unclassified
4888b1c8b7622d16874c1a60f6dd3a8a	481	0	0	0	2	0	0	0	0	0	0	0	0	d__Bacteria;p__Proteobacteria;c__Gammaproteobacteria;o__Legionellales;f__Legionellaceae;g__Legionella;s__uncultured_Legionella_sp.
cec3baf2075fea5c10985071d3633b92	0	480	0	0	0	0	0	0	0	0	0	0	0	d__Bacteria;p__Bacteroidota;c__Chlorobia;o__Chlorobiales;f__Chlorobiaceae;g__Chlorobium;s__Chlorobium_unclassified
e8ce3c52c1bb02c17bff21cc9c936749	0	0	70	84	0	48	48	41	47	50	55	36	0	d__Bacteria;p__Proteobacteria;c__Alphaproteobacteria;o__Rhizobiales;f__Beijerinckiaceae;g__Microvirga;s__Microvirga_unclassified
e8c79e4e6651e5538abdc2dfe772f01f	0	0	70	0	49	67	78	27	67	0	48	73	0	d__Bacteria;p__Actinobacteriota;c__Actinobacteria;o__Micrococcales;f__Cellulomonadaceae;g__Cellulomonas;s__Cellulomonas_unclassified
71acd010f2703d174af12eab3655f378	169	0	0	30	0	38	42	20	32	45	50	28	23	d__Bacteria;p__Acidobacteriota;c__Acidobacteriae;o__Bryobacterales;f__Bryobacteraceae;g__Bryobacter;s__Bryobacter_unclassified
c229874e9f97badc0604bf12d299b83c	0	0	30	53	55	25	0	44	74	79	42	43	31	d__Bacteria;p__Proteobacteria;c__Alphaproteobacteria;o__Sphingomonadales;f__Sphingomonadaceae;g__Sphingomonas;s__uncultured_Sphingomonas_sp.
fcbfe2608a35816d9454fbc6504ce34d	0	0	60	33	18	48	43	30	54	58	99	32	0	d__Bacteria;p__Planctomycetota;c__Phycisphaerae;o__Tepidisphaerales;f__WD2101_soil_group;g__WD2101_soil_group_unclassified;s__WD2101_soil_group_unclassified
4ea167918e1ee51db36fb2c5863b622c	0	0	0	33	46	74	82	40	94	0	63	42	0	d__Bacteria;p__Proteobacteria;c__Betaproteobacteria;o__Burkholderiales;f__Burkholderiales_unclassified;g__Burkholderiales_unclassified;s__Burkholderiales_unclassified
5ec42bcdb7831c5986740d21fcd20b32	0	0	48	66	0	0	0	83	56	69	115	0	34	d__Bacteria;p__Acidobacteriota;c__Acidobacteriae;o__Bryobacterales;f__Bryobacteraceae;g__Bryobacter;s__Bryobacter_unclassified
3f8dacedf21e2f6871c228ef1b81050a	0	0	65	50	23	49	44	31	47	60	59	20	15	d__Bacteria;p__Proteobacteria;c__Alphaproteobacteria;o__Rhodobacterales;f__Rhodobacteraceae;g__Rubellimicrobium;s__uncultured_Rubellimicrobium_sp.
7b75cce635dd311b7e69075799de648e	0	0	112	43	81	24	20	42	49	68	23	0	0	d__Bacteria;p__Acidobacteriota;c__Blastocatellia;o__Pyrinomonadales;f__Pyrinomonadaceae;g__RB41;s__RB41_unclassified
a353b70ef153331bfeff952d4006c456	0	462	0	0	0	0	0	0	0	0	0	0	0	d__Bacteria;p__Proteobacteria;c__Gammaproteobacteria;o__Burkholderiales;f__Sutterellaceae;g__Parasutterella;s__Parasutterella_unclassified
32ec76b9c6f2afa20e935b90aa3ae816	0	0	84	82	39	66	0	73	117	0	0	0	0	d__Bacteria;p__Actinobacteriota;c__Thermoleophilia;o__Gaiellales;f__Gaiellales_unclassified;g__Gaiellales_unclassified;s__Gaiellales_unclassified
79544744eff346461459310464a5008a	0	0	34	0	47	38	58	50	28	75	0	57	71	d__Bacteria;p__Proteobacteria;c__Alphaproteobacteria;o__Sphingomonadales;f__Sphingomonadaceae;g__Altererythrobacter;s__Altererythrobacter_unclassified
b1840578ccfde45ac901b2ba63753746	222	209	0	0	26	0	0	0	0	0	0	0	0	d__Bacteria;p__Proteobacteria;c__Gammaproteobacteria;o__Burkholderiales;f__Nitrosomonadaceae;g__MND1;s__MND1_unclassified
7c33f20e996420565adb3cc69a94db26	0	0	41	104	68	75	5	101	23	0	0	0	39	d__Bacteria;p__Gemmatimonadota;c__Gemmatimonadetes;o__Gemmatimonadales;f__Gemmatimonadaceae;g__Gemmatimonadaceae_unclassified;s__Gemmatimonadaceae_unclassified
7748c76599b3c442e2ded693ee42e01f	88	308	0	0	15	0	0	20	0	0	0	0	25	d__Bacteria;p__Chloroflexi;c__Gitt-GS-136;o__Gitt-GS-136_unclassified;f__Gitt-GS-136_unclassified;g__Gitt-GS-136_unclassified;s__Gitt-GS-136_unclassified
0ff560a3b644a3c78719085160653f8e	0	8	48	163	117	0	21	63	0	36	0	0	0	d__Bacteria;p__Proteobacteria;c__Proteobacteria_unclassified;o__Proteobacteria_unclassified;f__Proteobacteria_unclassified;g__Proteobacteria_unclassified;s__Proteobacteria_unclassified
5663cb5c877a3d23f4c5f70e81a359ef	0	0	151	0	53	42	52	38	51	0	48	21	0	d__Bacteria;p__Myxococcota;c__Polyangia;o__Polyangiales;f__Polyangiaceae;g__Sorangium;s__Sorangium_unclassified
6cc4a46f76d9b91f816ce065515e3be3	21	0	61	62	56	32	0	65	42	35	0	18	61	d__Bacteria;p__Gemmatimonadota;c__Gemmatimonadetes;o__Gemmatimonadales;f__Gemmatimonadaceae;g__Gemmatimonadaceae_unclassified;s__Gemmatimonadaceae_unclassified
1be13280d03db84f620a320e34b252fc	0	452	0	0	0	0	0	0	0	0	0	0	0	d__Bacteria;p__Acidobacteriota;c__Vicinamibacteria;o__Vicinamibacterales;f__Vicinamibacteraceae;g__Vicinamibacteraceae_unclassified;s__Vicinamibacteraceae_unclassified
2885a932e1097298fe7fa01ffbac0135	0	0	43	24	22	54	35	41	38	54	66	50	24	d__Bacteria;p__Proteobacteria;c__Alphaproteobacteria;o__Acetobacterales;f__Acetobacteraceae;g__Craurococcus-Caldovatus;s__Craurococcus-Caldovatus_unclassified
c22b93e4a0125693fb1cb35e214b7ab5	0	0	29	45	46	38	14	34	43	67	41	56	36	d__Bacteria;p__Proteobacteria;c__Alphaproteobacteria;o__Caulobacterales;f__Caulobacteraceae;g__PMMR1;s__PMMR1_unclassified
a1e4538753ba502ff704838b3159647b	0	0	61	39	0	38	86	39	58	41	56	31	0	d__Bacteria;p__Proteobacteria;c__Alphaproteobacteria;o__Caulobacterales;f__Caulobacteraceae;g__Phenylobacterium;s__Phenylobacterium_unclassified
692ef3111a5143c64d5ec9d26603cc5a	0	0	39	39	34	44	34	66	46	46	38	32	29	d__Bacteria;p__Proteobacteria;c__Gammaproteobacteria;o__Burkholderiales;f__Burkholderiaceae;g__Burkholderia-Caballeronia-Paraburkholderia;s__Burkholderia-Caballeronia-Paraburkholderia_unclassified
1f75cc74cedf0dbdaddbf4ac54e9cb84	0	0	0	66	57	0	68	100	0	65	0	90	0	d__Bacteria;p__Chloroflexi;c__Chloroflexia;o__Thermomicrobiales;f__JG30-KF-CM45;g__JG30-KF-CM45_unclassified;s__JG30-KF-CM45_unclassified
7d3b4a8846461c7a39acc8edbc061d12	29	0	39	30	44	40	31	45	42	32	41	34	37	d__Bacteria;p__Proteobacteria;c__Gammaproteobacteria;o__Burkholderiales;f__Oxalobacteraceae;g__Herminiimonas;s__Herminiimonas_unclassified
6a6e54770891262b670976241a0e6ec6	0	0	33	233	0	177	0	0	0	0	0	0	0	d__Bacteria;p__Acidobacteriota;c__Holophagae;o__Subgroup_7;f__Subgroup_7_unclassified;g__Subgroup_7_unclassified;s__Subgroup_7_unclassified
1c835adc9c4035b7b232d43283e6dbcc	46	373	0	0	0	24	0	0	0	0	0	0	0	d__Bacteria;p__Acidobacteriota;c__Blastocatellia;o__Pyrinomonadales;f__Pyrinomonadaceae;g__RB41;s__RB41_unclassified
d4f996c73b31e4e224372baf9247f073	0	0	55	21	10	74	46	0	68	53	57	56	0	d__Bacteria;p__Planctomycetota;c__Phycisphaerae;o__Tepidisphaerales;f__WD2101_soil_group;g__WD2101_soil_group_unclassified;s__WD2101_soil_group_unclassified
a786cf8c2f6376f7e909562dea04e408	0	0	36	24	33	32	35	39	63	50	58	30	38	d__Bacteria;p__Actinobacteriota;c__Actinobacteria;o__Frankiales;f__Geodermatophilaceae;g__Blastococcus;s__Blastococcus_unclassified
eebcce395c386a2f8251033c5779985d	0	0	99	52	0	34	24	50	70	67	41	0	0	d__Bacteria;p__Actinobacteriota;c__Actinobacteriota;o__Micrococcales;f__Microbacteriaceae;g__Microbacteriaceae_unclassified;s__Microbacteriaceae_unclassified
68b58443d5845e92af74db95c7a97b52	0	0	51	28	68	60	0	68	63	0	0	44	54	d__Bacteria;p__Actinobacteriota;c__Actinobacteria;o__Micromonosporales;f__Micromonosporaceae;g__Virgisporangium;s__Virgisporangium_unclassified
98dc0c9a9b43007fe6caf6b994f7618b	435	0	0	0	0	0	0	0	0	0	0	0	0	d__Bacteria;p__Proteobacteria;c__Alphaproteobacteria;o__Caulobacterales;f__Caulobacteraceae;g__PMMR1;s__PMMR1_unclassified
e3f80077d41e85bd17bb2408c8f51ecd	97	0	18	25	52	23	0	60	25	12	13	35	73	d__Bacteria;p__Proteobacteria;c__Alphaproteobacteria;o__Rhizobiales;f__Hyphomicrobiaceae;g__Pedomicrobium;s__Pedomicrobium_unclassified
1a40d52a30e18d3dee8c2cecbf8e6d5e	0	0	24	39	54	41	39	66	0	58	0	0	111	d__Bacteria;p__Actinobacteriota;c__Rubrobacteria;o__Rubrobacterales;f__Rubrobacteriaceae;g__Rubrobacter;s__Rubrobacter_unclassified
5507bd9a07bfafaa1ac994a86bc39e3d	0	432	0	0	0	0	0	0	0	0	0	0	0	d__Bacteria;p__Bacteroidota;c__Chlorobia;o__Chlorobiales;f__Chlorobiaceae;g__Chlorobaculum;s__Chlorobaculum_unclassified
8d4c73fc9277a090add2539a3c8a904c	18	231	18	20	0	21	39	18	22	22	0	21	0	d__Bacteria;p__Bacteroidota;c__Bacteroidia;o__Bacteroidales;f__Muribaculaceae;g__Muribaculaceae_unclassified;s__Muribaculaceae_unclassified
3e9b138d7f53dca5a397d27ce106fef2	20	0	30	45	31	30	29	50	43	43	37	30	41	d__Bacteria;p__Proteobacteria;c__Gammaproteobacteria;o__Pseudomonadales;f__Pseudomonadaceae;g__Pseudomonas;s__Pseudomonas_citronellolis
6e13d1e4a0014fa9217182d42e2b88f6	0	0	40	53	48	48	0	87	47	0	22	0	83	d__Bacteria;p__Actinobacteriota;c__Actinobacteria;o__Pseudonocardiales;f__Pseudonocardiaceae;g__Pseudonocardia;s__Pseudonocardia_unclassified
64fa52252f7f752273d762c5d43cb76b	0	0	0	0	0	0	100	0	105	0	89	134	0	d__Bacteria;p__Planctomycetota;c__Planctomycetes;o__Isosphaerales;f__Isosphaeraceae;g__Isosphaeraceae_unclassified;s__Isosphaeraceae_unclassified
3bc0c7ea163763da46a7c727e97e8668	0	0	33	24	24	26	25	71	15	95	0	49	65	d__Bacteria;p__Actinobacteriota;c__Acidimicrobiia;o__Microtrichales;f__Microtrichales_unclassified;g__Microtrichales_unclassified;s__Microtrichales_unclassified
72c5e013a3136caff8a8bdc9d31e84c4	0	0	59	49	35	30	22	33	25	46	23	53	51	d__Bacteria;p__Proteobacteria;c__Alphaproteobacteria;o__Puniceispirillales;f__Puniceispirillales_Incertae_Sedis;g__Constrictibacter;s__Constrictibacter_unclassified
dbbe8cff262899fea830ac144d141b92	0	0	32	28	28	45	31	31	44	47	57	47	36	d__Bacteria;p__Gemmatimonadota;c__Gemmatimonadota;o__Gemmatimonadales;f__Gemmatimonadaceae;g__Gemmatimonas;s__uncultured_Gemmatimonas_sp.
a3a66caac59d3cbab1de061b670e4632	46	0	20	41	37	43	31	56	29	46	0	37	38	d__Bacteria;p__Chloroflexi;c__KD4-96;o__KD4-96_unclassified;f__KD4-96_unclassified;g__KD4-96_unclassified;s__KD4-96_unclassified
387f56760a1bd724576b7b8129717464	23	0	38	60	68	0	38	86	0	41	0	25	44	d__Bacteria;p__Gemmatimonadota;c__Gemmatimonadetes;o__Gemmatimonadales;f__Gemmatimonadaceae;g__Gemmatimonadaceae_unclassified;s__Gemmatimonadaceae_unclassified
b76a388e20f92dd01092a5c256ae822d	263	0	0	72	65	23	0	0	0	0	0	0	0	d__Bacteria;p__Proteobacteria;c__Gammaproteobacteria;o__Burkholderiales;f__Nitrosomonadaceae;g__MND1;s__MND1_unclassified
cce3c833ae38323240e7fa9e31774d42	0	423	0	0	0	0	0	0	0	0	0	0	0	d__Bacteria;p__Proteobacteria;c__Gammaproteobacteria;o__Enterobacterales;f__Morganellaceae;g__Proteus;s__Proteus_mirabilis
6d7ced37dc93c75b6c23779dcd20a589	0	0	45	36	45	46	26	30	55	56	47	36	0	d__Bacteria;p__Bacteroidota;c__Bacteroidia;o__Chitinophagales;f__Chitinophagaceae;g__UTBCD1;s__UTBCD1_unclassified
1dcd9591192bbceb7e94115f7104b141	0	0	91	44	0	34	42	53	0	0	104	48	0	d__Bacteria;p__Myxococcota;c__Polyangia;o__Haliangiales;f__Haliangiaceae;g__Haliangium;s__Haliangium_unclassified
7ec8ce780447a99f3f53e753b5e13f55	0	0	22	37	29	49	22	25	56	53	54	23	45	d__Bacteria;p__Gemmatimonadota;c__Gemmatimonadetes;o__Gemmatimonadales;f__Gemmatimonadaceae;g__Gemmatimonas;s__Gemmatimonas_unclassified
a2d3cbedc2c700d824119320ba51cfb1	0	0	352	0	4	5	29	0	0	8	16	0	0	d__Bacteria;p__Actinobacteriota;c__Actinobacteria;o__Micrococcales;f__Promicromonosporaceae;g__Promicromonospora;s__Promicromonospora_unclassified
68882823720ec28039905ec08aca30d2	0	0	11	77	32	0	0	39	33	56	29	28	107	d__Bacteria;p__Acidobacteriota;c__Blastocatellia;o__Pyrinomonadales;f__Pyrinomonadaceae;g__RB41;s__RB41_unclassified
7a3394298efc503f238cffa441483bcb	0	0	0	46	54	58	29	31	77	39	10	32	36	d__Bacteria;p__Actinobacteriota;c__Rubrobacteria;o__Rubrobacterales;f__Rubrobacteriaceae;g__Rubrobacter;s__Rubrobacter_unclassified
c4392cb913e623f46748acd91623a7ba	0	0	49	0	45	55	48	0	51	0	104	37	23	d__Bacteria;p__Actinobacteriota;c__Actinobacteria;o__Frankiales;f__Geodermatophilaceae;g__Modestobacter;s__Modestobacter_unclassified
fcc3ceed5bdc164d6be32b353c074d45	0	0	33	73	76	42	0	82	42	0	0	0	62	d__Bacteria;p__Actinobacteriota;c__Thermoleophilia;o__Solirubrobacterales;f__Solirubrobacteraceae;g__Solirubrobacter;s__uncultured_Solirubrobacter_sp.
3fc78cf5f996e467a6e1d344c52de797	0	0	44	29	11	36	104	8	39	22	84	33	0	d__Bacteria;p__Proteobacteria;c__Gammaproteobacteria;o__Steroidobacterales;f__Steroidobacteraceae;g__Steroidobacter;s__Steroidobacter_unclassified
568f227c4a4f3501d9164a611a651a24	0	0	50	24	15	29	44	0	14	56	128	49	0	d__Bacteria;p__Actinobacteriota;c__Actinobacteria;o__Pseudonocardiales;f__Pseudonocardiaceae;g__Pseudonocardia;s__Pseudonocardia_unclassified
c7178e247c8596b20b3c613b835cdfee	0	356	0	30	0	0	0	23	0	0	0	0	0	d__Bacteria;p__Chloroflexi;c__Gitt-GS-136;o__Gitt-GS-136_unclassified;f__Gitt-GS-136_unclassified;g__Gitt-GS-136_unclassified;s__Gitt-GS-136_unclassified
d359097142d7d53bc112bc4c6269189d	0	0	36	39	45	41	33	48	38	34	22	22	50	d__Bacteria;p__Proteobacteria;c__Alphaproteobacteria;o__Tistrellales;f__Geminicoccaceae;g__Candidatus_Alysiosphaera;s__Candidatus_Alysiosphaera_unclassified
51673265aa58be63d1584b59fdef3828	0	0	55	22	23	60	42	49	31	49	40	36	0	d__Bacteria;p__Planctomycetota;c__Phycisphaerae;o__Tepidisphaerales;f__WD2101_soil_group;g__WD2101_soil_group_unclassified;s__WD2101_soil_group_unclassified
ca1fe5f95012311a98d9d654c19019da	0	0	39	47	82	51	0	57	0	38	0	45	47	d__Bacteria;p__Actinobacteriota;c__Acidimicrobiia;o__IMCC26256;f__IMCC26256_unclassified;g__IMCC26256_unclassified;s__IMCC26256_unclassified
854f8336c985aaee8aef33d2d69a9431	0	0	82	21	14	36	32	31	52	55	37	24	21	d__Bacteria;p__Proteobacteria;c__Alphaproteobacteria;o__Caulobacterales;f__Caulobacteraceae;g__Caulobacteraceae_unclassified;s__Caulobacteraceae_unclassified
246942d5eaf2378e849ab61b405f9b45	0	0	58	66	67	49	21	62	0	0	0	23	57	d__Bacteria;p__Gemmatimonadota;c__Gemmatimonadota;o__Gemmatimonadales;f__Gemmatimonadaceae;g__Gemmatimonas;s__uncultured_Gemmatimonas_sp.
910685ed8e1bc6e482ea330b17339980	0	0	25	0	0	44	58	33	48	33	77	51	33	d__Bacteria;p__Actinobacteriota;c__Actinobacteria;o__Frankiales;f__Geodermatophilaceae;g__Geodermatophilus;s__Geodermatophilus_unclassified
1e4961d07dd759f0a95e5363dcd9c4b9	107	0	22	41	39	0	0	70	26	18	0	19	59	d__Bacteria;p__Actinobacteriota;c__Thermoleophilia;o__Solirubrobacterales;f__67-14;g__67-14_unclassified;s__67-14_unclassified
31ec490d6bbbea46b17e472aa5b16b27	357	0	0	0	44	0	0	0	0	0	0	0	0	d__Bacteria;p__Actinobacteriota;c__Thermoleophilia;o__Solirubrobacterales;f__67-14;g__67-14_unclassified;s__67-14_unclassified
dd58e30e77c4c1dfbcbed507cc744336	0	0	50	50	39	43	0	39	41	34	25	39	40	d__Bacteria;p__Gemmatimonadota;c__Gemmatimonadetes;o__Gemmatimonadales;f__Gemmatimonadaceae;g__Gemmatimonadaceae_unclassified;s__Gemmatimonadaceae_unclassified
2b78c368da44c7bda0d2330dbec58b4d	0	0	38	30	14	46	36	13	55	75	82	11	0	d__Bacteria;p__Actinobacteriota;c__Actinobacteria;o__Micromonosporales;f__Micromonosporaceae;g__Dactylosporangium;s__Dactylosporangium_unclassified
f4e26cda061d86c1abde45b04ec10ab8	0	399	0	0	0	0	0	0	0	0	0	0	0	d__Bacteria;p__Proteobacteria;c__Alphaproteobacteria;o__Rhizobiales;f__Hyphomicrobiaceae;g__Hyphomicrobiaceae_unclassified;s__Hyphomicrobiaceae_unclassified
bff8fb10094727fd7343ce84097000cc	0	66	40	54	77	0	0	45	0	0	34	0	82	d__Bacteria;p__Actinobacteriota;c__Rubrobacteria;o__Rubrobacterales;f__Rubrobacteriaceae;g__Rubrobacter;s__Rubrobacter_unclassified
2d8d30dcfea1738562eadb58a8df1830	0	0	36	19	41	47	38	37	46	41	42	23	27	d__Bacteria;p__Proteobacteria;c__Alphaproteobacteria;o__Acetobacterales;f__Acetobacteraceae;g__Craurococcus-Caldovatus;s__Craurococcus-Caldovatus_unclassified
6bf4c0e35bb7d6ba299e04fe8bc6ce1f	179	0	31	20	90	17	0	41	0	19	0	0	0	d__Bacteria;p__Actinobacteriota;c__Actinobacteriota;o__Micromonosporales;f__Micromonosporaceae;g__Micromonosporaceae_unclassified;s__Micromonosporaceae_unclassified
451de374d40cf19ba3fd0b7e975556fb	0	0	31	26	39	0	27	38	32	61	0	107	35	d__Bacteria;p__Actinobacteriota;c__Thermoleophilia;o__Solirubrobacterales;f__Solirubrobacteraceae;g__Parviterribacter;s__Parviterribacter_unclassified
fc135077ef5942b338e569dbefe3f3ee	0	0	62	39	0	42	13	25	26	55	86	48	0	d__Bacteria;p__Proteobacteria;c__Alphaproteobacteria;o__Caulobacterales;f__Caulobacteraceae;g__PMMR1;s__PMMR1_unclassified
058f5becebe7a1c83def8bd1329273c0	101	295	0	0	0	0	0	0	0	0	0	0	0	d__Bacteria;p__Cyanobacteria;c__Cyanobacteriia;o__Chloroplast;f__Chloroplast_unclassified;g__Chloroplast_unclassified;s__Chloroplast_unclassified
9251a8ccf8456fe38884b59b62bfe49c	149	0	0	15	44	30	24	31	0	15	53	0	31	d__Bacteria;p__Actinobacteriota;c__Thermoleophilia;o__Solirubrobacterales;f__Solirubrobacteraceae;g__Solirubrobacter;s__Solirubrobacter_ginsenosidimutans
30e2a473f051bb37e54327eb18d6a60c	0	0	63	30	19	51	49	31	40	52	56	0	0	d__Bacteria;p__Proteobacteria;c__Alphaproteobacteria;o__Sphingomonadales;f__Sphingomonadaceae;g__Sphingomonas;s__uncultured_Sphingomonas_sp.
b51f2dfb4613c2f6acda1fa99d06689c	0	0	0	46	17	39	54	33	54	41	72	23	8	d__Bacteria;p__Chloroflexi;c__Chloroflexia;o__Thermomicrobiales;f__JG30-KF-CM45;g__JG30-KF-CM45_unclassified;s__JG30-KF-CM45_unclassified
556d1a361396a1f255ab850037946cfb	0	0	50	15	31	67	24	20	43	0	80	33	24	d__Bacteria;p__Actinobacteriota;c__Actinobacteria;o__Frankiales;f__Geodermatophilaceae;g__Geodermatophilus;s__Geodermatophilus_unclassified
5d5bb35974c0ad6f16350af40827ca75	50	0	0	42	63	42	0	50	41	47	0	0	51	d__Bacteria;p__Acidobacteriota;c__Holophagae;o__Subgroup_7;f__Subgroup_7_unclassified;g__Subgroup_7_unclassified;s__Subgroup_7_unclassified
c567accd8a3fafcb1b29be396ae39fd9	0	0	20	57	31	40	31	53	49	23	0	25	56	d__Bacteria;p__Actinobacteriota;c__Actinobacteria;o__Euzebyales;f__Euzebyaceae;g__Euzebyaceae_unclassified;s__Euzebyaceae_unclassified
927fe0bcca10b4ad71875682fb6082da	0	0	40	43	17	34	41	16	47	28	72	30	15	d__Bacteria;p__Proteobacteria;c__Alphaproteobacteria;o__Sphingomonadales;f__Sphingomonadaceae;g__Sphingomonas;s__Sphingomonas_unclassified
6b17a41597cc0862e9a4842d6818d77d	0	0	46	44	0	72	34	0	46	32	80	0	29	d__Bacteria;p__Proteobacteria;c__Alphaproteobacteria;o__Azospirillales;f__Azospirillaceae;g__Skermanella;s__Skermanella_unclassified
34446bb3c9edfcec92ba55a8d72d0065	0	380	0	0	0	0	0	0	0	0	0	0	0	d__Bacteria;p__Planctomycetota;c__Planctomycetes;o__Gemmatales;f__Gemmataceae;g__Gemmataceae_unclassified;s__Gemmataceae_unclassified
04e4388ef79c673188621a526e7ab355	0	380	0	0	0	0	0	0	0	0	0	0	0	d__Bacteria;p__Bacteroidota;c__Chlorobia;o__Chlorobiales;f__Chlorobiaceae;g__Chlorobium;s__Chlorobium_unclassified
04d1353371a815022a83eac3e7049981	0	0	56	0	0	51	0	0	91	25	73	29	54	d__Bacteria;p__Chloroflexi;c__Chloroflexia;o__Thermomicrobiales;f__JG30-KF-CM45;g__JG30-KF-CM45_unclassified;s__JG30-KF-CM45_unclassified
a1b28abb18e6ac47d5710e2a8b220628	0	0	54	0	87	71	0	64	0	0	0	103	0	d__Bacteria;p__Actinobacteriota;c__Rubrobacteria;o__Rubrobacterales;f__Rubrobacteriaceae;g__Rubrobacter;s__Rubrobacter_unclassified
087693767685376dcdac961b1bef949c	0	0	38	19	30	43	43	15	39	39	57	40	14	d__Bacteria;p__Actinobacteriota;c__Actinobacteriota;o__Actinobacteriota_unclassified;f__Actinobacteriota_unclassified;g__Actinobacteriota_unclassified;s__Actinobacteriota_unclassified
b7502468fb0535c181364a627d4f866e	210	134	0	6	20	0	0	0	6	0	0	0	0	d__Bacteria;p__Actinobacteriota;c__Actinobacteriota;o__Actinobacteriota_unclassified;f__Actinobacteriota_unclassified;g__Actinobacteriota_unclassified;s__Actinobacteriota_unclassified
73a39596e1cf9618f3240184236e1be1	0	101	0	47	82	64	0	49	0	33	0	0	0	d__Bacteria;p__Proteobacteria;c__Proteobacteria_unclassified;o__Proteobacteria_unclassified;f__Proteobacteria_unclassified;g__Proteobacteria_unclassified;s__Proteobacteria_unclassified
408bb301e463e1ff2153ccdbad503c06	0	0	0	0	70	83	117	0	0	0	0	62	43	d__Bacteria;p__Acidobacteriota;c__Acidobacteriae;o__Bryobacterales;f__Bryobacteraceae;g__Bryobacter;s__Bryobacter_unclassified
35ac3305143e177003825d4968a19f88	0	375	0	0	0	0	0	0	0	0	0	0	0	d__Bacteria;p__Firmicutes;c__Clostridia;o__Oscillospirales;f__Ruminococcaceae;g__Ruminococcaceae_unclassified;s__Ruminococcaceae_unclassified
1275c9a2c4853dc45372d8325008e9fb	0	0	38	92	60	49	18	53	0	40	0	0	24	d__Bacteria;p__Actinobacteriota;c__Thermoleophilia;o__Gaiellales;f__Gaiellales_unclassified;g__Gaiellales_unclassified;s__Gaiellales_unclassified
e828f4aea13055c3b3ae9373d0cc7c38	0	0	32	33	15	37	45	35	82	37	40	18	0	d__Bacteria;p__Proteobacteria;c__Proteobacteria_unclassified;o__Proteobacteria_unclassified;f__Proteobacteria_unclassified;g__Proteobacteria_unclassified;s__Proteobacteria_unclassified
cba36fbde781df6f9774b3d126d1890c	0	0	0	25	29	40	65	20	49	62	29	34	19	d__Bacteria;p__Acidobacteriota;c__Vicinamibacteria;o__Vicinamibacterales;f__Vicinamibacteraceae;g__Vicinamibacteraceae_unclassified;s__Vicinamibacteraceae_unclassified
081d4e86ef518349c8c18b5999a444c7	0	0	23	19	62	20	48	50	17	25	0	46	61	d__Bacteria;p__Proteobacteria;c__Alphaproteobacteria;o__Rhizobiales;f__Xanthobacteraceae;g__Pseudolabrys;s__Pseudolabrys_unclassified
572e511de43b931624955f82cbd5ae78	0	0	38	29	32	40	39	44	46	0	30	24	49	d__Bacteria;p__Proteobacteria;c__Alphaproteobacteria;o__Alphaproteobacteria_unclassified;f__Alphaproteobacteria_unclassified;g__Alphaproteobacteria_unclassified;s__Alphaproteobacteria_unclassified
1622b364f23f2c3c530ac5b421462f34	0	0	77	0	0	0	51	0	0	0	134	107	0	d__Bacteria;p__Actinobacteriota;c__Actinobacteriota;o__Micromonosporales;f__Micromonosporaceae;g__Micromonospora;s__Micromonospora_sp._CNS-772_SD06
e82d3507c2f01c6fac8a898f3289a079	0	0	48	26	53	32	0	35	0	42	0	72	60	d__Bacteria;p__Verrucomicrobiota;c__Verrucomicrobiae;o__Chthoniobacterales;f__Chthoniobacteraceae;g__Candidatus_Udaeobacter;s__Candidatus_Udaeobacter_unclassified
8c6839f3e945c2fff1d1464fcb8f25ae	0	0	21	22	168	0	0	119	0	0	0	0	37	d__Bacteria;p__Actinobacteriota;c__Actinobacteria;o__Streptomycetales;f__Streptomycetaceae;g__Streptomyces;s__Streptomyces_unclassified
a9338752bea883b25021d71fe1c33a09	91	0	0	36	40	20	0	38	0	92	0	0	50	d__Bacteria;p__Actinobacteriota;c__Thermoleophilia;o__Solirubrobacterales;f__67-14;g__67-14_unclassified;s__67-14_unclassified
80e2460a094603e4a60e2b1695fec06c	0	0	26	44	14	32	71	0	30	46	64	38	0	d__Bacteria;p__Proteobacteria;c__Gammaproteobacteria;o__Burkholderiales;f__TRA3-20;g__TRA3-20_unclassified;s__TRA3-20_unclassified
0c8fce2f15c127f2650d6efe22b89f9d	58	0	0	41	76	0	44	66	0	0	0	0	79	d__Bacteria;p__Gemmatimonadota;c__Gemmatimonadetes;o__Gemmatimonadales;f__Gemmatimonadaceae;g__Gemmatimonadaceae_unclassified;s__Gemmatimonadaceae_unclassified
73b4fdb3f5b3870a2573edda1aba3a36	0	0	46	91	0	44	22	48	18	0	14	0	80	d__Bacteria;p__Gemmatimonadota;c__Gemmatimonadetes;o__Gemmatimonadales;f__Gemmatimonadaceae;g__Gemmatimonadaceae_unclassified;s__Gemmatimonadaceae_unclassified
99316be36b53852799d87fbf00ae9b91	0	0	52	27	61	0	0	30	51	80	0	0	62	d__Bacteria;p__Acidobacteriota;c__Vicinamibacteria;o__Vicinamibacterales;f__Vicinamibacteraceae;g__Vicinamibacteraceae_unclassified;s__Vicinamibacteraceae_unclassified
ff689f3e31e62ff56af7d9e02ebd90b5	0	0	0	19	63	35	35	0	64	41	77	29	0	d__Bacteria;p__Actinobacteriota;c__Actinobacteriota;o__Actinobacteriota_unclassified;f__Actinobacteriota_unclassified;g__Actinobacteriota_unclassified;s__Actinobacteriota_unclassified
47ae5d904b241134815012f82a67df02	0	0	56	0	49	0	35	45	36	35	0	59	46	d__Bacteria;p__Proteobacteria;c__Gammaproteobacteria;o__Burkholderiales;f__TRA3-20;g__TRA3-20_unclassified;s__TRA3-20_unclassified
c70da62e28f148928ef97efd990b4f2f	0	0	33	25	34	0	55	44	40	43	12	37	38	d__Bacteria;p__Acidobacteriota;c__Vicinamibacteria;o__Vicinamibacterales;f__Vicinamibacteraceae;g__Vicinamibacter;s__Vicinamibacter_unclassified
e137dc40ee947687a7a665c8c5138ef5	359	0	0	0	0	0	0	0	0	0	0	0	0	d__Bacteria;p__Actinobacteriota;c__Thermoleophilia;o__Gaiellales;f__Gaiellales_unclassified;g__Gaiellales_unclassified;s__Gaiellales_unclassified
5befbc3888e3b7a6f7d5aa19b4fd3302	0	0	0	0	0	0	0	0	0	0	0	0	358	d__Bacteria;p__Cyanobacteria;c__Cyanobacteriia;o__Chloroplast;f__Chloroplast_unclassified;g__Chloroplast_unclassified;s__Chloroplast_unclassified
d3b2d8511330793bff35c0bae3f535d0	0	0	51	25	0	28	0	190	23	41	0	0	0	d__Bacteria;p__Actinobacteriota;c__Actinobacteria;o__Pseudonocardiales;f__Pseudonocardiaceae;g__Saccharothrix;s__Saccharothrix_unclassified
afa73da6173f4225bc494f6484a1bc86	0	0	24	34	52	26	0	65	36	32	0	23	65	d__Bacteria;p__Acidobacteriota;c__Vicinamibacteria;o__Vicinamibacterales;f__Vicinamibacteraceae;g__Vicinamibacteraceae_unclassified;s__Vicinamibacteraceae_unclassified
d23505853f1a9eff4591dd227d2dd642	0	119	37	43	55	29	0	41	18	0	4	0	11	d__Bacteria;p__Gemmatimonadota;c__Gemmatimonadetes;o__Gemmatimonadales;f__Gemmatimonadaceae;g__Gemmatimonadaceae_unclassified;s__Gemmatimonadaceae_unclassified
1a8c9450b6ebb8fcacb9a1013f5c15b7	0	0	46	30	30	45	19	24	37	27	60	21	17	d__Bacteria;p__Bacteroidota;c__Bacteroidota_unclassified;o__Bacteroidota_unclassified;f__Bacteroidota_unclassified;g__Bacteroidota_unclassified;s__Bacteroidota_unclassified
91947604d4acf28be750658f7691f723	0	0	0	68	65	32	23	79	0	0	0	43	45	d__Bacteria;p__Actinobacteriota;c__Actinobacteriota;o__Actinobacteriota_unclassified;f__Actinobacteriota_unclassified;g__Actinobacteriota_unclassified;s__Actinobacteriota_unclassified
4069c8fdc2598df5d7b3c99a5bf90f36	0	0	38	20	0	34	33	22	30	37	108	24	8	d__Bacteria;p__Gemmatimonadota;c__Gemmatimonadetes;o__Gemmatimonadales;f__Gemmatimonadaceae;g__Gemmatimonas;s__Gemmatimonas_unclassified
5d8bebaaac44fde2e7ff3feb8a882671	0	0	49	40	0	35	74	0	53	54	47	0	0	d__Bacteria;p__Planctomycetota;c__Phycisphaerae;o__Tepidisphaerales;f__WD2101_soil_group;g__WD2101_soil_group_unclassified;s__WD2101_soil_group_unclassified
259defad3c10a6e569f91e77560868ec	350	0	2	0	0	0	0	0	0	0	0	0	0	d__Bacteria;p__Bacteroidota;c__Chitinophagia;o__Chitinophagales;f__Chitinophagaceae;g__Sediminibacterium;s__Sediminibacterium_sp.
1cd02514799f12686bea76f67721e103	351	0	0	0	0	0	0	0	0	0	0	0	0	d__Bacteria;p__Proteobacteria;c__Gammaproteobacteria;o__Pseudomonadales;f__Moraxellaceae;g__Acinetobacter;s__uncultured_Acinetobacter_sp.
f1fa24a92580ad37da5a7f416c5fa42a	0	336	0	0	0	0	4	0	10	0	0	0	0	d__Bacteria;p__Proteobacteria;c__Gammaproteobacteria;o__Burkholderiales;f__Oxalobacteraceae;g__Massilia;s__Massilia_unclassified
727f6544403e6098c5ff600214f8e069	50	152	0	30	27	22	0	18	26	0	0	0	24	d__Bacteria;p__Acidobacteriota;c__Vicinamibacteria;o__Vicinamibacterales;f__Vicinamibacterales_unclassified;g__Vicinamibacterales_unclassified;s__Vicinamibacterales_unclassified
7f23d0ed7253d3720487e2313ea0b6ef	0	0	19	0	29	38	40	30	36	34	48	50	25	d__Bacteria;p__Proteobacteria;c__Alphaproteobacteria;o__Elsterales;f__Elsterales_unclassified;g__Elsterales_unclassified;s__Elsterales_unclassified
aa30e6efaba990cde285543b2af41480	0	0	0	23	40	51	29	36	38	0	71	61	0	d__Bacteria;p__Actinobacteriota;c__Actinobacteriota;o__Micromonosporales;f__Micromonosporaceae;g__Micromonosporaceae_unclassified;s__Micromonosporaceae_unclassified
839353517dd50905e4305d4d0dfd2a3c	0	0	30	25	21	35	0	19	50	64	55	50	0	d__Bacteria;p__Verrucomicrobiota;c__Verrucomicrobiae;o__Chthoniobacterales;f__Chthoniobacteraceae;g__Candidatus_Udaeobacter;s__Candidatus_Udaeobacter_unclassified
c2d2fb08a82559fcaf6e5e7327c7df47	349	0	0	0	0	0	0	0	0	0	0	0	0	d__Bacteria;p__Entotheonellaeota;c__Entotheonellia;o__Entotheonellales;f__Entotheonellaceae;g__Entotheonellaceae_unclassified;s__Entotheonellaceae_unclassified
9119ee24023157363bf0be0326b19a39	0	0	26	17	21	52	30	24	34	40	43	36	25	d__Bacteria;p__Proteobacteria;c__Alphaproteobacteria;o__Tistrellales;f__Geminicoccaceae;g__Candidatus_Alysiosphaera;s__Candidatus_Alysiosphaera_unclassified
02994595d40230239d1a07d1f92406ec	24	0	28	24	27	32	0	37	57	42	29	23	25	d__Bacteria;p__Proteobacteria;c__Gammaproteobacteria;o__Pseudomonadales;f__Moraxellaceae;g__Acinetobacter;s__uncultured_Acinetobacter_sp.
b3e9d2a870af50d242814cfd439328b2	0	0	60	45	17	40	18	16	16	46	45	21	24	d__Bacteria;p__Proteobacteria;c__Alphaproteobacteria;o__Rhizobiales;f__Beijerinckiaceae;g__Microvirga;s__Microvirga_unclassified
0f23f1cd416ec74ea69ba7e6785acfa8	0	51	20	0	31	51	25	0	59	24	26	20	41	d__Bacteria;p__Gemmatimonadota;c__Gemmatimonadetes;o__Gemmatimonadales;f__Gemmatimonadaceae;g__Gemmatimonadaceae_unclassified;s__Gemmatimonadaceae_unclassified
5f00733111e029f7d3dac684bd5ff029	0	0	33	33	31	44	0	23	56	45	0	28	54	d__Bacteria;p__Actinobacteriota;c__Actinobacteriota;o__Actinobacteriota_unclassified;f__Actinobacteriota_unclassified;g__Actinobacteriota_unclassified;s__Actinobacteriota_unclassified
d447a25db2777509aee23791bebd9bda	0	0	45	44	0	37	26	0	34	52	34	41	34	d__Bacteria;p__Actinobacteriota;c__Actinobacteria;o__Pseudonocardiales;f__Pseudonocardiaceae;g__Pseudonocardia;s__Pseudonocardia_unclassified
7777ff06cd7630fe3792b98ff0dde14a	0	0	44	54	0	40	0	81	49	0	0	42	36	d__Bacteria;p__Actinobacteriota;c__Thermoleophilia;o__Gaiellales;f__Gaiellales_unclassified;g__Gaiellales_unclassified;s__Gaiellales_unclassified
f825518d5ef8b9b3dab15c45230b0b8a	37	154	14	23	27	13	0	39	7	5	0	4	23	d__Bacteria;p__Proteobacteria;c__Alphaproteobacteria;o__Alphaproteobacteria_unclassified;f__Alphaproteobacteria_unclassified;g__Alphaproteobacteria_unclassified;s__Alphaproteobacteria_unclassified
12960e0e482071cf3b141c7504745873	51	0	0	70	38	40	0	72	0	0	0	0	72	d__Bacteria;p__Proteobacteria;c__Gammaproteobacteria;o__Burkholderiales;f__TRA3-20;g__TRA3-20_unclassified;s__TRA3-20_unclassified
ae7a31647961c873b89128c16d86fd44	0	0	36	0	9	49	17	0	16	12	103	101	0	d__Bacteria;p__Actinobacteriota;c__Actinobacteria;o__Micromonosporales;f__Micromonosporaceae;g__Virgisporangium;s__Virgisporangium_unclassified
b90059e9eab80ee2ce2301f81ffa8ef1	113	145	0	17	17	13	0	0	0	8	0	0	29	d__Bacteria;p__Acidobacteriota;c__Vicinamibacteria;o__Vicinamibacterales;f__Vicinamibacteraceae;g__Vicinamibacteraceae_unclassified;s__Vicinamibacteraceae_unclassified
54858730f212da618a62f0c8a74650ef	0	4	21	80	0	84	0	41	0	0	0	8	103	d__Bacteria;p__Actinobacteriota;c__Actinobacteria;o__Pseudonocardiales;f__Pseudonocardiaceae;g__Actinophytocola;s__Actinophytocola_unclassified
312555586fe415c688e5a9ae0314c988	0	0	18	46	36	32	26	9	18	57	8	39	52	d__Bacteria;p__Firmicutes;c__Bacilli;o__Lactobacillales;f__Lactobacillaceae;g__HT002;s__HT002_unclassified
1386566ad054f251621e1c583ee54e50	207	0	0	49	19	32	0	17	9	7	0	0	0	d__Bacteria;p__Gemmatimonadota;c__Gemmatimonadetes;o__Gemmatimonadales;f__Gemmatimonadaceae;g__Gemmatimonadaceae_unclassified;s__Gemmatimonadaceae_unclassified
c0c3babac05609e68f15194d77504a52	0	0	0	43	0	60	0	0	58	69	108	0	0	d__Bacteria;p__Actinobacteriota;c__Actinobacteriota;o__Actinobacteriota_unclassified;f__Actinobacteriota_unclassified;g__Actinobacteriota_unclassified;s__Actinobacteriota_unclassified
a93bc9e1b55923447d51e53ef5d809d7	0	0	56	8	25	24	18	14	54	68	42	28	0	d__Bacteria;p__Proteobacteria;c__Alphaproteobacteria;o__Sphingomonadales;f__Sphingomonadaceae;g__Sphingomonas;s__Sphingomonas_ginsengisoli_An_et_al._2013
e25dafac8322d5c59f782df842205626	0	0	35	14	7	9	108	11	103	10	0	31	8	d__Bacteria;p__Proteobacteria;c__Gammaproteobacteria;o__Xanthomonadales;f__Xanthomonadaceae;g__Luteimonas;s__uncultured_Luteimonas_sp.
05cc6407911719963f6bdbd4d7c75df3	0	0	0	0	70	0	38	53	46	52	0	0	76	d__Bacteria;p__Gemmatimonadota;c__Gemmatimonadetes;o__Gemmatimonadales;f__Gemmatimonadaceae;g__Gemmatimonadaceae_unclassified;s__Gemmatimonadaceae_unclassified
2f158ba8372708a3d0ba31d574a90439	0	0	12	8	21	32	0	50	40	10	6	110	46	d__Bacteria;p__Actinobacteriota;c__Actinobacteria;o__Micromonosporales;f__Micromonosporaceae;g__Longispora;s__Longispora_unclassified
93b9131f668cb3cfd07e98bf55a76bfc	0	0	38	29	51	13	12	81	12	40	0	25	34	d__Bacteria;p__Gemmatimonadota;c__Gemmatimonadetes;o__Gemmatimonadales;f__Gemmatimonadaceae;g__Gemmatimonadaceae_unclassified;s__Gemmatimonadaceae_unclassified
6fb41f9ad2083755425e673183614736	0	0	57	0	0	55	61	0	55	41	0	0	65	d__Bacteria;p__Proteobacteria;c__Gammaproteobacteria;o__Burkholderiales;f__Comamonadaceae;g__Ramlibacter;s__Ramlibacter_unclassified
69c296f64d691265b95b876f4bae2792	23	0	18	38	56	13	23	46	32	23	0	0	61	d__Bacteria;p__Actinobacteriota;c__Actinobacteria;o__Frankiales;f__Sporichthyaceae;g__Sporichthyaceae_unclassified;s__Sporichthyaceae_unclassified
b24e0164a6c957782458d98bad62949a	13	0	45	44	64	0	0	48	40	0	0	0	78	d__Bacteria;p__Actinobacteriota;c__Actinobacteriota;o__Micromonosporales;f__Micromonosporaceae;g__Micromonosporaceae_unclassified;s__Micromonosporaceae_unclassified
e0c8eacf7e0730d19734d1652612d736	0	0	7	34	15	23	239	0	0	14	0	0	0	d__Bacteria;p__Acidobacteriota;c__Holophagae;o__Subgroup_7;f__Subgroup_7_unclassified;g__Subgroup_7_unclassified;s__Subgroup_7_unclassified
b7281f1f3a7d8ecf29fc9233f58a5337	125	0	34	29	26	13	0	0	0	0	0	60	44	d__Bacteria;p__Actinobacteriota;c__Actinobacteriota;o__Actinomycetales;f__Actinomycetales_unclassified;g__Actinomycetales_unclassified;s__Actinomycetales_unclassified
ceea0c70261ec674ddfa0866e42289cf	0	0	36	22	0	45	42	31	27	19	51	21	37	d__Bacteria;p__Proteobacteria;c__Alphaproteobacteria;o__Rhodospirillales;f__Acetobacteraceae;g__Belnapia;s__Belnapia_sp._CB_286481
752dd09f9be3a9001f4a7969d0106531	0	0	35	63	59	0	0	55	30	0	23	0	64	d__Bacteria;p__Myxococcota;c__Polyangia;o__Haliangiales;f__Haliangiaceae;g__Haliangium;s__Haliangium_unclassified
09fe1eaf71fc6152939ddf9ef2422901	0	0	0	39	90	30	0	0	0	79	21	0	70	d__Bacteria;p__Acidobacteriota;c__Blastocatellia;o__Pyrinomonadales;f__Pyrinomonadaceae;g__RB41;s__RB41_unclassified
4ed7dff846f0aa3618d9290c4af294ed	0	0	16	0	55	0	19	158	19	19	0	0	43	d__Bacteria;p__Actinobacteriota;c__Acidimicrobiia;o__Microtrichales;f__Microtrichales_unclassified;g__Microtrichales_unclassified;s__Microtrichales_unclassified
39d67fcada9b578f314f56a6d65d4410	0	0	24	17	47	30	47	34	0	31	0	41	57	d__Bacteria;p__Chloroflexi;c__TK10;o__TK10_unclassified;f__TK10_unclassified;g__TK10_unclassified;s__TK10_unclassified
e2569a79f542eb7a6f40b2fd003fc7df	0	0	28	41	21	26	30	20	33	41	58	30	0	d__Bacteria;p__Planctomycetota;c__Phycisphaerae;o__Tepidisphaerales;f__WD2101_soil_group;g__WD2101_soil_group_unclassified;s__WD2101_soil_group_unclassified
04e4a90dd6da8533ff4f2630ea5a8ffb	182	0	0	71	75	0	0	0	0	0	0	0	0	d__Bacteria;p__Proteobacteria;c__Gammaproteobacteria;o__Chromatiales;f__Chromatiales_unclassified;g__Chromatiales_unclassified;s__Chromatiales_unclassified
fcbf1d5239168e76d8998c0b4ef1ca29	0	328	0	0	0	0	0	0	0	0	0	0	0	d__Bacteria;p__Firmicutes;c__Clostridia;o__Lachnospirales;f__Lachnospiraceae;g__Lachnospiraceae_NK4A136_group;s__Lachnospiraceae_NK4A136_group_unclassified
b4f9b5a57a9580c1e6de15d1fcb455a3	0	0	28	14	31	47	35	28	34	30	0	40	39	d__Bacteria;p__Proteobacteria;c__Gammaproteobacteria;o__Burkholderiales;f__Nitrosomonadaceae;g__Ellin6067;s__Ellin6067_unclassified
c5b37420ccc505382c3f37511dded7d3	0	0	36	45	0	51	0	49	0	62	0	0	83	d__Bacteria;p__Acidobacteriota;c__Blastocatellia;o__Pyrinomonadales;f__Pyrinomonadaceae;g__RB41;s__RB41_unclassified
d30c289228b20a7963968da9e01bed9f	0	0	33	62	0	56	65	41	0	69	0	0	0	d__Bacteria;p__Actinobacteriota;c__Thermoleophilia;o__Solirubrobacterales;f__67-14;g__67-14_unclassified;s__67-14_unclassified
49598fc3c5db628d11bb8f2d4d5e84de	0	0	39	27	17	64	0	45	44	34	56	0	0	d__Bacteria;p__Planctomycetota;c__Planctomycetes;o__Isosphaerales;f__Isosphaeraceae;g__Isosphaeraceae_unclassified;s__Isosphaeraceae_unclassified
4e1581c9db86ad99697e2cc32d735140	309	0	0	8	0	0	0	0	9	0	0	0	0	d__Bacteria;p__Actinobacteriota;c__Actinobacteria;o__Pseudonocardiales;f__Pseudonocardiaceae;g__Actinophytocola;s__Actinophytocola_unclassified
148ae5cdeab2854402428fe3769c4452	0	0	0	37	53	0	37	38	0	43	0	45	72	d__Bacteria;p__Chloroflexi;c__Chloroflexia;o__Thermomicrobiales;f__JG30-KF-CM45;g__JG30-KF-CM45_unclassified;s__JG30-KF-CM45_unclassified
af551ab0b9f53f7b0617a592ab072155	0	0	0	44	0	33	16	20	55	51	106	0	0	d__Bacteria;p__Verrucomicrobiota;c__Verrucomicrobiae;o__Chthoniobacterales;f__Chthoniobacteraceae;g__Candidatus_Udaeobacter;s__Candidatus_Udaeobacter_unclassified
f1c69dc6f277adbb8b78af035ae7482a	0	0	0	86	0	0	0	0	0	61	107	71	0	d__Bacteria;p__Actinobacteriota;c__Actinobacteriota;o__Geodermatophilales;f__Geodermatophilaceae;g__Blastococcus;s__uncultured_Blastococcus_sp.
f94c3840768fa5d46a3269ce5efebf31	0	0	0	0	77	0	0	0	0	0	81	0	166	d__Bacteria;p__Actinobacteriota;c__Thermoleophilia;o__Gaiellales;f__Gaiellales_unclassified;g__Gaiellales_unclassified;s__Gaiellales_unclassified
fee2e77613e2124c4046c9e1b45f0e83	205	0	0	0	0	45	43	0	0	0	0	0	30	d__Bacteria;p__Actinobacteriota;c__Actinobacteriota;o__Geodermatophilales;f__Geodermatophilaceae;g__Modestobacter;s__uncultured_Modestobacter_sp.
7dc64ea0b5ed6e2adb7f0a60a0a82974	0	323	0	0	0	0	0	0	0	0	0	0	0	d__Bacteria;p__Bacteroidota;c__Bacteroidia;o__Cytophagales;f__Cyclobacteriaceae;g__Cyclobacteriaceae_unclassified;s__Cyclobacteriaceae_unclassified
29e1307a91ac17e1e02d71c95d72d286	0	0	35	22	28	0	37	59	0	38	26	24	53	d__Bacteria;p__Firmicutes;c__Clostridia;o__Oscillospirales;f__Oscillospiraceae;g__UCG-005;s__UCG-005_unclassified
6d8d088ebf0c1d4f5dd4e259eb361102	0	0	75	35	15	27	20	12	26	43	52	16	0	d__Bacteria;p__Proteobacteria;c__Alphaproteobacteria;o__Sphingomonadales;f__Sphingomonadaceae;g__Sphingomonas;s__uncultured_Sphingomonas_sp.
4163d460244d5476b1dc821a20a9b0f4	0	0	55	0	0	46	0	0	40	49	131	0	0	d__Bacteria;p__Actinobacteriota;c__Actinobacteriota;o__Micromonosporales;f__Micromonosporaceae;g__Micromonospora;s__Micromonospora_saelicesensis
632bc3b96a85e93e03c1e036d5416b4d	0	0	11	25	19	26	31	26	32	29	70	33	18	d__Bacteria;p__Proteobacteria;c__Alphaproteobacteria;o__Rhizobiales;f__Beijerinckiaceae;g__Beijerinckiaceae_unclassified;s__Beijerinckiaceae_unclassified
12501410899ce4ac335fca99203175e2	0	217	0	26	0	0	0	29	0	48	0	0	0	d__Bacteria;p__Acidobacteriota;c__Blastocatellia;o__Pyrinomonadales;f__Pyrinomonadaceae;g__RB41;s__RB41_unclassified
e5f27588bd5686056dbca9ac15c02eb7	71	131	0	117	0	0	0	0	0	0	0	0	0	d__Bacteria;p__Actinobacteriota;c__Thermoleophilia;o__Solirubrobacterales;f__Solirubrobacteraceae;g__Solirubrobacter;s__Solirubrobacter_unclassified
3c2b922fe14c696d2addef1e21d00632	319	0	0	0	0	0	0	0	0	0	0	0	0	d__Bacteria;p__Verrucomicrobiota;c__Verrucomicrobiae;o__Chthoniobacterales;f__Chthoniobacteraceae;g__Candidatus_Udaeobacter;s__Candidatus_Udaeobacter_unclassified
f84f4c9b7dbbf2f125120e5481c028e2	0	0	36	10	24	31	37	25	0	32	44	34	45	d__Bacteria;p__Proteobacteria;c__Alphaproteobacteria;o__Acetobacterales;f__Acetobacteraceae;g__Craurococcus-Caldovatus;s__Craurococcus-Caldovatus_unclassified
58f9a0011bcd0aa078b6645833063baf	0	0	45	65	55	22	0	45	18	28	0	0	40	d__Bacteria;p__Proteobacteria;c__Gammaproteobacteria;o__Burkholderiales;f__Nitrosomonadaceae;g__MND1;s__MND1_unclassified
cf1d6c638edb82dbfd298946d2db863b	0	0	44	52	12	47	0	37	45	20	39	9	13	d__Bacteria;p__Actinobacteriota;c__Actinobacteriota;o__Micrococcales;f__Micrococcaceae;g__Arthrobacter;s__Arthrobacter_sp._LCK-2009.6
673afe08d54d69abc886e34009d7161b	301	0	0	0	0	10	0	0	0	7	0	0	0	d__Bacteria;p__Nitrospirota;c__Nitrospiria;o__Nitrospirales;f__Nitrospiraceae;g__Nitrospira;s__Nitrospira_unclassified
bcc6185e9af3413b0c8ada2d20693046	252	0	0	0	29	0	0	37	0	0	0	0	0	d__Bacteria;p__Acidobacteriota;c__Vicinamibacteria;o__Vicinamibacterales;f__Vicinamibacteraceae;g__Vicinamibacteraceae_unclassified;s__Vicinamibacteraceae_unclassified
0158f3b4c9caebf7cadebd75557b403a	0	0	25	0	48	15	34	0	36	66	0	0	92	d__Bacteria;p__Proteobacteria;c__Alphaproteobacteria;o__Sphingomonadales;f__Sphingomonadaceae;g__Sphingomonas;s__uncultured_Sphingomonas_sp.
763805d4a8c000b3b03a0871a739a265	0	0	33	32	7	22	12	162	6	0	15	0	27	d__Bacteria;p__Actinobacteriota;c__Actinobacteriota;o__Micromonosporales;f__Micromonosporaceae;g__Krasilnikovia;s__uncultured_Krasilnikovia_sp.
810dce95318fa6149487f4247d09fd72	0	0	22	19	0	31	44	30	55	35	49	31	0	d__Bacteria;p__Gemmatimonadota;c__Gemmatimonadetes;o__Gemmatimonadales;f__Gemmatimonadaceae;g__Gemmatimonas;s__Gemmatimonas_unclassified
848fe1e4b08cb8b30cb7c74b1be9a75c	0	0	56	204	0	0	0	0	0	0	39	16	0	d__Bacteria;p__Proteobacteria;c__Deltaproteobacteria;o__Myxococcales;f__Archangiaceae;g__Cystobacter;s__Cystobacter_ferrugineus
c7392b276b9d839b4ec3632cb14228af	0	0	0	46	29	110	6	67	8	27	4	0	17	d__Bacteria;p__Proteobacteria;c__Gammaproteobacteria;o__Nitrosococcales;f__Nitrosococcaceae;g__wb1-P19;s__wb1-P19_unclassified
cce39a91263626444cf9f25713f0bbf5	0	0	13	11	22	35	33	30	35	32	59	16	28	d__Bacteria;p__Proteobacteria;c__Alphaproteobacteria;o__Rhodospirillales;f__Acetobacteraceae;g__Paracraurococcus;s__uncultured_Paracraurococcus_sp.
409ce7d3dab282f9c7aaed20b1660618	0	0	314	0	0	0	0	0	0	0	0	0	0	d__Bacteria;p__Acidobacteriota;c__Blastocatellia;o__Pyrinomonadales;f__Pyrinomonadaceae;g__RB41;s__RB41_unclassified
72d2ff546f90b4de9a9537f881042815	0	0	0	41	32	29	13	58	0	41	0	26	73	d__Bacteria;p__Entotheonellaeota;c__Entotheonellia;o__Entotheonellales;f__Entotheonellaceae;g__Entotheonellaceae_unclassified;s__Entotheonellaceae_unclassified
0fb3a6f80c168be6f750e9594b1ae056	0	0	38	34	30	28	14	42	25	28	0	19	55	d__Bacteria;p__Chloroflexi;c__Chloroflexia;o__Thermomicrobiales;f__JG30-KF-CM45;g__JG30-KF-CM45_unclassified;s__JG30-KF-CM45_unclassified
19b7bababd3002ba2eea80a50c3c539b	0	311	0	0	0	0	0	0	0	0	0	0	0	d__Bacteria;p__Entotheonellaeota;c__Entotheonellia;o__Entotheonellales;f__Entotheonellaceae;g__Entotheonellaceae_unclassified;s__Entotheonellaceae_unclassified
ed624c2a23294456a87df7fc4e022f58	0	0	48	32	19	25	26	20	39	26	64	0	11	d__Bacteria;p__Proteobacteria;c__Alphaproteobacteria;o__Rhizobiales;f__Beijerinckiaceae;g__Microvirga;s__Microvirga_unclassified
c247f6696e3560ee045c4be05d3ca6e3	0	0	39	30	0	0	13	31	68	75	0	54	0	d__Bacteria;p__Proteobacteria;c__Alphaproteobacteria;o__Sphingomonadales;f__Sphingomonadaceae;g__Sphingomonas;s__uncultured_Sphingomonas_sp.
ea8cce47854072bf99b3f7a4d782cd7b	0	310	0	0	0	0	0	0	0	0	0	0	0	d__Bacteria;p__Planctomycetota;c__Planctomycetes;o__Gemmatales;f__Gemmataceae;g__Gemmataceae_unclassified;s__Gemmataceae_unclassified
955919a92a161177359642e65eaa81fa	0	0	0	74	0	75	0	0	92	0	0	68	0	d__Bacteria;p__Actinobacteriota;c__Rubrobacteria;o__Rubrobacterales;f__Rubrobacteriaceae;g__Rubrobacter;s__Rubrobacter_unclassified
87335a792d6392b4df79a1f0f3d397fa	0	0	9	0	51	0	25	69	0	0	23	0	131	d__Bacteria;p__Entotheonellaeota;c__Entotheonellia;o__Entotheonellales;f__Entotheonellaceae;g__Entotheonellaceae_unclassified;s__Entotheonellaceae_unclassified
1079828a002b1b36915dd24b20892960	0	0	28	23	36	0	60	54	0	36	16	0	54	d__Bacteria;p__Proteobacteria;c__Alphaproteobacteria;o__Rhizobiales;f__Xanthobacteraceae;g__Xanthobacteraceae_unclassified;s__Xanthobacteraceae_unclassified
2cfb30f728299062ea73d1345ce13ad0	0	0	0	0	73	40	0	73	23	0	0	34	64	d__Bacteria;p__Actinobacteriota;c__MB-A2-108;o__MB-A2-108_unclassified;f__MB-A2-108_unclassified;g__MB-A2-108_unclassified;s__MB-A2-108_unclassified
576cb8b38f20e231fa5bdd406029a831	0	0	0	0	50	13	0	48	34	85	0	39	38	d__Bacteria;p__Acidobacteriota;c__Blastocatellia;o__Pyrinomonadales;f__Pyrinomonadaceae;g__RB41;s__RB41_unclassified
8338101e2802a5ce8f07d0bc40da4e6f	0	0	31	35	15	24	14	0	50	50	72	16	0	d__Bacteria;p__Proteobacteria;c__Alphaproteobacteria;o__Sphingomonadales;f__Sphingomonadaceae;g__Sphingomonas;s__Sphingomonas_unclassified
f77ade7e357cf5fdd471042229f954af	12	256	0	39	0	0	0	0	0	0	0	0	0	d__Bacteria;p__Chloroflexi;c__TK10;o__TK10_unclassified;f__TK10_unclassified;g__TK10_unclassified;s__TK10_unclassified
08e79ae1749c722d65f4a13bbe2307d4	0	0	36	22	13	34	76	10	17	29	54	15	0	d__Bacteria;p__Actinobacteriota;c__Actinobacteriota;o__Actinobacteriota_unclassified;f__Actinobacteriota_unclassified;g__Actinobacteriota_unclassified;s__Actinobacteriota_unclassified
bd86901984ea104a1cecaad7ff896b2b	0	306	0	0	0	0	0	0	0	0	0	0	0	d__Bacteria;p__Firmicutes;c__Bacilli;o__Erysipelotrichales;f__Erysipelotrichaceae;g__Ileibacterium;s__Ileibacterium_unclassified
c02ba02a566ed066cc03e5ced6e40021	0	0	41	45	0	48	0	92	0	34	0	0	45	d__Bacteria;p__Actinobacteriota;c__Thermoleophilia;o__Solirubrobacterales;f__Solirubrobacteraceae;g__Solirubrobacter;s__Solirubrobacter_unclassified
fdf86d5c5c1109c7a443811f12287560	0	0	19	36	44	25	0	16	0	41	61	34	28	d__Bacteria;p__Acidobacteriota;c__Blastocatellia;o__Pyrinomonadales;f__Pyrinomonadaceae;g__RB41;s__RB41_unclassified
8ac097333f48057ff3a7e89c024b4fa1	0	0	39	28	13	31	14	22	47	31	46	24	8	d__Bacteria;p__Bacteroidota;c__Bacteroidia;o__Cytophagales;f__Hymenobacteraceae;g__Adhaeribacter;s__Adhaeribacter_unclassified
030a14cfb8c2157afcdbf205d0a18fe4	0	0	42	18	14	38	42	21	31	27	54	16	0	d__Bacteria;p__Proteobacteria;c__Alphaproteobacteria;o__Acetobacterales;f__Acetobacteraceae;g__Belnapia;s__Belnapia_unclassified
44ef576eb4479714f72c9d7ab604fea9	0	0	0	92	59	71	0	38	0	0	0	0	42	d__Bacteria;p__Actinobacteriota;c__Thermoleophilia;o__Gaiellales;f__Gaiellales_unclassified;g__Gaiellales_unclassified;s__Gaiellales_unclassified
c468ffdedd821e2ed765f97d4a841f6d	0	0	35	37	24	17	24	32	22	24	65	22	0	d__Bacteria;p__Proteobacteria;c__Alphaproteobacteria;o__Acetobacterales;f__Acetobacteraceae;g__Craurococcus-Caldovatus;s__Craurococcus-Caldovatus_unclassified
65dbeed95bb3dfd5cfb2b9497fbc20bc	0	0	24	35	0	49	24	26	34	43	67	0	0	d__Bacteria;p__Proteobacteria;c__Alphaproteobacteria;o__Rhizobiales;f__Beijerinckiaceae;g__Psychroglaciecola;s__Psychroglaciecola_unclassified
722dd9e730d832ced7a5fef1cea13d4b	0	0	0	70	53	0	68	0	0	0	41	0	69	d__Bacteria;p__Acidobacteriota;c__Acidobacteriia;o__Acidobacteriotales;f__Acidobacteriotales_unclassified;g__Acidobacteriotales_unclassified;s__Acidobacteriotales_unclassified
6a69f0d0dd753caac176e5f3d0392fce	0	0	75	0	34	0	30	19	36	32	26	22	26	d__Bacteria;p__Proteobacteria;c__Deltaproteobacteria;o__Deltaproteobacteria_unclassified;f__Deltaproteobacteria_unclassified;g__Deltaproteobacteria_unclassified;s__Deltaproteobacteria_unclassified
0ca2f725a0476a63e2ffafebb613c874	0	0	0	24	0	40	0	0	60	56	71	49	0	d__Bacteria;p__Acidobacteriota;c__Blastocatellia;o__Blastocatellales;f__Blastocatellaceae;g__Blastocatella;s__Blastocatella_unclassified
82ad5d92f6651e655a64b74a087f8198	0	0	16	0	0	40	27	0	33	63	37	42	41	d__Bacteria;p__Proteobacteria;c__Proteobacteria_unclassified;o__Proteobacteria_unclassified;f__Proteobacteria_unclassified;g__Proteobacteria_unclassified;s__Proteobacteria_unclassified
ce6eb6accb6afc90d9acc4973b9622d6	69	183	0	20	12	0	0	7	0	0	0	0	8	d__Bacteria;p__Acidobacteriota;c__Vicinamibacteria;o__Vicinamibacterales;f__Vicinamibacterales_unclassified;g__Vicinamibacterales_unclassified;s__Vicinamibacterales_unclassified
80f7c7b66fcda9a104040ef73b1be972	0	31	0	95	97	0	0	76	0	0	0	0	0	d__Bacteria;p__Actinobacteriota;c__Actinobacteria;o__Propionibacteriales;f__Nocardioidaceae;g__Kribbella;s__Kribbella_unclassified
60e2699ce8057b774209db0557a3b718	0	86	0	37	51	18	0	45	12	0	0	20	29	d__Bacteria;p__Actinobacteriota;c__Actinobacteria;o__0319-7L14;f__0319-7L14_unclassified;g__0319-7L14_unclassified;s__0319-7L14_unclassified
36bbd83b2d5000c92c78f50d016436ad	0	0	63	0	20	0	0	28	0	60	0	76	51	d__Bacteria;p__Actinobacteriota;c__Thermoleophilia;o__Solirubrobacterales;f__Solirubrobacteraceae;g__Solirubrobacter;s__uncultured_Solirubrobacter_sp.
f920fe70f1ee803f2d90650b4ef308a1	0	298	0	0	0	0	0	0	0	0	0	0	0	d__Bacteria;p__Bacteroidota;c__Sphingobacteriia;o__Sphingobacteriia_unclassified;f__Sphingobacteriia_unclassified;g__Sphingobacteriia_unclassified;s__Sphingobacteriia_unclassified
0170213b3e4565cfd2dbfb4a25a1cd24	0	0	16	15	49	22	22	29	30	29	12	13	60	d__Bacteria;p__Nitrospirota;c__Nitrospiria;o__Nitrospirales;f__Nitrospiraceae;g__Nitrospira;s__Nitrospira_unclassified
db9074d7ff0e25a208fd2c54b75437bf	296	0	0	0	0	0	0	0	0	0	0	0	0	d__Bacteria;p__Firmicutes;c__Bacilli;o__Paenibacillales;f__Paenibacillaceae;g__Paenibacillus;s__Paenibacillus_unclassified
8c638c6f466a80c274562b71baafd675	276	0	0	0	0	0	0	20	0	0	0	0	0	d__Bacteria;p__Firmicutes;c__Bacilli;o__Bacillales;f__Bacillaceae;g__Bacillus;s__uncultured_Bacillus_sp.
4f49aee08674638d18329d150a7b2185	0	0	28	24	48	22	25	29	0	37	0	44	38	d__Bacteria;p__Actinobacteriota;c__Actinobacteriota;o__Actinobacteriota_unclassified;f__Actinobacteriota_unclassified;g__Actinobacteriota_unclassified;s__Actinobacteriota_unclassified
5a6fa37a59e80854b4558ba4a133196d	0	0	73	13	8	28	41	12	30	15	75	0	0	d__Bacteria;p__Actinobacteriota;c__Actinobacteriota;o__Micromonosporales;f__Micromonosporaceae;g__Micromonosporaceae_unclassified;s__Micromonosporaceae_unclassified
9196815b810b72750b4235957a0daac5	0	0	43	0	0	0	252	0	0	0	0	0	0	d__Bacteria;p__Actinobacteriota;c__Actinobacteria;o__Micromonosporales;f__Micromonosporaceae;g__Virgisporangium;s__Virgisporangium_unclassified
2e902f7f3e8eff6ec9487fa35cde30a7	289	0	0	0	5	0	0	0	0	0	0	0	0	d__Bacteria;p__Planctomycetota;c__Planctomycetes;o__Planctomycetales;f__Planctomycetales_unclassified;g__Planctomycetales_unclassified;s__Planctomycetales_unclassified
c7296aa700f263ac2b2ba6f9b5e387fd	0	0	0	0	0	46	38	0	0	0	0	210	0	d__Bacteria;p__Actinobacteriota;c__Actinobacteriota;o__Actinomycetales;f__Actinomycetaceae;g__Actinomyces;s__uncultured_Actinomyces_sp.
56760b0bbbd04f3fa8b87ff0aafa8a26	0	0	52	18	18	30	17	25	40	21	46	14	12	d__Bacteria;p__Proteobacteria;c__Alphaproteobacteria;o__Sphingomonadales;f__Sphingomonadaceae;g__Sphingoaurantiacus;s__Sphingoaurantiacus_unclassified
41d103f0f026043a87754243a5992476	0	0	0	45	0	52	0	0	39	58	45	0	54	d__Bacteria;p__Actinobacteriota;c__Thermoleophilia;o__Solirubrobacterales;f__67-14;g__67-14_unclassified;s__67-14_unclassified
95f4f2357c723179f1cd6c80c6da0c37	0	0	0	48	0	0	0	71	79	0	0	94	0	d__Bacteria;p__Actinobacteriota;c__Actinobacteriota;o__Actinobacteriota_unclassified;f__Actinobacteriota_unclassified;g__Actinobacteriota_unclassified;s__Actinobacteriota_unclassified
4058dd090ae1070a890a465ae8454b6c	0	0	0	0	44	0	25	0	70	91	0	0	60	d__Bacteria;p__Verrucomicrobiota;c__Verrucomicrobiae;o__Chthoniobacterales;f__Chthoniobacteraceae;g__Candidatus_Udaeobacter;s__Candidatus_Udaeobacter_unclassified
a99d4dad6753cf37d4bbefb73eaccf1c	0	0	36	0	0	18	64	26	35	17	65	14	15	d__Bacteria;p__Gemmatimonadota;c__Gemmatimonadetes;o__Gemmatimonadales;f__Gemmatimonadaceae;g__Gemmatimonas;s__Gemmatimonas_unclassified
daea9de293dd6a27e56abcf61aa906c7	0	0	31	46	16	39	26	22	24	43	43	0	0	d__Bacteria;p__Gemmatimonadota;c__Gemmatimonadetes;o__Gemmatimonadales;f__Gemmatimonadaceae;g__Gemmatimonas;s__Gemmatimonas_unclassified
238c3eb5b41250e501bab03b238f03ec	0	0	0	77	0	68	0	0	0	45	99	0	0	d__Bacteria;p__Proteobacteria;c__Deltaproteobacteria;o__Myxococcales;f__Archangiaceae;g__Archangiaceae_unclassified;s__Archangiaceae_unclassified
ee8fab683220ecb80f4bc61c65982b60	0	0	39	21	0	22	34	29	23	29	64	28	0	d__Bacteria;p__Proteobacteria;c__Alphaproteobacteria;o__Acetobacterales;f__Acetobacteraceae;g__Craurococcus-Caldovatus;s__Craurococcus-Caldovatus_unclassified
79e6d9ddd2b27a605aaab5d1e5ddd3e6	0	0	64	25	0	0	22	0	42	36	90	9	0	d__Bacteria;p__Bacteroidota;c__Bacteroidia;o__Cytophagales;f__Spirosomaceae;g__Spirosomaceae_unclassified;s__Spirosomaceae_unclassified
6a6ed54df6b02d54fd6b5dfc2d73bc2d	0	0	0	26	0	41	37	0	36	47	45	24	31	d__Bacteria;p__Planctomycetota;c__Phycisphaerae;o__Tepidisphaerales;f__WD2101_soil_group;g__WD2101_soil_group_unclassified;s__WD2101_soil_group_unclassified
ee030a5952d39bb32e58820da48ad9ba	266	0	0	0	21	0	0	0	0	0	0	0	0	d__Bacteria;p__Chloroflexi;c__KD4-96;o__KD4-96_unclassified;f__KD4-96_unclassified;g__KD4-96_unclassified;s__KD4-96_unclassified
eb2d3d6cf2ce45924ad25c5d26970974	2	0	7	26	20	92	38	24	20	21	0	21	14	d__Bacteria;p__Firmicutes;c__Bacilli;o__Lactobacillales;f__Lactobacillaceae;g__Lactobacillus;s__Lactobacillus_intestinalis
9a37437b4698e8f91aedde2abdd0110f	0	256	0	0	10	0	0	0	0	6	0	0	12	d__Bacteria;p__Chloroflexi;c__KD4-96;o__KD4-96_unclassified;f__KD4-96_unclassified;g__KD4-96_unclassified;s__KD4-96_unclassified
72f404143f585a64ff50d4ac5791845a	0	284	0	0	0	0	0	0	0	0	0	0	0	d__Bacteria;p__Verrucomicrobiota;c__Verrucomicrobiae;o__Opitutales;f__Opitutaceae;g__Opitutus;s__Opitutus_unclassified
a9c4a8190ed501be273a81e535095330	122	0	16	20	25	10	9	22	9	15	0	5	30	d__Bacteria;p__Chloroflexi;c__TK10;o__TK10_unclassified;f__TK10_unclassified;g__TK10_unclassified;s__TK10_unclassified
d2f1cf23734be35bea70726d5edec7ad	0	0	37	26	12	34	17	28	24	30	52	23	0	d__Bacteria;p__Planctomycetota;c__Phycisphaerae;o__Tepidisphaerales;f__WD2101_soil_group;g__WD2101_soil_group_unclassified;s__WD2101_soil_group_unclassified
b5dd3dcfc2ed3f67f4a4f7cce0eb76c9	0	0	45	46	0	39	35	0	40	30	47	0	0	d__Bacteria;p__Proteobacteria;c__Alphaproteobacteria;o__Tistrellales;f__Geminicoccaceae;g__Candidatus_Alysiosphaera;s__Candidatus_Alysiosphaera_unclassified
c4c1b8ab3f744163a0466da87d11ba5e	0	0	0	0	0	0	0	36	66	59	0	32	87	d__Bacteria;p__Proteobacteria;c__Alphaproteobacteria;o__Sphingomonadales;f__Sphingomonadaceae;g__Sphingomonas;s__uncultured_Sphingomonas_sp.
a0acf4e8aefee50a21aa3cd8a3a69e1e	0	0	24	5	22	20	42	23	28	35	29	30	22	d__Bacteria;p__Actinobacteriota;c__Actinobacteria;o__Pseudonocardiales;f__Pseudonocardiaceae;g__Pseudonocardia;s__Pseudonocardia_unclassified
0b06e49790c2a8fc34464d792b98d292	0	0	9	29	71	0	45	24	16	25	27	0	34	d__Bacteria;p__Actinobacteriota;c__Actinobacteria;o__Pseudonocardiales;f__Pseudonocardiaceae;g__Kibdelosporangium;s__Kibdelosporangium_unclassified
d0b831393504c850c75dec889521721f	0	0	29	43	20	31	51	0	55	0	37	0	14	d__Bacteria;p__Proteobacteria;c__Alphaproteobacteria;o__Rhizobiales;f__Beijerinckiaceae;g__Microvirga;s__Microvirga_unclassified
2c59827e41c98f06a0f1d312af3af360	0	0	0	32	25	61	0	0	46	31	64	0	21	d__Bacteria;p__Actinobacteriota;c__Rubrobacteria;o__Rubrobacterales;f__Rubrobacteriaceae;g__Rubrobacter;s__Rubrobacter_unclassified
d55ed418df7b8f7af5f0d6334443f8f8	0	0	51	52	57	32	0	36	52	0	0	0	0	d__Bacteria;p__Acidobacteriota;c__Vicinamibacteria;o__Vicinamibacterales;f__Vicinamibacteraceae;g__Vicinamibacteraceae_unclassified;s__Vicinamibacteraceae_unclassified
060cd3f5696f26b9d003b21361392c87	0	280	0	0	0	0	0	0	0	0	0	0	0	d__Bacteria;p__Bacteroidota;c__Chlorobia;o__Chlorobiales;f__Chlorobiaceae;g__Chlorobium;s__Chlorobium_unclassified
8c34ae36ceb487a33026a76681e550de	0	0	32	0	0	26	22	34	51	35	57	0	21	d__Bacteria;p__Gemmatimonadota;c__Gemmatimonadetes;o__Gemmatimonadales;f__Gemmatimonadaceae;g__Roseisolibacter;s__Roseisolibacter_unclassified
4d8faab626edfb4fbb3b64b2a899fd9e	0	0	37	0	24	0	27	28	46	76	0	0	40	d__Bacteria;p__Actinobacteriota;c__Actinobacteria;o__Propionibacteriales;f__Nocardioidaceae;g__Marmoricola;s__Marmoricola_unclassified
a0cc3ca2c14db8c585999457b9601912	0	0	30	16	14	28	31	13	36	28	55	27	0	d__Bacteria;p__Actinobacteriota;c__Actinobacteria;o__Pseudonocardiales;f__Pseudonocardiaceae;g__Actinomycetospora;s__Actinomycetospora_unclassified
679ec225ea66bbf38011c2cfc044ce77	0	0	21	17	45	17	9	37	29	31	13	17	41	d__Bacteria;p__Actinobacteriota;c__Actinobacteriota;o__Micromonosporales;f__Micromonosporaceae;g__Micromonosporaceae_unclassified;s__Micromonosporaceae_unclassified
30da56b4a3e957167b727992af81977c	0	0	30	38	42	26	0	37	34	27	0	28	15	d__Bacteria;p__Gemmatimonadota;c__Gemmatimonadota;o__Gemmatimonadales;f__Gemmatimonadaceae;g__Gemmatimonas;s__uncultured_Gemmatimonas_sp.
253d4cb8d9198e41b401251c1b949a1f	0	0	0	113	51	27	0	0	27	28	10	0	21	d__Bacteria;p__Acidobacteriota;c__Blastocatellia;o__Pyrinomonadales;f__Pyrinomonadaceae;g__RB41;s__RB41_unclassified
ebf2703d49b0460d60ad12c95caff7bf	0	0	32	23	36	14	24	19	35	60	0	0	33	d__Bacteria;p__Proteobacteria;c__Alphaproteobacteria;o__Sphingomonadales;f__Sphingomonadaceae;g__Sphingomonas;s__uncultured_Sphingomonas_sp.
963d513cbde388c5ebd31f785c93dc30	0	0	65	53	29	35	19	31	17	0	0	0	27	d__Bacteria;p__Acidobacteriota;c__Holophagae;o__Subgroup_7;f__Subgroup_7_unclassified;g__Subgroup_7_unclassified;s__Subgroup_7_unclassified
c765a52e6513a462b53d92ece07b059e	0	0	30	12	11	32	35	19	23	21	70	15	8	d__Bacteria;p__Proteobacteria;c__Alphaproteobacteria;o__Acetobacterales;f__Acetobacteraceae;g__Craurococcus-Caldovatus;s__Craurococcus-Caldovatus_unclassified
7713bbb58464339f0c5c52d152658b14	0	0	0	0	112	0	60	43	25	0	0	0	34	d__Bacteria;p__Actinobacteriota;c__Actinobacteria;o__Pseudonocardiales;f__Pseudonocardiaceae;g__Actinophytocola;s__Actinophytocola_unclassified
617e4cd931d86b25916fbf002e3906f7	0	0	44	20	0	34	15	17	44	44	33	23	0	d__Bacteria;p__Proteobacteria;c__Alphaproteobacteria;o__Sphingomonadales;f__Sphingomonadaceae;g__Sphingomonas;s__uncultured_Sphingomonas_sp.
204afd2eb785cd0fc7e42d91b7d412d7	0	0	36	26	0	0	11	27	55	50	69	0	0	d__Bacteria;p__Actinobacteriota;c__Actinobacteriota;o__Geodermatophilales;f__Geodermatophilaceae;g__Geodermatophilaceae_unclassified;s__Geodermatophilaceae_unclassified
98cedaeb6530038a7c03909a8fffac4d	5	0	23	5	0	24	88	33	13	19	38	10	15	d__Bacteria;p__Proteobacteria;c__Alphaproteobacteria;o__Rhizobiales;f__Beijerinckiaceae;g__Methylobacterium-Methylorubrum;s__Methylobacterium-Methylorubrum_unclassified
967e617c5d3c4fb2aa0d5b06fc6a11a4	0	0	69	0	67	0	0	0	70	0	0	0	67	d__Bacteria;p__Actinobacteriota;c__Thermoleophilia;o__Solirubrobacterales;f__Solirubrobacteraceae;g__Solirubrobacter;s__Solirubrobacter_unclassified
62d7827439624e8359946ed64da49ffe	0	0	36	0	43	23	16	50	22	27	0	12	43	d__Bacteria;p__Actinobacteriota;c__Acidimicrobiia;o__Microtrichales;f__Ilumatobacteraceae;g__Ilumatobacteraceae_unclassified;s__Ilumatobacteraceae_unclassified
1699349453b286db90d6bf86018a4f14	0	0	18	19	0	26	20	27	38	34	44	18	28	d__Bacteria;p__Planctomycetota;c__Phycisphaerae;o__Tepidisphaerales;f__WD2101_soil_group;g__WD2101_soil_group_unclassified;s__WD2101_soil_group_unclassified
3d97750b25438a4e7a3dc01c60a2e527	0	29	0	29	25	0	16	26	18	23	32	39	35	d__Bacteria;p__Actinobacteriota;c__Actinobacteria;o__Micromonosporales;f__Micromonosporaceae;g__Virgisporangium;s__Virgisporangium_unclassified
9a1bc0fd024c74eee8267d369bf9e504	0	0	72	36	11	15	8	15	29	38	48	0	0	d__Bacteria;p__Proteobacteria;c__Alphaproteobacteria;o__Sphingomonadales;f__Sphingomonadaceae;g__Sphingomonas;s__uncultured_Sphingomonas_sp.
cb348378854bb6bf78013e8b1293f519	0	0	19	0	0	0	182	0	0	52	19	0	0	d__Bacteria;p__Actinobacteriota;c__Actinobacteria;o__Streptomycetales;f__Streptomycetaceae;g__Streptomyces;s__Streptomyces_unclassified
c29514aa5124b17916067d7adedd5bc2	128	144	0	0	0	0	0	0	0	0	0	0	0	d__Bacteria;p__Acidobacteriota;c__Blastocatellia;o__Pyrinomonadales;f__Pyrinomonadaceae;g__RB41;s__RB41_unclassified
3d77b04d50dfaf883eef7035b3992dea	159	0	13	30	23	0	0	25	0	0	0	0	21	d__Bacteria;p__Actinobacteriota;c__Actinobacteriota;o__Actinobacteriota_unclassified;f__Actinobacteriota_unclassified;g__Actinobacteriota_unclassified;s__Actinobacteriota_unclassified
24478c7437e1b2a0fcc5495b38fe470a	0	0	8	0	50	12	37	29	21	22	9	21	61	d__Bacteria;p__Entotheonellaeota;c__Entotheonellia;o__Entotheonellales;f__Entotheonellaceae;g__Candidatus_Entotheonella;s__Candidatus_Entotheonella_unclassified
32a2ec5b409b59eb9e47024ff8e8cee3	0	0	0	0	49	0	32	46	0	0	36	72	34	d__Bacteria;p__Actinobacteriota;c__Acidimicrobiia;o__Acidimicrobiales;f__Acidimicrobiales_unclassified;g__Acidimicrobiales_unclassified;s__Acidimicrobiales_unclassified
ae7647ddbc4d3039eea053832bdfd0d6	146	65	0	33	15	0	0	10	0	0	0	0	0	d__Bacteria;p__Gemmatimonadota;c__Gemmatimonadetes;o__Gemmatimonadales;f__Gemmatimonadaceae;g__Gemmatimonadaceae_unclassified;s__Gemmatimonadaceae_unclassified
4839adc1f069db64ef0e820aa9f0bce4	0	0	33	16	0	30	45	19	25	20	52	29	0	d__Bacteria;p__Actinobacteriota;c__Actinobacteria;o__Pseudonocardiales;f__Pseudonocardiaceae;g__Actinomycetospora;s__Actinomycetospora_unclassified
9cbc777a80ece900819e9cc5d3fc3a51	0	269	0	0	0	0	0	0	0	0	0	0	0	d__Bacteria;p__Actinobacteriota;c__Actinobacteria;o__Micromonosporales;f__Micromonosporaceae;g__Luedemannella;s__Luedemannella_unclassified
ccbb918ece4d0ec2aee277c1f031553f	0	269	0	0	0	0	0	0	0	0	0	0	0	d__Bacteria;p__Chloroflexi;c__Dehalococcoidia;o__SAR202_clade;f__SAR202_clade_unclassified;g__SAR202_clade_unclassified;s__SAR202_clade_unclassified
1a88e7326a5d02bd20dad36e68252982	0	0	25	19	18	18	0	29	45	67	29	18	0	d__Bacteria;p__Proteobacteria;c__Alphaproteobacteria;o__Sphingomonadales;f__Sphingomonadaceae;g__Sphingomonas;s__Sphingomonas_sp._1PNM-20
27deb3dffe65cdcd7778f66a9fcc04f3	259	0	9	0	0	0	0	0	0	0	0	0	0	d__Bacteria;p__Acidobacteriota;c__Holophagae;o__Subgroup_7;f__Subgroup_7_unclassified;g__Subgroup_7_unclassified;s__Subgroup_7_unclassified
abab4f7fb451970a217e23555c2d9757	197	0	0	0	0	0	34	0	0	0	0	35	0	d__Bacteria;p__Actinobacteriota;c__Acidimicrobiia;o__Acidimicrobiia_unclassified;f__Acidimicrobiia_unclassified;g__Acidimicrobiia_unclassified;s__Acidimicrobiia_unclassified
42591e68d1a4380f9f694cf42d60c7a1	0	0	38	26	35	0	0	42	0	48	0	0	75	d__Bacteria;p__Verrucomicrobiota;c__Verrucomicrobiae;o__Chthoniobacterales;f__Chthoniobacteraceae;g__Candidatus_Udaeobacter;s__Candidatus_Udaeobacter_unclassified
f96303cf221d49327dd1f14b6cb98cad	0	0	32	0	40	0	38	31	0	37	0	37	49	d__Bacteria;p__Proteobacteria;c__Gammaproteobacteria;o__Burkholderiales;f__Nitrosomonadaceae;g__MND1;s__MND1_unclassified
fc12fd0139f1546b4eb61bcd514bad5d	90	0	21	25	33	12	5	17	11	0	0	26	24	d__Bacteria;p__Methylomirabilota;c__Methylomirabilia;o__Rokubacteriales;f__Rokubacteriales_unclassified;g__Rokubacteriales_unclassified;s__Rokubacteriales_unclassified
1827e64444dbca44401cddc037d58cd7	0	0	0	63	37	38	0	42	29	0	0	0	53	d__Bacteria;p__Proteobacteria;c__Proteobacteria_unclassified;o__Proteobacteria_unclassified;f__Proteobacteria_unclassified;g__Proteobacteria_unclassified;s__Proteobacteria_unclassified
67836b972343f2cd2debadc0bf390b0b	0	0	13	39	35	25	32	0	8	20	12	42	36	d__Bacteria;p__Firmicutes;c__Bacilli;o__Erysipelotrichales;f__Erysipelotrichaceae;g__Dubosiella;s__Dubosiella_unclassified
6e2eb98a7e69c444fc17593f4b2add48	0	0	0	22	30	24	15	0	22	55	29	25	39	d__Bacteria;p__Chloroflexi;c__Chloroflexia;o__Thermomicrobiales;f__JG30-KF-CM45;g__JG30-KF-CM45_unclassified;s__JG30-KF-CM45_unclassified
24099fbfcc9a80a754f05beecfccfa81	0	0	69	0	0	20	0	0	0	0	56	116	0	d__Bacteria;p__Actinobacteriota;c__Actinobacteria;o__Pseudonocardiales;f__Pseudonocardiaceae;g__Actinophytocola;s__Actinophytocola_unclassified
c4c8ad2a5c0cb96ee0ee7f14b8db0acb	92	0	27	0	23	27	0	0	21	20	19	31	0	d__Bacteria;p__Planctomycetota;c__Phycisphaerae;o__Tepidisphaerales;f__WD2101_soil_group;g__WD2101_soil_group_unclassified;s__WD2101_soil_group_unclassified
bbed66e4c749544b7c7a1f36bd2e7c65	0	260	0	0	0	0	0	0	0	0	0	0	0	d__Bacteria;p__Myxococcota;c__Myxococcia;o__Myxococcales;f__Myxococcaceae;g__Myxococcaceae_unclassified;s__Myxococcaceae_unclassified
80d9496772d1c8f3e444efacfdc46907	0	0	0	34	0	0	56	37	0	0	74	58	0	d__Bacteria;p__Actinobacteriota;c__Actinobacteria;o__Frankiales;f__Geodermatophilaceae;g__Geodermatophilus;s__Geodermatophilus_unclassified
a769fd25cb4cb3e65fb0b5f752ddf4cb	0	259	0	0	0	0	0	0	0	0	0	0	0	d__Bacteria;p__Proteobacteria;c__Betaproteobacteria;o__Burkholderiales;f__Comamonadaceae;g__Comamonadaceae_unclassified;s__Comamonadaceae_unclassified
ebf63562fd3501c0c980e115832d3279	0	0	0	0	0	0	17	0	188	0	0	54	0	d__Bacteria;p__Proteobacteria;c__Deltaproteobacteria;o__Myxococcales;f__Archangiaceae;g__Cystobacter;s__Cystobacter_sp._GNDU_S213
6e049e5fe9fa502ba322d1577884daed	0	0	28	0	34	45	0	19	0	36	11	55	30	d__Bacteria;p__Proteobacteria;c__Alphaproteobacteria;o__Rhizobiales;f__Beijerinckiaceae;g__Microvirga;s__Microvirga_unclassified
579cb872dc4e21f736ce303848cad425	0	0	17	16	23	22	13	26	24	30	26	28	32	d__Bacteria;p__Chloroflexi;c__Chloroflexia;o__Thermomicrobiales;f__JG30-KF-CM45;g__JG30-KF-CM45_unclassified;s__JG30-KF-CM45_unclassified
e661f31902693a21031a798f5627ac70	0	0	0	0	0	0	25	0	44	50	51	42	45	d__Bacteria;p__Proteobacteria;c__Alphaproteobacteria;o__Rhizobiales;f__Rhizobiales_unclassified;g__Rhizobiales_unclassified;s__Rhizobiales_unclassified
68ed0f1dda4505cedaff7a032be660d1	0	0	31	24	0	35	21	0	34	36	53	23	0	d__Bacteria;p__Actinobacteriota;c__Thermoleophilia;o__Solirubrobacterales;f__67-14;g__67-14_unclassified;s__67-14_unclassified
8b5421455b6a6b60d8143ed18c548b73	0	0	23	0	0	0	234	0	0	0	0	0	0	d__Bacteria;p__Actinobacteriota;c__Actinobacteria;o__Micromonosporales;f__Micromonosporaceae;g__Micromonospora;s__Micromonospora_unclassified
e4a70c2b6a9724a88d302dca239582f7	0	257	0	0	0	0	0	0	0	0	0	0	0	d__Bacteria;p__Proteobacteria;c__Gammaproteobacteria;o__Burkholderiales;f__Oxalobacteraceae;g__Massilia;s__Massilia_unclassified
9e304df70d15204b77a7361714a82413	0	0	0	0	0	42	0	29	36	58	67	25	0	d__Bacteria;p__Myxococcota;c__Polyangia;o__Polyangiales;f__Polyangiaceae;g__Polyangiaceae_unclassified;s__Polyangiaceae_unclassified
31a2854000a71b42436be2e520f097d5	0	0	0	0	36	0	39	32	29	48	0	0	72	d__Bacteria;p__Planctomycetota;c__Planctomycetes;o__Isosphaerales;f__Isosphaeraceae;g__Isosphaeraceae_unclassified;s__Isosphaeraceae_unclassified
7366ba4f16dcf1e4ff59dc4a2d460216	0	0	0	20	0	29	23	14	36	35	82	17	0	d__Bacteria;p__Gemmatimonadota;c__Gemmatimonadetes;o__Gemmatimonadales;f__Gemmatimonadaceae;g__Gemmatimonas;s__Gemmatimonas_unclassified
5afd1c3c03d143b26a536b3e9d0cb7df	0	0	0	0	0	13	68	31	0	62	0	82	0	d__Bacteria;p__Proteobacteria;c__Gammaproteobacteria;o__Burkholderiales;f__TRA3-20;g__TRA3-20_unclassified;s__TRA3-20_unclassified
6659bf45cc89852a54e2e94de2fd9c72	10	0	25	46	36	25	0	25	27	19	0	0	41	d__Bacteria;p__Chloroflexi;c__TK10;o__TK10_unclassified;f__TK10_unclassified;g__TK10_unclassified;s__TK10_unclassified
53eb824385a85df28af5741b19d99e1e	0	0	39	0	42	0	35	46	0	39	10	0	43	d__Bacteria;p__Methylomirabilota;c__Methylomirabilia;o__Rokubacteriales;f__Rokubacteriales_unclassified;g__Rokubacteriales_unclassified;s__Rokubacteriales_unclassified
6c2e94bf078edb959b5dcbbbad6f426b	235	0	0	19	0	0	0	0	0	0	0	0	0	d__Bacteria;p__Actinobacteriota;c__Thermoleophilia;o__Solirubrobacterales;f__67-14;g__67-14_unclassified;s__67-14_unclassified
b2491e6a73c8ac61a79310cb023ffcf4	85	0	36	37	10	0	0	0	19	30	15	0	21	d__Bacteria;p__Actinobacteriota;c__Acidimicrobiia;o__Acidimicrobiia_unclassified;f__Acidimicrobiia_unclassified;g__Acidimicrobiia_unclassified;s__Acidimicrobiia_unclassified
847f5efa2923ee6780e9dd6758c38586	0	0	21	47	28	19	0	46	16	38	0	0	38	d__Bacteria;p__Proteobacteria;c__Gammaproteobacteria;o__Burkholderiales;f__TRA3-20;g__TRA3-20_unclassified;s__TRA3-20_unclassified
28fcc71c84b85a811bd19529f8a78d3f	0	0	11	0	42	24	34	0	36	43	0	38	25	d__Bacteria;p__Actinobacteriota;c__MB-A2-108;o__MB-A2-108_unclassified;f__MB-A2-108_unclassified;g__MB-A2-108_unclassified;s__MB-A2-108_unclassified
3b312ef548fb48875588dbd0fd3edd54	0	0	26	41	23	31	0	36	36	32	9	0	19	d__Bacteria;p__Acidobacteriota;c__Acidobacteriota_unclassified;o__Acidobacteriota_unclassified;f__Acidobacteriota_unclassified;g__Acidobacteriota_unclassified;s__Acidobacteriota_unclassified
4dad3029b4bfb80d1b64d7f6ec09bfad	0	0	44	8	0	37	35	14	22	18	55	15	5	d__Bacteria;p__Gemmatimonadota;c__Gemmatimonadota;o__Gemmatimonadales;f__Gemmatimonadales_unclassified;g__Gemmatimonadales_unclassified;s__Gemmatimonadales_unclassified
880dd8f3e3416b4c30a34ddee4f1046c	0	0	0	45	0	55	0	0	20	75	58	0	0	d__Bacteria;p__Acidobacteriota;c__Blastocatellia;o__Pyrinomonadales;f__Pyrinomonadaceae;g__RB41;s__RB41_unclassified
c231cdf9995fbb6e4fe29040e7cc0232	229	0	10	0	6	0	0	0	8	0	0	0	0	d__Bacteria;p__Actinobacteriota;c__Actinobacteria;o__0319-7L14;f__0319-7L14_unclassified;g__0319-7L14_unclassified;s__0319-7L14_unclassified
2b35039c8b888bb0dbab8d10765c2c50	0	0	28	39	31	29	0	0	37	50	38	0	0	d__Bacteria;p__Proteobacteria;c__Alphaproteobacteria;o__Sphingomonadales;f__Sphingomonadales_unclassified;g__Sphingomonadales_unclassified;s__Sphingomonadales_unclassified
9b0cf7ef96e6c76fe71f5016a7b87300	0	0	37	9	17	20	0	22	43	56	19	29	0	d__Bacteria;p__Proteobacteria;c__Alphaproteobacteria;o__Sphingomonadales;f__Sphingomonadaceae;g__Sphingomonas;s__Sphingomonas_jaspsi
a3fabe2654089ae8c7c96224032facf0	0	0	44	50	41	29	0	35	0	0	0	0	52	d__Bacteria;p__Actinobacteriota;c__Thermoleophilia;o__Gaiellales;f__Gaiellales_unclassified;g__Gaiellales_unclassified;s__Gaiellales_unclassified
62fc347de53c7e513d40b25e23c038b8	0	0	43	16	0	45	23	13	23	20	54	8	5	d__Bacteria;p__Bacteroidota;c__Bacteroidia;o__Cytophagales;f__Spirosomaceae;g__Spirosomaceae_unclassified;s__Spirosomaceae_unclassified
fbc9663b1d2f89f1cc29d4071f2ae562	59	31	27	32	17	0	0	38	0	0	0	17	28	d__Bacteria;p__Actinobacteriota;c__Actinobacteriota;o__Actinobacteriota_unclassified;f__Actinobacteriota_unclassified;g__Actinobacteriota_unclassified;s__Actinobacteriota_unclassified
7986d387a99beef930413aeea1668b89	0	0	25	19	0	22	22	17	29	26	60	16	11	d__Bacteria;p__Proteobacteria;c__Alphaproteobacteria;o__Sphingomonadales;f__Sphingomonadaceae;g__Qipengyuania;s__Qipengyuania_unclassified
aa9f7bc8bc7ec8db7b1816c05c4188e9	203	0	0	0	44	0	0	0	0	0	0	0	0	d__Bacteria;p__Actinobacteriota;c__Thermoleophilia;o__Solirubrobacterales;f__67-14;g__67-14_unclassified;s__67-14_unclassified
4d15092ba1f827d39ee5e5bad68d5ef9	0	0	23	26	18	26	24	13	32	35	49	0	0	d__Bacteria;p__Proteobacteria;c__Gammaproteobacteria;o__Burkholderiales;f__TRA3-20;g__TRA3-20_unclassified;s__TRA3-20_unclassified
918027bbcbc74f64627038b464a21b3c	4	0	0	0	54	0	0	92	0	0	0	35	60	d__Bacteria;p__Actinobacteriota;c__Actinobacteria;o__Micromonosporales;f__Micromonosporaceae;g__Virgisporangium;s__Virgisporangium_unclassified
fd6196e5e93f82bcefc1b5737897c42c	0	0	22	61	41	22	0	43	19	0	0	6	31	d__Bacteria;p__Gemmatimonadota;c__Gemmatimonadota_unclassified;o__Gemmatimonadota_unclassified;f__Gemmatimonadota_unclassified;g__Gemmatimonadota_unclassified;s__Gemmatimonadota_unclassified
0831893a3dbc2905508432e84c151a31	0	0	0	71	40	13	0	37	35	0	0	0	49	d__Bacteria;p__Actinobacteriota;c__Acidimicrobiia;o__Acidimicrobiales;f__Acidimicrobiales_unclassified;g__Acidimicrobiales_unclassified;s__Acidimicrobiales_unclassified
fc8009fb1f74ccca7304a049d5c8e4b0	0	0	0	0	0	55	46	34	21	47	42	0	0	d__Bacteria;p__Chloroflexi;c__Gitt-GS-136;o__Gitt-GS-136_unclassified;f__Gitt-GS-136_unclassified;g__Gitt-GS-136_unclassified;s__Gitt-GS-136_unclassified
c048a26918d311295143af4cc3181a30	0	0	0	73	63	27	0	45	0	17	0	0	19	d__Bacteria;p__Gemmatimonadota;c__Gemmatimonadota;o__Gemmatimonadales;f__Gemmatimonadaceae;g__Gemmatimonas;s__uncultured_Gemmatimonas_sp.
b9f59580aff59a1ddb55daec9f7d01dc	0	0	62	7	0	0	125	0	11	0	39	0	0	d__Bacteria;p__Actinobacteriota;c__Actinobacteria;o__Pseudonocardiales;f__Pseudonocardiaceae;g__Umezawaea;s__Umezawaea_unclassified
6fa9403b59bd3ddb51f2696c29ad4860	0	0	79	0	14	0	0	60	0	0	0	91	0	d__Bacteria;p__Acidobacteriota;c__Blastocatellia;o__Pyrinomonadales;f__Pyrinomonadaceae;g__RB41;s__RB41_unclassified
27b04b59f773b8856992ec093b93ad4d	0	244	0	0	0	0	0	0	0	0	0	0	0	d__Bacteria;p__Proteobacteria;c__Alphaproteobacteria;o__Acetobacterales;f__Acetobacteraceae;g__Craurococcus-Caldovatus;s__Craurococcus-Caldovatus_unclassified
27c1e130982d8bb2ad3ff2248af8e92a	0	0	22	24	45	0	22	21	26	25	0	21	37	d__Bacteria;p__Proteobacteria;c__Gammaproteobacteria;o__Burkholderiales;f__Sutterellaceae;g__Sutterellaceae_unclassified;s__Sutterellaceae_unclassified
a9b52d7961254d9f590c6eafc9bd1405	0	0	30	13	0	0	116	0	34	9	19	22	0	d__Bacteria;p__Proteobacteria;c__Alphaproteobacteria;o__Rhizobiales;f__Xanthobacteraceae;g__Pseudolabrys;s__Pseudolabrys_unclassified
27ce437bb00a67f08027a8935491406b	0	0	48	0	34	33	23	0	0	0	105	0	0	d__Bacteria;p__Actinobacteriota;c__Actinobacteria;o__Micromonosporales;f__Micromonosporaceae;g__Virgisporangium;s__Virgisporangium_unclassified
85227a252153c627842536167ededc19	0	0	15	24	0	30	0	39	16	20	59	38	0	d__Bacteria;p__Actinobacteriota;c__Actinobacteriota;o__Micromonosporales;f__Micromonosporaceae;g__Actinoplanes;s__Actinoplanes_sp._IM-1817
480d5fcab09674a29e4adeebb812ff86	0	0	63	0	0	34	81	31	0	0	32	0	0	d__Bacteria;p__Actinobacteriota;c__Actinobacteria;o__Propionibacteriales;f__Nocardioidaceae;g__Kribbella;s__Kribbella_unclassified
8a321379f17da4e57272520f2f41d7f3	0	0	22	0	0	0	0	0	82	0	52	49	34	d__Bacteria;p__Proteobacteria;c__Deltaproteobacteria;o__Myxococcales;f__Myxococcaceae;g__Myxococcus;s__Myxococcus_sp.
1f13391672b8752625165d3700ea80c7	0	0	72	35	22	31	0	0	0	79	0	0	0	d__Bacteria;p__Actinobacteriota;c__Thermoleophilia;o__Gaiellales;f__Gaiellales_unclassified;g__Gaiellales_unclassified;s__Gaiellales_unclassified
d0ab2c15400fe710288526c9a33083fb	20	0	21	17	18	16	15	19	21	16	20	23	32	d__Bacteria;p__Firmicutes;c__Bacilli;o__Lactobacillales;f__Streptococcaceae;g__Streptococcus;s__Streptococcus_mitis
8dde9c675c4aa16128cae2684a6662c0	0	238	0	0	0	0	0	0	0	0	0	0	0	d__Bacteria;p__Acidobacteriota;c__Acidobacteriae;o__Bryobacterales;f__Bryobacteraceae;g__Bryobacter;s__Bryobacter_unclassified
b1162a86ca2f92ddc6c8e91c6b4f511b	0	238	0	0	0	0	0	0	0	0	0	0	0	d__Bacteria;p__Acidobacteriota;c__Vicinamibacteria;o__Vicinamibacterales;f__Vicinamibacteraceae;g__Vicinamibacteraceae_unclassified;s__Vicinamibacteraceae_unclassified
6b61a0f798aa1d522393a21faf7509e7	0	0	0	0	0	0	0	0	0	0	0	0	237	d__Bacteria;p__Acidobacteriota;c__Blastocatellia;o__Pyrinomonadales;f__Pyrinomonadaceae;g__RB41;s__RB41_unclassified
571f078c28de7aa66c4b4d2a303e595e	0	0	8	15	0	30	39	57	28	0	0	0	59	d__Bacteria;p__Entotheonellaeota;c__Entotheonellia;o__Entotheonellales;f__Entotheonellaceae;g__Candidatus_Entotheonella;s__Candidatus_Entotheonella_unclassified
724e8bb63e3f565db5cc043a5019493e	0	0	24	0	0	27	37	0	31	25	92	0	0	d__Bacteria;p__Actinobacteriota;c__Actinobacteriota;o__Micromonosporales;f__Micromonosporaceae;g__Planosporangium;s__Planosporangium_mesophilum
f9202478e5dbc672296c2399be7bc7fb	0	0	34	57	66	0	0	34	0	0	0	0	44	d__Bacteria;p__Acidobacteriota;c__Blastocatellia;o__Pyrinomonadales;f__Pyrinomonadaceae;g__RB41;s__RB41_unclassified
e3a095afe977e84a5dcf432622972908	0	0	113	48	0	0	28	0	0	0	46	0	0	d__Bacteria;p__Actinobacteriota;c__Actinobacteria;o__Pseudonocardiales;f__Pseudonocardiaceae;g__Saccharothrix;s__Saccharothrix_unclassified
89f095ad6ea679a4007ff56df9b738b6	0	0	35	16	30	22	30	0	35	0	50	17	0	d__Bacteria;p__Actinobacteriota;c__Actinobacteria;o__Pseudonocardiales;f__Pseudonocardiaceae;g__Pseudonocardia;s__Pseudonocardia_unclassified
529b35cef220e07e4dba1756481a2f94	0	0	25	0	0	14	50	0	25	37	53	31	0	d__Bacteria;p__Proteobacteria;c__Alphaproteobacteria;o__Rhizobiales;f__Rhodomicrobiaceae;g__Rhodomicrobium;s__Rhodomicrobium_unclassified
97db1fe2902902f38466900f542ae5b4	235	0	0	0	0	0	0	0	0	0	0	0	0	d__Bacteria;p__Firmicutes;c__Bacilli;o__Bacillales;f__Bacillaceae;g__Bacillus;s__Bacillus_sp._SB15-24
92f9bd0c4a373403c038acffea3a2371	0	0	23	35	35	0	0	38	22	14	14	27	26	d__Bacteria;p__Actinobacteriota;c__Rubrobacteria;o__Rubrobacterales;f__Rubrobacteriaceae;g__Rubrobacter;s__Rubrobacter_unclassified
9343ce6324ef425d5b0c47ea9aa044b2	158	0	0	25	18	0	0	0	0	0	0	0	32	d__Bacteria;p__Acidobacteriota;c__Vicinamibacteria;o__Subgroup_17;f__Subgroup_17_unclassified;g__Subgroup_17_unclassified;s__Subgroup_17_unclassified
bb5c4ff6c75feea6fd7f5689f2a502cd	0	0	0	0	0	0	32	24	44	33	62	38	0	d__Bacteria;p__Proteobacteria;c__Alphaproteobacteria;o__Acetobacterales;f__Acetobacteraceae;g__Craurococcus-Caldovatus;s__Craurococcus-Caldovatus_unclassified
91d65ccbf9923c61f6377249952ff613	0	0	0	0	42	0	16	45	0	38	0	22	69	d__Bacteria;p__Gemmatimonadota;c__Gemmatimonadetes;o__Gemmatimonadales;f__Gemmatimonadaceae;g__Gemmatimonadaceae_unclassified;s__Gemmatimonadaceae_unclassified
984392359f9f2fe8990079bef0dbdfc3	0	0	22	0	65	0	0	95	21	0	0	0	29	d__Bacteria;p__Actinobacteriota;c__Actinobacteria;o__Pseudonocardiales;f__Pseudonocardiaceae;g__Pseudonocardia;s__Pseudonocardia_unclassified
fb01280a25a6600c7abf7c71fbbf8fac	0	0	0	0	0	0	70	103	0	0	0	0	59	d__Bacteria;p__Actinobacteriota;c__Actinobacteria;o__Frankiales;f__Frankiaceae;g__Jatrophihabitans;s__Jatrophihabitans_unclassified
5ff9662665e378c550d6e808d643634a	0	0	29	20	49	0	44	42	0	0	0	48	0	d__Bacteria;p__Proteobacteria;c__Alphaproteobacteria;o__Sphingomonadales;f__Sphingomonadaceae;g__Sphingomonas;s__uncultured_Sphingomonas_sp.
9e84e8213d1e4c97746d3245ab420760	0	232	0	0	0	0	0	0	0	0	0	0	0	d__Bacteria;p__Actinobacteriota;c__Actinobacteria;o__0319-7L14;f__0319-7L14_unclassified;g__0319-7L14_unclassified;s__0319-7L14_unclassified
882689ca48a36a31778d135c774d1327	0	0	14	0	15	36	30	0	34	29	31	32	10	d__Bacteria;p__Proteobacteria;c__Alphaproteobacteria;o__Rhizobiales;f__Beijerinckiaceae;g__Neo-b11;s__Neo-b11_unclassified
5c84f230e4438d04d3e2b89755628f26	0	0	0	68	0	0	0	0	0	80	0	83	0	d__Bacteria;p__Proteobacteria;c__Alphaproteobacteria;o__Acetobacterales;f__Acetobacteraceae;g__Craurococcus-Caldovatus;s__Craurococcus-Caldovatus_unclassified
550072c3dbd4fe94e2f04dce718e4fb6	0	0	21	25	23	30	0	21	35	17	59	0	0	d__Bacteria;p__Bacteroidota;c__Bacteroidia;o__Chitinophagales;f__Chitinophagaceae;g__Chitinophagaceae_unclassified;s__Chitinophagaceae_unclassified
8ac9f42df74eaeac44135b4928803ff0	0	0	0	39	32	28	0	26	0	106	0	0	0	d__Bacteria;p__Acidobacteriota;c__Vicinamibacteria;o__Vicinamibacterales;f__Vicinamibacteraceae;g__Vicinamibacteraceae_unclassified;s__Vicinamibacteraceae_unclassified
4c9529a538bbaab13a51bb1882c9d47a	90	141	0	0	0	0	0	0	0	0	0	0	0	d__Bacteria;p__Actinobacteriota;c__Thermoleophilia;o__Gaiellales;f__Gaiellaceae;g__Gaiella;s__Gaiella_unclassified
f1364f1ffe1fa2fc4263b98a49be2bff	0	0	28	13	31	9	19	25	20	29	6	14	36	d__Bacteria;p__Proteobacteria;c__Alphaproteobacteria;o__Azospirillales;f__Azospirillales_unclassified;g__Azospirillales_unclassified;s__Azospirillales_unclassified
dff6d364f3fd03387be5d3d120f1bb8e	0	0	22	52	36	0	0	30	28	0	0	0	62	d__Bacteria;p__Actinobacteriota;c__Actinobacteriota;o__Actinobacteriota_unclassified;f__Actinobacteriota_unclassified;g__Actinobacteriota_unclassified;s__Actinobacteriota_unclassified
2e0aeaab0680eaa6ebee9d42d276c9ad	0	0	70	50	18	23	10	20	14	0	0	17	8	d__Bacteria;p__Myxococcota;c__Polyangia;o__Haliangiales;f__Haliangiaceae;g__Haliangium;s__Haliangium_unclassified
e2c0249de63e20f265081995249abe89	0	0	21	27	33	0	0	21	21	34	32	18	22	d__Bacteria;p__Chloroflexi;c__KD4-96;o__KD4-96_unclassified;f__KD4-96_unclassified;g__KD4-96_unclassified;s__KD4-96_unclassified
2d14a6a84fc018bddbf6f0a10192dca2	0	0	11	0	0	19	30	0	18	18	26	73	34	d__Bacteria;p__Actinobacteriota;c__Actinobacteria;o__Micromonosporales;f__Micromonosporaceae;g__Asanoa;s__Asanoa_unclassified
87ed23a0ef354f4402c874e252a8c602	0	0	25	0	6	34	57	13	20	19	36	19	0	d__Bacteria;p__Proteobacteria;c__Gammaproteobacteria;o__Burkholderiales;f__Burkholderiaceae;g__Lautropia;s__Lautropia_unclassified
5bdfc81cc4029c2d888b1d3aca73e01d	0	0	0	0	0	36	44	38	37	0	50	24	0	d__Bacteria;p__Planctomycetota;c__Phycisphaerae;o__Tepidisphaerales;f__WD2101_soil_group;g__WD2101_soil_group_unclassified;s__WD2101_soil_group_unclassified
2a892c1623ea3f13437f323ef3fce7b5	0	0	39	0	43	0	13	26	6	23	7	19	52	d__Bacteria;p__Acidobacteriota;c__Holophagae;o__Subgroup_7;f__Subgroup_7_unclassified;g__Subgroup_7_unclassified;s__Subgroup_7_unclassified
fe56601cd3ddc2c7bfa03556370e78fe	0	0	52	13	0	38	45	30	0	0	32	0	18	d__Bacteria;p__Actinobacteriota;c__Actinobacteriota;o__Micrococcales;f__Microbacteriaceae;g__Frondihabitans;s__Frondihabitans_sp._MDT1-44
5947f55399abf6a8c1161652135e12b9	200	0	0	14	0	0	0	13	0	0	0	0	0	d__Bacteria;p__Gemmatimonadota;c__Gemmatimonadetes;o__Gemmatimonadales;f__Gemmatimonadaceae;g__Gemmatimonadaceae_unclassified;s__Gemmatimonadaceae_unclassified
bd36579f611ee5d83fc5b30fb13f8fda	0	0	43	0	0	41	28	8	38	32	18	19	0	d__Bacteria;p__Proteobacteria;c__Alphaproteobacteria;o__Sphingomonadales;f__Sphingomonadaceae;g__Sphingomonas;s__Sphingomonas_aerophila
86cc607aa1bb1afd1dae8d768e2fb862	0	0	22	0	0	22	0	0	42	29	52	60	0	d__Bacteria;p__Actinobacteriota;c__Actinobacteria;o__Frankiales;f__Frankiaceae;g__Jatrophihabitans;s__Jatrophihabitans_unclassified
03aef34695f133be08a806a741011b94	0	0	0	61	61	24	10	32	0	0	0	0	38	d__Bacteria;p__Actinobacteriota;c__Rubrobacteria;o__Rubrobacterales;f__Rubrobacteriaceae;g__Rubrobacter;s__Rubrobacter_unclassified
db6c2f39a980e7b5fa9452897cb267e8	0	0	20	25	0	37	60	0	47	37	0	0	0	d__Bacteria;p__Proteobacteria;c__Alphaproteobacteria;o__Acetobacterales;f__Acetobacteraceae;g__Craurococcus-Caldovatus;s__Craurococcus-Caldovatus_unclassified
1fa22bddc5fd59a46ddcf57daf5ca02e	226	0	0	0	0	0	0	0	0	0	0	0	0	d__Bacteria;p__Acidobacteriota;c__Vicinamibacteria;o__Vicinamibacterales;f__Vicinamibacterales_unclassified;g__Vicinamibacterales_unclassified;s__Vicinamibacterales_unclassified
03546d60e4e1f9569f120b823c9bc853	226	0	0	0	0	0	0	0	0	0	0	0	0	d__Bacteria;p__Acidobacteriota;c__Blastocatellia;o__Pyrinomonadales;f__Pyrinomonadaceae;g__RB41;s__RB41_unclassified
2d53ebd1e0bb0005e39e3332522bb752	0	0	25	34	38	0	0	21	23	26	10	0	48	d__Bacteria;p__Chloroflexi;c__JG30-KF-CM66;o__JG30-KF-CM66_unclassified;f__JG30-KF-CM66_unclassified;g__JG30-KF-CM66_unclassified;s__JG30-KF-CM66_unclassified
f20f17e7642c5803042a37015b32c8a3	0	0	39	34	30	0	0	32	22	21	6	9	32	d__Bacteria;p__Gemmatimonadota;c__AKAU4049;o__AKAU4049_unclassified;f__AKAU4049_unclassified;g__AKAU4049_unclassified;s__AKAU4049_unclassified
a7ac00d11c78b8e4bd8f0258df12f24f	0	0	23	38	0	32	0	0	40	0	64	28	0	d__Bacteria;p__Proteobacteria;c__Alphaproteobacteria;o__Alphaproteobacteria_unclassified;f__Alphaproteobacteria_unclassified;g__Alphaproteobacteria_unclassified;s__Alphaproteobacteria_unclassified
fa2d9cbf4e9215c43a6b28cfb17f02b6	0	225	0	0	0	0	0	0	0	0	0	0	0	d__Bacteria;p__Actinobacteriota;c__Thermoleophilia;o__Solirubrobacterales;f__67-14;g__67-14_unclassified;s__67-14_unclassified
f571385e56dd3f968db4378fc9397c0b	0	0	0	0	0	0	0	0	0	0	0	225	0	d__Bacteria;p__Acidobacteriota;c__Holophagae;o__Subgroup_7;f__Subgroup_7_unclassified;g__Subgroup_7_unclassified;s__Subgroup_7_unclassified
70fa67af232b642495b474a9788a0e5b	0	0	0	49	49	21	0	33	40	0	0	0	32	d__Bacteria;p__Proteobacteria;c__Proteobacteria_unclassified;o__Proteobacteria_unclassified;f__Proteobacteria_unclassified;g__Proteobacteria_unclassified;s__Proteobacteria_unclassified
db0f390e9310ba032d804bfe7ec063a1	0	0	43	0	16	0	30	60	0	24	24	27	0	d__Bacteria;p__Gemmatimonadota;c__Gemmatimonadetes;o__Gemmatimonadales;f__Gemmatimonadaceae;g__Gemmatimonadaceae_unclassified;s__Gemmatimonadaceae_unclassified
455c018fc61224f3f9138c30fe06381e	0	0	28	0	20	21	22	0	25	38	30	40	0	d__Bacteria;p__Proteobacteria;c__Alphaproteobacteria;o__Acetobacterales;f__Acetobacteraceae;g__Craurococcus-Caldovatus;s__Craurococcus-Caldovatus_unclassified
9d5ac8cba73ad296f88efbfb08844166	0	145	0	0	37	23	0	19	0	0	0	0	0	d__Bacteria;p__Planctomycetota;c__Planctomycetes;o__Pirellulales;f__Pirellulaceae;g__Pirellula;s__Pirellula_unclassified
556073b5c7bd0cadc23e9f0e6d52f2c1	0	0	32	9	12	32	13	20	24	20	35	13	12	d__Bacteria;p__Planctomycetota;c__Phycisphaerae;o__Tepidisphaerales;f__WD2101_soil_group;g__WD2101_soil_group_unclassified;s__WD2101_soil_group_unclassified
e3b283f4d4700af85f542a64222d614d	13	0	25	22	22	29	18	0	16	0	20	31	26	d__Bacteria;p__Proteobacteria;c__Alphaproteobacteria;o__Rhizobiales;f__Rhizobiaceae;g__Phyllobacterium;s__Phyllobacterium_unclassified
a1c2a5e736f52523958e1bf01f156312	0	0	69	32	0	0	0	0	0	55	66	0	0	d__Bacteria;p__Myxococcota;c__Polyangia;o__Polyangiales;f__Polyangiaceae;g__Sorangium;s__Sorangium_unclassified
87726bcb5dec7069fafbe9c006bcaae7	0	0	59	0	0	55	52	0	0	56	0	0	0	d__Bacteria;p__Actinobacteriota;c__Actinobacteriota;o__Micromonosporales;f__Micromonosporaceae;g__Spirilliplanes;s__Spirilliplanes_yamanashiensis
031e3c0606d22aeff38b2ad9ac66b39c	0	0	0	58	42	47	0	0	24	0	0	0	50	d__Bacteria;p__Actinobacteriota;c__Actinobacteria;o__Micromonosporales;f__Micromonosporaceae;g__Micromonospora;s__Micromonospora_unclassified
43972fa0955cf96c1612d0e23d2e1d79	0	0	26	0	46	26	11	47	22	0	0	0	43	d__Bacteria;p__Verrucomicrobiota;c__Verrucomicrobiae;o__Chthoniobacterales;f__Chthoniobacteraceae;g__Candidatus_Udaeobacter;s__Candidatus_Udaeobacter_unclassified
19af5269e66022c20b7b7770c2b8e43d	103	0	0	26	43	16	0	0	0	0	0	0	33	d__Bacteria;p__Planctomycetota;c__Planctomycetes;o__Gemmatales;f__Gemmataceae;g__Zavarzinella;s__Zavarzinella_unclassified
be33c09afd7d475af61bcdb58fc7f601	0	0	19	0	34	0	0	67	0	0	32	43	26	d__Bacteria;p__Actinobacteriota;c__Actinobacteria;o__Pseudonocardiales;f__Pseudonocardiaceae;g__Pseudonocardia;s__Pseudonocardia_unclassified
8f4171e68fff59336a9aaf9a8e1246ae	221	0	0	0	0	0	0	0	0	0	0	0	0	d__Bacteria;p__Actinobacteriota;c__Actinobacteria;o__0319-7L14;f__0319-7L14_unclassified;g__0319-7L14_unclassified;s__0319-7L14_unclassified
443e375cdeab6ef335e651da884438b8	0	45	0	0	50	0	0	37	0	0	29	0	59	d__Bacteria;p__Actinobacteriota;c__Actinobacteria;o__Pseudonocardiales;f__Pseudonocardiaceae;g__Pseudonocardia;s__Pseudonocardia_unclassified
b964cd6f396667ff4d48dcd490cfa557	54	0	38	56	33	0	0	39	0	0	0	0	0	d__Bacteria;p__Actinobacteriota;c__Thermoleophilia;o__Solirubrobacterales;f__67-14;g__67-14_unclassified;s__67-14_unclassified
1bc9149757a4ea7ad2db4f9695fcf857	0	0	0	0	0	28	0	0	37	83	16	0	54	d__Bacteria;p__Proteobacteria;c__Alphaproteobacteria;o__Sphingomonadales;f__Sphingomonadaceae;g__Sphingomonas;s__uncultured_Sphingomonas_sp.
4454ce4b3b9a49db6a301bd88442b6dc	0	0	33	36	10	23	16	17	13	14	39	16	0	d__Bacteria;p__Proteobacteria;c__Alphaproteobacteria;o__Rhodospirillales;f__Acetobacteraceae;g__Acidisphaera;s__uncultured_Acidisphaera_sp.
7d901cde0e89f14e1106d182b5cc18ff	0	159	0	29	29	0	0	0	0	0	0	0	0	d__Bacteria;p__Proteobacteria;c__Gammaproteobacteria;o__CCD24;f__CCD24_unclassified;g__CCD24_unclassified;s__CCD24_unclassified
9af75e3ca5ea1fc10a81f52c5df4a556	0	150	0	32	0	0	0	35	0	0	0	0	0	d__Bacteria;p__Acidobacteriota;c__Acidobacteriota_unclassified;o__Acidobacteriota_unclassified;f__Acidobacteriota_unclassified;g__Acidobacteriota_unclassified;s__Acidobacteriota_unclassified
d6648d95e96125d5eb96cce91ecdc45e	0	111	23	0	20	0	0	51	0	12	0	0	0	d__Bacteria;p__Proteobacteria;c__Alphaproteobacteria;o__Tistrellales;f__Geminicoccaceae;g__Geminicoccaceae_unclassified;s__Geminicoccaceae_unclassified
5d3caaa74f686e4babd72c6f6b4e5fea	0	0	64	0	0	0	0	54	0	99	0	0	0	d__Bacteria;p__Actinobacteriota;c__Thermoleophilia;o__Solirubrobacterales;f__Solirubrobacteraceae;g__Solirubrobacteraceae_unclassified;s__Solirubrobacteraceae_unclassified
5ef290d001e53e0627fa3affa49b3184	0	0	26	41	36	0	0	37	10	19	0	17	30	d__Bacteria;p__Chloroflexi;c__KD4-96;o__KD4-96_unclassified;f__KD4-96_unclassified;g__KD4-96_unclassified;s__KD4-96_unclassified
ef100b9d7f0f2aba2ba4fca7cf642136	19	0	27	0	0	0	0	0	31	36	0	46	57	d__Bacteria;p__Chloroflexi;c__Chloroflexia;o__Thermomicrobiales;f__JG30-KF-CM45;g__JG30-KF-CM45_unclassified;s__JG30-KF-CM45_unclassified
9da147bb71adda8eb414adb946f3efef	0	0	49	0	37	0	28	28	0	0	53	0	21	d__Bacteria;p__Acidobacteriota;c__Blastocatellia;o__Blastocatellales;f__Blastocatellaceae;g__Blastocatella;s__Blastocatella_unclassified
1803cdb8d56ea76168811700b64f9a71	0	0	27	17	5	18	16	10	24	24	54	12	9	d__Bacteria;p__Acidobacteriota;c__Blastocatellia;o__Blastocatellia_unclassified;f__Blastocatellia_unclassified;g__Blastocatellia_unclassified;s__Blastocatellia_unclassified
8dc67c311e6fdf0443900f6a34889c49	29	133	9	29	0	16	0	0	0	0	0	0	0	d__unclassified;p__unclassified;c__unclassified;o__unclassified;f__unclassified;g__unclassified;s__unclassified
da515fa902d84f3149c9021481aa5d2a	0	0	17	17	26	30	26	0	38	34	0	28	0	d__Bacteria;p__Proteobacteria;c__Betaproteobacteria;o__Burkholderiales;f__Comamonadaceae;g__Variovorax;s__Variovorax_sp.
b79155910e4680980fd0deed543046e7	54	162	0	0	0	0	0	0	0	0	0	0	0	d__Bacteria;p__Actinobacteriota;c__Thermoleophilia;o__Solirubrobacterales;f__Solirubrobacteraceae;g__Solirubrobacter;s__Solirubrobacter_unclassified
9bd95b6c01e1b7f17416104d8972abd5	216	0	0	0	0	0	0	0	0	0	0	0	0	d__Bacteria;p__Actinobacteriota;c__Acidimicrobiia;o__IMCC26256;f__IMCC26256_unclassified;g__IMCC26256_unclassified;s__IMCC26256_unclassified
7fbb736543a576b5ee362d9ec0a1a72e	0	0	43	0	26	18	19	0	18	24	11	35	21	d__Bacteria;p__Chloroflexi;c__Gitt-GS-136;o__Gitt-GS-136_unclassified;f__Gitt-GS-136_unclassified;g__Gitt-GS-136_unclassified;s__Gitt-GS-136_unclassified
8ec7ff6c0ed457262adcd5be28328560	0	0	28	23	0	17	34	0	35	15	42	21	0	d__Bacteria;p__Proteobacteria;c__Alphaproteobacteria;o__Caulobacterales;f__Caulobacteraceae;g__Phenylobacterium;s__uncultured_Phenylobacterium_sp.
6875b27387690b5f440881400f45c699	0	0	19	31	13	41	10	28	21	0	52	0	0	d__Bacteria;p__Actinobacteriota;c__Acidimicrobiia;o__Acidimicrobiia_unclassified;f__Acidimicrobiia_unclassified;g__Acidimicrobiia_unclassified;s__Acidimicrobiia_unclassified
a66e151ce7776436052b5fdce474100a	0	0	0	0	0	60	0	0	53	32	70	0	0	d__Bacteria;p__Actinobacteriota;c__Actinobacteria;o__Frankiales;f__Geodermatophilaceae;g__Geodermatophilus;s__Geodermatophilus_unclassified
0667afe65bea725417a036cb24282de2	0	0	0	18	25	15	18	27	19	20	14	46	12	d__Bacteria;p__Proteobacteria;c__Alphaproteobacteria;o__Rhizobiales;f__Beijerinckiaceae;g__Neo-b11;s__Neo-b11_unclassified
6c0e2538474755738fd5651dfbbd730f	196	0	0	10	4	4	0	0	0	0	0	0	0	d__Bacteria;p__Actinobacteriota;c__Actinobacteria;o__0319-7L14;f__0319-7L14_unclassified;g__0319-7L14_unclassified;s__0319-7L14_unclassified
3548f05c04a7e849361aa66ba182b033	209	0	3	0	2	0	0	0	0	0	0	0	0	d__Bacteria;p__Chloroflexi;c__Dehalococcoidia;o__S085;f__S085_unclassified;g__S085_unclassified;s__S085_unclassified
47bba6890763d2afc5f9254bdc5a9fc5	181	0	0	11	11	6	0	0	4	0	0	0	0	d__Bacteria;p__Proteobacteria;c__Alphaproteobacteria;o__Tistrellales;f__Geminicoccaceae;g__Geminicoccaceae_unclassified;s__Geminicoccaceae_unclassified
9d03e8f99bec14b304de89077241ed61	0	0	17	19	0	31	0	0	14	27	34	45	25	d__Bacteria;p__Actinobacteriota;c__Actinobacteria;o__0319-7L14;f__0319-7L14_unclassified;g__0319-7L14_unclassified;s__0319-7L14_unclassified
d9c0b555a88250c34de66b24a1c815e0	0	0	0	27	40	24	0	47	29	0	0	0	45	d__Bacteria;p__Entotheonellaeota;c__Entotheonellia;o__Entotheonellales;f__Entotheonellaceae;g__Entotheonellaceae_unclassified;s__Entotheonellaceae_unclassified
775411cd0c8a4b6af6fb49b45d7a014e	0	0	0	34	61	0	0	38	24	21	0	0	34	d__Bacteria;p__Acidobacteriota;c__Vicinamibacteria;o__Vicinamibacterales;f__Vicinamibacteraceae;g__Vicinamibacteraceae_unclassified;s__Vicinamibacteraceae_unclassified
eb37dc7e753b8747613ffabf69a47bda	0	0	41	0	0	0	107	0	36	0	0	28	0	d__Bacteria;p__Acidobacteriota;c__Vicinamibacteria;o__Vicinamibacterales;f__Vicinamibacteraceae;g__Vicinamibacteraceae_unclassified;s__Vicinamibacteraceae_unclassified
c59cada9a83e86973ea4a06deaeaa64e	0	0	24	0	0	20	48	19	0	31	43	27	0	d__Bacteria;p__Actinobacteriota;c__Actinobacteria;o__Kineosporiales;f__Kineosporiaceae;g__Kineosporiaceae_unclassified;s__Kineosporiaceae_unclassified
a83fd66cf90f70083a2b86b55d6e374b	0	0	12	0	0	24	106	0	0	22	0	48	0	d__Bacteria;p__Actinobacteriota;c__Actinobacteria;o__Pseudonocardiales;f__Pseudonocardiaceae;g__Pseudonocardia;s__Pseudonocardia_unclassified
9283a3d8a704b2c5ced10542e41ae089	0	0	46	0	0	64	0	49	0	53	0	0	0	d__Bacteria;p__Actinobacteriota;c__Actinobacteria;o__Frankiales;f__Geodermatophilaceae;g__Geodermatophilus;s__Geodermatophilus_unclassified
f488e634fd6fdde839ee1d839444169e	82	0	0	0	67	0	0	63	0	0	0	0	0	d__Bacteria;p__Actinobacteriota;c__Thermoleophilia;o__Solirubrobacterales;f__Solirubrobacterales_unclassified;g__Solirubrobacterales_unclassified;s__Solirubrobacterales_unclassified
dc9b508082df4920b7f6c4977f2145ea	0	0	0	0	0	0	0	19	58	73	27	35	0	d__Bacteria;p__Gemmatimonadota;c__Longimicrobia;o__Longimicrobiales;f__Longimicrobiaceae;g__Longimicrobiaceae_unclassified;s__Longimicrobiaceae_unclassified
a7cd28a4b7a0c1b268c96ae5af64f2aa	0	0	0	24	69	27	0	0	0	0	0	0	91	d__Bacteria;p__Acidobacteriota;c__Blastocatellia;o__Pyrinomonadales;f__Pyrinomonadaceae;g__RB41;s__RB41_unclassified
f309c65e12ef509bb240bb9c7467d4ad	0	0	0	36	12	11	16	13	21	31	9	39	23	d__Bacteria;p__Proteobacteria;c__Alphaproteobacteria;o__Azospirillales;f__Azospirillaceae;g__Azospirillaceae_unclassified;s__Azospirillaceae_unclassified
9fa58d87555710a89075c1526343693d	0	0	0	80	114	17	0	0	0	0	0	0	0	d__Bacteria;p__Actinobacteriota;c__Actinobacteriota;o__Pseudonocardiales;f__Pseudonocardiaceae;g__Lechevalieria;s__Lechevalieria_sp._T2-19
3ac95f2fe3f3e008eced23c078e01d9d	0	0	0	23	0	0	0	0	46	24	83	35	0	d__Bacteria;p__Myxococcota;c__Polyangia;o__Polyangiales;f__Sandaracinaceae;g__Sandaracinaceae_unclassified;s__Sandaracinaceae_unclassified
9fecc980b658c53ee513adf0730f0f3d	0	0	0	0	56	0	20	62	14	24	0	0	34	d__Bacteria;p__Gemmatimonadota;c__Gemmatimonadetes;o__Gemmatimonadales;f__Gemmatimonadaceae;g__Gemmatimonadaceae_unclassified;s__Gemmatimonadaceae_unclassified
b6bfa279378421d52953f8cc299db49a	0	0	25	0	0	31	36	11	26	25	26	30	0	d__Bacteria;p__Actinobacteriota;c__Acidimicrobiia;o__Microtrichales;f__Ilumatobacteraceae;g__Ilumatobacteraceae_unclassified;s__Ilumatobacteraceae_unclassified
6a4a691a69f9116b617370242029f97b	0	0	0	27	25	21	17	48	0	39	0	0	32	d__Bacteria;p__Proteobacteria;c__Alphaproteobacteria;o__Rhizobiales;f__Rhizobiaceae;g__Ensifer;s__Ensifer_adhaerens
cc436f2fd9f88f95f8c51096eaa3e82f	0	0	38	22	0	22	104	0	23	0	0	0	0	d__Bacteria;p__Myxococcota;c__Polyangia;o__Polyangiales;f__BIrii41;g__BIrii41_unclassified;s__BIrii41_unclassified
345f6d02ff0f08254f58c96493a5109b	0	124	0	41	0	13	0	0	0	31	0	0	0	d__Bacteria;p__Gemmatimonadota;c__Gemmatimonadetes;o__Gemmatimonadales;f__Gemmatimonadaceae;g__Gemmatimonadaceae_unclassified;s__Gemmatimonadaceae_unclassified
2e372c8f3f5a51a1a5051031b5481dad	12	0	25	0	7	0	23	0	28	42	40	32	0	d__Bacteria;p__Acidobacteriota;c__Acidobacteriota_unclassified;o__Acidobacteriota_unclassified;f__Acidobacteriota_unclassified;g__Acidobacteriota_unclassified;s__Acidobacteriota_unclassified
166f81b5dc459f5c2305ac4ad05803ed	0	0	0	0	0	42	0	24	26	26	63	28	0	d__Bacteria;p__Actinobacteriota;c__Actinobacteria;o__Frankiales;f__Geodermatophilaceae;g__Blastococcus;s__Blastococcus_unclassified
50a31699e1bbfaa01d486e0a8058a1ef	0	0	0	0	26	58	0	0	43	55	27	0	0	d__Bacteria;p__Actinobacteriota;c__Actinobacteria;o__Frankiales;f__Geodermatophilaceae;g__Geodermatophilus;s__Geodermatophilus_unclassified
cfbf34e15ffcfc2ff84e64293a5090c9	0	0	0	0	0	59	0	0	51	0	99	0	0	d__Bacteria;p__Actinobacteriota;c__Actinobacteriota;o__Actinobacteriota_unclassified;f__Actinobacteriota_unclassified;g__Actinobacteriota_unclassified;s__Actinobacteriota_unclassified
78ad33241e238f4c1ebd6a556e0f37cd	0	60	0	19	12	21	13	29	0	0	0	0	54	d__Bacteria;p__Verrucomicrobiota;c__Verrucomicrobiae;o__Chthoniobacterales;f__Chthoniobacteraceae;g__Candidatus_Udaeobacter;s__Candidatus_Udaeobacter_unclassified
735ecf0e095d991f021182aa3f57c0ec	0	0	17	30	24	15	20	21	10	20	0	20	31	d__Bacteria;p__Proteobacteria;c__Alphaproteobacteria;o__Azospirillales;f__Azospirillales_unclassified;g__Azospirillales_unclassified;s__Azospirillales_unclassified
a2c5dd097e715633217b4039048d3da5	0	0	0	0	33	0	31	0	26	39	0	39	40	d__Bacteria;p__Actinobacteriota;c__Actinobacteriota;o__Actinomycetales;f__Actinomycetales_unclassified;g__Actinomycetales_unclassified;s__Actinomycetales_unclassified
4af64804c93936a2d74c737721f1697d	0	0	23	26	15	22	12	10	39	31	30	0	0	d__Bacteria;p__Proteobacteria;c__Alphaproteobacteria;o__Rhodobacterales;f__Rhodobacteraceae;g__Rubellimicrobium;s__uncultured_Rubellimicrobium_sp.
2278347eb981451c349c1e277734081e	0	0	47	0	0	36	40	0	18	0	32	35	0	d__Bacteria;p__Proteobacteria;c__Alphaproteobacteria;o__Rhizobiales;f__Beijerinckiaceae;g__Beijerinckiaceae_unclassified;s__Beijerinckiaceae_unclassified
4053e89cafd62e4a95c0b016802a9a85	0	0	0	0	0	25	27	21	45	33	22	0	34	d__Bacteria;p__Proteobacteria;c__Gammaproteobacteria;o__Burkholderiales;f__TRA3-20;g__TRA3-20_unclassified;s__TRA3-20_unclassified
917f6994fe7ae15b1c756f75391e4b06	0	0	39	41	0	26	0	37	25	0	0	0	39	d__Bacteria;p__Proteobacteria;c__Alphaproteobacteria;o__Sphingomonadales;f__Sphingomonadaceae;g__Altererythrobacter;s__Altererythrobacter_unclassified
747316813e712922a0c79de8002d4d1d	0	0	0	0	33	32	0	29	0	45	0	25	42	d__Bacteria;p__Proteobacteria;c__Alphaproteobacteria;o__Rhodospirillales;f__Acetobacteraceae;g__Roseomonas;s__uncultured_Roseomonas_sp.
70e27626fbfd4862f97c0f97bfed0d56	0	0	17	55	27	18	0	43	0	21	0	0	25	d__Bacteria;p__Actinobacteriota;c__Actinobacteria;o__0319-7L14;f__0319-7L14_unclassified;g__0319-7L14_unclassified;s__0319-7L14_unclassified
aa4a49660295323dcdf56d291cbae61a	0	0	0	27	0	0	73	0	48	58	0	0	0	d__Bacteria;p__Myxococcota;c__Polyangia;o__Polyangiales;f__Polyangiaceae;g__Jahnella;s__Jahnella_unclassified
f6432a37f8d23a31e1bd8d9dc1370057	0	0	0	54	32	33	0	37	0	0	0	24	25	d__Bacteria;p__Candidatus_Aminicenantes;c__Candidatus_Aminicenantes_unclassified;o__Candidatus_Aminicenantes_unclassified;f__Candidatus_Aminicenantes_unclassified;g__Candidatus_Aminicenantes_unclassified;s__Candidatus_Aminicenantes_unclassified
beac8140a7613be3d22947d2fb4a707c	0	0	25	9	10	28	19	0	19	34	39	12	10	d__Bacteria;p__Gemmatimonadota;c__Gemmatimonadetes;o__Gemmatimonadales;f__Gemmatimonadaceae;g__Gemmatimonas;s__Gemmatimonas_unclassified
3c2934680d564f24be3099a620adb243	0	0	62	70	73	0	0	0	0	0	0	0	0	d__Bacteria;p__Actinobacteriota;c__Actinobacteria;o__Micrococcales;f__Micrococcaceae;g__Rothia;s__Rothia_unclassified
b0b18cd46a3ff2ff39b0e6dab052b420	0	0	46	12	0	20	17	14	29	40	27	0	0	d__Bacteria;p__Gemmatimonadota;c__Gemmatimonadota_unclassified;o__Gemmatimonadota_unclassified;f__Gemmatimonadota_unclassified;g__Gemmatimonadota_unclassified;s__Gemmatimonadota_unclassified
fb6dd04f2b03a8b8a46f5f9cd65858a4	0	205	0	0	0	0	0	0	0	0	0	0	0	d__Bacteria;p__Proteobacteria;c__Gammaproteobacteria;o__Chromatiales;f__Chromatiales_unclassified;g__Chromatiales_unclassified;s__Chromatiales_unclassified
b1e1500dda231fadbc537248f1536c4f	0	61	0	0	0	78	0	0	0	0	0	66	0	d__Bacteria;p__Actinobacteriota;c__Thermoleophilia;o__Solirubrobacterales;f__Solirubrobacteraceae;g__Solirubrobacter;s__uncultured_Solirubrobacter_sp.
1f305c978aa5f1ee10c65ea2dff159ab	0	0	0	0	31	0	14	31	0	0	0	0	128	d__Bacteria;p__Proteobacteria;c__Alphaproteobacteria;o__Rhizobiales;f__Rhodomicrobiaceae;g__Rhodomicrobium;s__Rhodomicrobium_unclassified
1e943d8635c74d8b17f2b1b95bab2fc4	4	0	24	20	37	18	0	36	14	17	0	7	27	d__Bacteria;p__Actinobacteriota;c__MB-A2-108;o__MB-A2-108_unclassified;f__MB-A2-108_unclassified;g__MB-A2-108_unclassified;s__MB-A2-108_unclassified
db325d62379ff8e65eb65ea4fe442622	0	0	24	18	19	26	0	22	26	27	42	0	0	d__Bacteria;p__Actinobacteriota;c__Actinobacteria;o__Micrococcales;f__Cellulomonadaceae;g__Cellulomonas;s__Cellulomonas_unclassified
9bae5443f2b74f0b59d8155af8e43052	0	0	56	0	0	26	70	0	52	0	0	0	0	d__Bacteria;p__Actinobacteriota;c__Actinobacteria;o__Frankiales;f__Geodermatophilaceae;g__Modestobacter;s__Modestobacter_unclassified
01d40411865cfd023beab37f6fe327b1	0	0	0	0	27	0	56	22	0	41	31	27	0	d__Bacteria;p__Proteobacteria;c__Alphaproteobacteria;o__Alphaproteobacteria_unclassified;f__Alphaproteobacteria_unclassified;g__Alphaproteobacteria_unclassified;s__Alphaproteobacteria_unclassified
d1936a86defac30e61a0595fab1b5db3	0	0	0	0	18	36	23	26	16	12	19	30	23	d__Bacteria;p__Desulfobacterota;c__Desulfovibrionia;o__Desulfovibrionales;f__Desulfovibrionaceae;g__Desulfovibrio;s__Desulfovibrio_unclassified
acd55c514a37accdeb5b3632381874a1	4	90	0	37	0	24	0	21	0	0	0	0	27	d__Bacteria;p__Chloroflexi;c__Chloroflexia;o__Thermomicrobiales;f__JG30-KF-CM45;g__JG30-KF-CM45_unclassified;s__JG30-KF-CM45_unclassified
fa08875132c980cefc2a8c4331d535e7	0	0	58	0	0	49	54	0	0	42	0	0	0	d__Bacteria;p__Actinobacteriota;c__Actinobacteria;o__Frankiales;f__Geodermatophilaceae;g__Modestobacter;s__Modestobacter_unclassified
1de3742971ccef65f34a3a2b0d074678	0	203	0	0	0	0	0	0	0	0	0	0	0	d__Bacteria;p__Acidobacteriota;c__Blastocatellia;o__Pyrinomonadales;f__Pyrinomonadaceae;g__RB41;s__RB41_unclassified
4895e12a7bd83ba04cb6a6b6788142ef	0	203	0	0	0	0	0	0	0	0	0	0	0	d__Bacteria;p__Proteobacteria;c__Gammaproteobacteria;o__Burkholderiales;f__Oxalobacteraceae;g__Massilia;s__Massilia_unclassified
f0218c838042ece3e2881adb9433df04	0	0	20	28	0	12	40	0	22	22	35	23	0	d__Bacteria;p__Acidobacteriota;c__Vicinamibacteria;o__Vicinamibacterales;f__Vicinamibacteraceae;g__Vicinamibacteraceae_unclassified;s__Vicinamibacteraceae_unclassified
4ada26d62910c7698e3492d9edbe87a8	0	0	41	0	0	13	46	0	0	0	87	15	0	d__Bacteria;p__Bacteroidota;c__Bacteroidia;o__Chitinophagales;f__Chitinophagaceae;g__Niastella;s__Niastella_unclassified
ac497e41b16230691a63a326f1520573	0	202	0	0	0	0	0	0	0	0	0	0	0	d__Bacteria;p__Proteobacteria;c__Gammaproteobacteria;o__Pseudomonadales;f__Pseudomonadaceae;g__Pseudomonas;s__Pseudomonas_sp._PDD-63b-30
39588cb747abb4f0ca9c69ff30e93847	0	0	0	35	46	24	22	0	31	0	0	0	43	d__Bacteria;p__Proteobacteria;c__Proteobacteria_unclassified;o__Proteobacteria_unclassified;f__Proteobacteria_unclassified;g__Proteobacteria_unclassified;s__Proteobacteria_unclassified
79efc43eca6df087e7e12d058ac303c4	3	0	27	0	27	0	0	42	0	24	24	26	28	d__Bacteria;p__Actinobacteriota;c__Actinobacteria;o__Euzebyales;f__Euzebyaceae;g__Euzebyaceae_unclassified;s__Euzebyaceae_unclassified
bb565c74069d647c5e73dea118727c72	0	0	59	0	0	20	110	0	0	0	0	0	12	d__Bacteria;p__Proteobacteria;c__Alphaproteobacteria;o__Caulobacterales;f__Caulobacteraceae;g__Caulobacter;s__Caulobacter_mirabilis
94a162b589b5f8d8da3e7c3f06a2d27c	157	0	17	0	0	0	9	0	0	0	0	18	0	d__Bacteria;p__Actinobacteriota;c__Thermoleophilia;o__Gaiellales;f__Gaiellales_unclassified;g__Gaiellales_unclassified;s__Gaiellales_unclassified
686c5ea36ce0f0d895b27240621ab7e5	0	0	65	0	0	0	35	0	20	30	36	14	0	d__Bacteria;p__Proteobacteria;c__Alphaproteobacteria;o__Sphingomonadales;f__Sphingomonadaceae;g__Sphingomonadaceae_unclassified;s__Sphingomonadaceae_unclassified
f5d6911a6ddf8b6988f0af2660c91901	0	200	0	0	0	0	0	0	0	0	0	0	0	d__Bacteria;p__Actinobacteriota;c__Actinobacteriota;o__Actinobacteriota_unclassified;f__Actinobacteriota_unclassified;g__Actinobacteriota_unclassified;s__Actinobacteriota_unclassified
100111ce06952ed56a6cff06328a77b4	0	0	16	0	14	21	16	19	17	43	18	23	12	d__Bacteria;p__Actinobacteriota;c__Actinobacteria;o__Euzebyales;f__Euzebyaceae;g__Euzebyaceae_unclassified;s__Euzebyaceae_unclassified
e323e105b74136a1588bb3dc1dcec0ea	0	0	27	26	0	22	17	13	21	26	40	7	0	d__Bacteria;p__Gemmatimonadota;c__Gemmatimonadetes;o__Gemmatimonadales;f__Gemmatimonadaceae;g__Roseisolibacter;s__Roseisolibacter_unclassified
da737250e526b869468132d854cef4f8	175	0	0	0	0	24	0	0	0	0	0	0	0	d__Bacteria;p__Proteobacteria;c__Proteobacteria_unclassified;o__Proteobacteria_unclassified;f__Proteobacteria_unclassified;g__Proteobacteria_unclassified;s__Proteobacteria_unclassified
7f9ddea3c7c3f30eabfc8c9462e52a8f	0	0	19	10	26	11	9	19	0	20	15	26	43	d__Bacteria;p__Actinobacteriota;c__Actinobacteria;o__Euzebyales;f__Euzebyaceae;g__Euzebyaceae_unclassified;s__Euzebyaceae_unclassified
6afa2f2f2f001b5df48a8d619447ed41	23	0	28	0	34	16	0	35	0	15	0	16	31	d__Bacteria;p__Actinobacteriota;c__MB-A2-108;o__MB-A2-108_unclassified;f__MB-A2-108_unclassified;g__MB-A2-108_unclassified;s__MB-A2-108_unclassified
3e9be2cb8654aa16792e73baf2b538f4	0	0	39	0	0	0	0	53	29	0	0	35	42	d__Bacteria;p__Actinobacteriota;c__Thermoleophilia;o__Solirubrobacterales;f__67-14;g__67-14_unclassified;s__67-14_unclassified
b19c36cb605c56a67bb70ebf375f5ea0	0	0	29	56	36	0	0	46	14	0	0	17	0	d__Bacteria;p__Proteobacteria;c__Gammaproteobacteria;o__Burkholderiales;f__TRA3-20;g__TRA3-20_unclassified;s__TRA3-20_unclassified
5b003385a7cd985be9ecbaf63c7aba0e	0	0	21	0	10	22	112	9	0	0	0	24	0	d__Bacteria;p__Proteobacteria;c__Gammaproteobacteria;o__Steroidobacterales;f__Steroidobacteraceae;g__Steroidobacter;s__Steroidobacter_unclassified
ca2cace08666ccb7d3c9dde8c81a5e85	198	0	0	0	0	0	0	0	0	0	0	0	0	d__Bacteria;p__Gemmatimonadota;c__AKAU4049;o__AKAU4049_unclassified;f__AKAU4049_unclassified;g__AKAU4049_unclassified;s__AKAU4049_unclassified
c66fc98f6418c81b77570547058d2877	0	0	66	24	7	0	17	0	21	18	44	0	0	d__Bacteria;p__Proteobacteria;c__Alphaproteobacteria;o__Sphingomonadales;f__Sphingomonadaceae;g__Sphingomonas;s__Sphingomonas_unclassified
32ca27016e1fa67f66c90f868f60200a	23	126	0	48	0	0	0	0	0	0	0	0	0	d__Bacteria;p__Acidobacteriota;c__Blastocatellia;o__Pyrinomonadales;f__Pyrinomonadaceae;g__RB41;s__RB41_unclassified
c1631c38e23a3ec7733fdbfe7ca328ea	0	0	33	0	0	53	26	0	0	0	66	19	0	d__Bacteria;p__Actinobacteriota;c__Actinobacteriota;o__Micromonosporales;f__Micromonosporaceae;g__Actinoplanes;s__Actinoplanes_lichenis
32dc3aa41e7c855ca24a3f34fb7a319d	0	0	0	17	0	38	26	15	22	17	48	0	13	d__Bacteria;p__Proteobacteria;c__Alphaproteobacteria;o__Azospirillales;f__Azospirillaceae;g__Skermanella;s__Skermanella_unclassified
4c1dbbbd0de1411f6fe0e75bf1882de9	0	0	35	0	0	19	9	21	34	43	35	0	0	d__Bacteria;p__Acidobacteriota;c__Acidobacteriota_unclassified;o__Acidobacteriota_unclassified;f__Acidobacteriota_unclassified;g__Acidobacteriota_unclassified;s__Acidobacteriota_unclassified
2d2f4c388704cc3f1cd06208be28ea3e	0	0	46	0	0	0	63	0	25	42	20	0	0	d__Bacteria;p__Proteobacteria;c__Alphaproteobacteria;o__Rhizobiales;f__Hyphomicrobiaceae;g__Devosia;s__Devosia_sp._Emb19
ae9e651a957fd6ae6c4ac59ed082422a	0	196	0	0	0	0	0	0	0	0	0	0	0	d__Bacteria;p__Proteobacteria;c__Betaproteobacteria;o__Betaproteobacteria_unclassified;f__Betaproteobacteria_unclassified;g__Betaproteobacteria_unclassified;s__Betaproteobacteria_unclassified
1ffb8f4cf6c8ccca40d6e63491c38f6e	0	0	27	0	5	44	30	27	0	0	62	0	0	d__Bacteria;p__Myxococcota;c__Polyangia;o__Polyangiales;f__Sandaracinaceae;g__Sandaracinaceae_unclassified;s__Sandaracinaceae_unclassified
af2b905dbe7497a3968d5f561f845777	0	0	48	0	0	30	43	0	36	38	0	0	0	d__Bacteria;p__Acidobacteriota;c__Acidobacteriae;o__Bryobacterales;f__Bryobacteraceae;g__Bryobacter;s__Bryobacter_unclassified
ab8353926dd367f43c49847c57bed346	0	0	0	0	0	30	21	23	33	32	56	0	0	d__Bacteria;p__Actinobacteriota;c__Actinobacteriota;o__Geodermatophilales;f__Geodermatophilaceae;g__Blastococcus;s__Blastococcus_sp._CB_286510
08800c21cbf2b62ce24d046237edaa14	0	0	0	13	0	28	10	11	50	0	59	23	0	d__Bacteria;p__Gemmatimonadota;c__Gemmatimonadota_unclassified;o__Gemmatimonadota_unclassified;f__Gemmatimonadota_unclassified;g__Gemmatimonadota_unclassified;s__Gemmatimonadota_unclassified
10e914de8703dcdb9690901da28dad76	0	0	38	0	0	0	44	0	0	64	48	0	0	d__Bacteria;p__Proteobacteria;c__Betaproteobacteria;o__Burkholderiales;f__Burkholderiales_unclassified;g__Burkholderiales_unclassified;s__Burkholderiales_unclassified
d7e0da82b572fe0b5fb5b605d4335963	194	0	0	0	0	0	0	0	0	0	0	0	0	d__Bacteria;p__Acidobacteriota;c__Acidobacteriia;o__Acidobacteriotales;f__Acidobacteriotales_unclassified;g__Acidobacteriotales_unclassified;s__Acidobacteriotales_unclassified
85734cf08378d1e8bc60cbb8e296fe06	0	0	26	38	43	33	0	27	0	0	0	0	26	d__Bacteria;p__Proteobacteria;c__Proteobacteria_unclassified;o__Proteobacteria_unclassified;f__Proteobacteria_unclassified;g__Proteobacteria_unclassified;s__Proteobacteria_unclassified
6d12d526fd5bd26c76fce048dec3141d	0	0	0	37	31	0	0	39	0	0	20	30	35	d__Bacteria;p__Actinobacteriota;c__Actinobacteria;o__Euzebyales;f__Euzebyaceae;g__Euzebyaceae_unclassified;s__Euzebyaceae_unclassified
9761f85fad2c0cf0d382b8d269ef8444	83	0	0	74	35	0	0	0	0	0	0	0	0	d__Bacteria;p__Actinobacteriota;c__Actinobacteriota;o__Actinomycetales;f__Actinomycetales_unclassified;g__Actinomycetales_unclassified;s__Actinomycetales_unclassified
bdf245aea164347291cfbacb2ad0d838	0	192	0	0	0	0	0	0	0	0	0	0	0	d__Bacteria;p__Bacteroidota;c__Chlorobia;o__Chlorobiales;f__Chlorobiaceae;g__Chlorobium;s__Chlorobium_unclassified
95fa4f33ab3049cefa77972b69c8f018	0	0	46	54	0	21	0	38	13	0	0	0	19	d__Bacteria;p__Gemmatimonadota;c__Gemmatimonadota;o__Gemmatimonadales;f__Gemmatimonadaceae;g__Gemmatimonas;s__uncultured_Gemmatimonas_sp.
08841f961a6bb8a6864cb5782b9951d7	0	0	9	20	17	22	66	0	30	0	27	0	0	d__Bacteria;p__Myxococcota;c__Polyangia;o__Polyangiales;f__BIrii41;g__BIrii41_unclassified;s__BIrii41_unclassified
721b32bed3550ab0e68be4c4db907a5a	0	0	0	65	64	0	0	0	62	0	0	0	0	d__Bacteria;p__Actinobacteriota;c__Thermoleophilia;o__Solirubrobacterales;f__67-14;g__67-14_unclassified;s__67-14_unclassified
b86df1516881491fa44e70780483212e	179	0	0	12	0	0	0	0	0	0	0	0	0	d__Bacteria;p__Actinobacteriota;c__Actinobacteria;o__Streptomycetales;f__Streptomycetaceae;g__Streptomyces;s__Streptomyces_unclassified
342ee05bc87344e1358ad1ba4da11d56	0	0	0	0	0	0	0	0	0	0	0	191	0	d__Bacteria;p__Gemmatimonadota;c__Longimicrobia;o__Longimicrobiales;f__Longimicrobiaceae;g__YC-ZSS-LKJ147;s__YC-ZSS-LKJ147_unclassified
fceb2870690d91f94e8a8b5e82793725	0	0	0	0	29	0	16	31	16	17	16	0	65	d__Bacteria;p__Candidatus_Aminicenantes;c__Candidatus_Aminicenantes_unclassified;o__Candidatus_Aminicenantes_unclassified;f__Candidatus_Aminicenantes_unclassified;g__Candidatus_Aminicenantes_unclassified;s__Candidatus_Aminicenantes_unclassified
e0e8b3a93b1567cbe620328d04baf784	190	0	0	0	0	0	0	0	0	0	0	0	0	d__Bacteria;p__Proteobacteria;c__Gammaproteobacteria;o__Burkholderiales;f__Oxalobacteraceae;g__Massilia;s__Massilia_unclassified
c591d2afbb595fc3ca548223cc1a75bf	190	0	0	0	0	0	0	0	0	0	0	0	0	d__Bacteria;p__Firmicutes;c__Bacilli;o__Paenibacillales;f__Paenibacillaceae;g__Paenibacillus;s__Paenibacillus_unclassified
ccec92519a5dd32e607d02aad55e1eb8	0	0	0	0	77	0	0	113	0	0	0	0	0	d__Bacteria;p__Actinobacteriota;c__Actinobacteria;o__Pseudonocardiales;f__Pseudonocardiaceae;g__Actinophytocola;s__Actinophytocola_unclassified
795efd708e8bc53bb600322be309fd73	0	44	0	0	39	0	0	32	0	0	0	41	33	d__Bacteria;p__Planctomycetota;c__Phycisphaerae;o__Tepidisphaerales;f__WD2101_soil_group;g__WD2101_soil_group_unclassified;s__WD2101_soil_group_unclassified
25c127723fc62ccb96b75c8cf594adc4	77	0	0	23	23	0	0	16	15	23	0	0	12	d__Bacteria;p__Acidobacteriota;c__Vicinamibacteria;o__Vicinamibacterales;f__Vicinamibacterales_unclassified;g__Vicinamibacterales_unclassified;s__Vicinamibacterales_unclassified
1c6bea3f4404851a7f754e467c1a4349	0	0	0	0	0	0	48	49	0	0	0	48	44	d__Bacteria;p__Actinobacteriota;c__Thermoleophilia;o__Gaiellales;f__Gaiellales_unclassified;g__Gaiellales_unclassified;s__Gaiellales_unclassified
cc20903f160c8e5b9a81659dae1631de	0	0	0	49	59	41	0	40	0	0	0	0	0	d__Bacteria;p__Chloroflexi;c__Dehalococcoidia;o__S085;f__S085_unclassified;g__S085_unclassified;s__S085_unclassified
3652ec25ff98484cf54c4e099f750714	0	0	56	0	21	18	29	0	19	21	25	0	0	d__Bacteria;p__Actinobacteriota;c__Actinobacteria;o__Micromonosporales;f__Micromonosporaceae;g__Actinoplanes;s__Actinoplanes_unclassified
ec0628527c4c66e957cca62556e10e68	0	0	13	0	12	15	12	25	21	35	38	18	0	d__Bacteria;p__Actinobacteriota;c__Actinobacteria;o__Propionibacteriales;f__Nocardioidaceae;g__Nocardioides;s__Nocardioides_unclassified
481d227ea9e4b871a30484e51d53b079	0	189	0	0	0	0	0	0	0	0	0	0	0	d__Bacteria;p__Actinobacteriota;c__Actinobacteria;o__Propionibacteriales;f__Nocardioidaceae;g__Nocardioides;s__Nocardioides_unclassified
1d3ccfb737d62fe7752f76f9fc0dc178	48	99	0	0	0	0	0	42	0	0	0	0	0	d__Bacteria;p__Gemmatimonadota;c__Gemmatimonadetes;o__Gemmatimonadales;f__Gemmatimonadaceae;g__Gemmatimonadaceae_unclassified;s__Gemmatimonadaceae_unclassified
6224e6c539bf36acdb9707448b0ab14f	76	0	0	48	24	21	0	19	0	0	0	0	0	d__Bacteria;p__Actinobacteriota;c__Thermoleophilia;o__Gaiellales;f__Gaiellales_unclassified;g__Gaiellales_unclassified;s__Gaiellales_unclassified
7c3da38fcff8557f5e1f67f79ef3e3ea	0	0	27	0	12	24	18	21	26	29	31	0	0	d__Bacteria;p__Bacteroidota;c__Bacteroidia;o__Cytophagales;f__Hymenobacteraceae;g__Adhaeribacter;s__Adhaeribacter_unclassified
a7ce56d7ff35c4f8905b5eb345e220e1	0	188	0	0	0	0	0	0	0	0	0	0	0	d__Bacteria;p__Chloroflexi;c__KD4-96;o__KD4-96_unclassified;f__KD4-96_unclassified;g__KD4-96_unclassified;s__KD4-96_unclassified
fe46571d9170d7bd710765f3140eae32	0	0	11	15	16	11	22	53	14	14	0	0	31	d__Bacteria;p__Proteobacteria;c__Alphaproteobacteria;o__Reyranellales;f__Reyranellaceae;g__Reyranella;s__Reyranella_unclassified
06ffeea7b4f2c261837bb24df0cc5fa0	116	0	0	17	13	25	0	16	0	0	0	0	0	d__Bacteria;p__Acidobacteriota;c__Vicinamibacteria;o__Subgroup_17;f__Subgroup_17_unclassified;g__Subgroup_17_unclassified;s__Subgroup_17_unclassified
e45d08e423901485b315009ebe5dc84d	0	0	36	0	13	22	16	20	32	16	32	0	0	d__Bacteria;p__Proteobacteria;c__Alphaproteobacteria;o__Rhizobiales;f__Methylobacteriaceae;g__Methylobacterium;s__uncultured_Methylobacterium_sp.
2eff92afa2b265714860c84a87d532eb	0	187	0	0	0	0	0	0	0	0	0	0	0	d__Bacteria;p__Actinobacteriota;c__Thermoleophilia;o__Gaiellales;f__Gaiellaceae;g__Gaiella;s__Gaiella_unclassified
50bbe5716707c613cd17e8eea1bb9229	187	0	0	0	0	0	0	0	0	0	0	0	0	d__Bacteria;p__Proteobacteria;c__Gammaproteobacteria;o__Burkholderiales;f__Nitrosomonadaceae;g__Ellin6067;s__Ellin6067_unclassified
4316028d1cff94192bbad5e47ae93083	187	0	0	0	0	0	0	0	0	0	0	0	0	d__Bacteria;p__Actinobacteriota;c__Thermoleophilia;o__Gaiellales;f__Gaiellales_unclassified;g__Gaiellales_unclassified;s__Gaiellales_unclassified
f0131bbfadfabcf36cd283f230409748	187	0	0	0	0	0	0	0	0	0	0	0	0	d__Bacteria;p__Firmicutes;c__Bacilli;o__Bacillales;f__Bacillaceae;g__Bacillus;s__uncultured_Bacillus_sp.
cdc6ef71926f740dc364358c4b44a003	0	0	0	27	0	12	0	0	21	106	0	0	20	d__Bacteria;p__Acidobacteriota;c__Blastocatellia;o__Pyrinomonadales;f__Pyrinomonadaceae;g__RB41;s__RB41_unclassified
24f4a2264140b050b5865031f72a65cd	0	0	29	33	0	51	0	0	27	0	0	0	46	d__Bacteria;p__Chloroflexi;c__KD4-96;o__KD4-96_unclassified;f__KD4-96_unclassified;g__KD4-96_unclassified;s__KD4-96_unclassified
1f50ce2b1651a70123864c9c048b0b8a	0	0	30	34	0	41	25	0	0	0	56	0	0	d__Bacteria;p__Proteobacteria;c__Alphaproteobacteria;o__Rhizobiales;f__Rhizobiales_unclassified;g__Rhizobiales_unclassified;s__Rhizobiales_unclassified
a184ff9e794bc8cbcebdce24ccdd36b6	123	0	0	0	0	0	0	0	63	0	0	0	0	d__Bacteria;p__Actinobacteriota;c__Thermoleophilia;o__Solirubrobacterales;f__67-14;g__67-14_unclassified;s__67-14_unclassified
c22e4905419955dc774c144e47e50b93	0	0	28	10	23	16	0	11	25	34	15	13	10	d__Bacteria;p__Bacteroidota;c__Bacteroidia;o__Chitinophagales;f__Chitinophagaceae;g__Flavisolibacter;s__Flavisolibacter_unclassified
924e3787954bb69184813c0235e9102f	0	168	0	0	6	3	0	5	0	0	0	0	3	d__Bacteria;p__Chloroflexi;c__Chloroflexi_unclassified;o__Chloroflexi_unclassified;f__Chloroflexi_unclassified;g__Chloroflexi_unclassified;s__Chloroflexi_unclassified
89fd3bd63e926edf76d22e4f68d8a23f	0	0	10	18	4	18	33	0	25	17	42	18	0	d__Bacteria;p__Gemmatimonadota;c__Gemmatimonadetes;o__Gemmatimonadales;f__Gemmatimonadaceae;g__Gemmatimonas;s__Gemmatimonas_unclassified
c7c58c81a3435c4f39709e38e35021b7	141	0	0	16	28	0	0	0	0	0	0	0	0	d__Bacteria;p__Actinobacteriota;c__Acidimicrobiia;o__Microtrichales;f__Microtrichales_unclassified;g__Microtrichales_unclassified;s__Microtrichales_unclassified
51cff678401c9131f499d09caef6a4db	0	0	38	0	0	27	15	0	21	43	41	0	0	d__Bacteria;p__Planctomycetota;c__Phycisphaerae;o__Tepidisphaerales;f__WD2101_soil_group;g__WD2101_soil_group_unclassified;s__WD2101_soil_group_unclassified
1a86adf4222bb40598314e716875caef	36	149	0	0	0	0	0	0	0	0	0	0	0	d__Bacteria;p__Planctomycetota;c__Planctomycetes;o__Gemmatales;f__Gemmataceae;g__Gemmataceae_unclassified;s__Gemmataceae_unclassified
edaf21376c9bd96f4306284a2888c7a1	185	0	0	0	0	0	0	0	0	0	0	0	0	d__Bacteria;p__Actinobacteriota;c__Thermoleophilia;o__Thermoleophilia_unclassified;f__Thermoleophilia_unclassified;g__Thermoleophilia_unclassified;s__Thermoleophilia_unclassified
d0010fc512d7caf2dfb914e1a041b337	0	0	0	0	0	0	0	9	13	0	5	0	157	d__Bacteria;p__Myxococcota;c__Polyangia;o__Haliangiales;f__Haliangiaceae;g__Haliangium;s__Haliangium_unclassified
6cdfbe5c6364c6d5b11b6eccfb5f4432	0	0	52	0	27	0	0	36	23	0	0	0	46	d__Bacteria;p__Gemmatimonadota;c__Gemmatimonadetes;o__Gemmatimonadales;f__Gemmatimonadaceae;g__Gemmatimonadaceae_unclassified;s__Gemmatimonadaceae_unclassified
58619b18a7d834c74cb225f299de6cea	0	0	26	23	46	0	26	28	0	0	0	0	35	d__Bacteria;p__Actinobacteriota;c__Thermoleophilia;o__Gaiellales;f__Gaiellales_unclassified;g__Gaiellales_unclassified;s__Gaiellales_unclassified
3bdf104565d5979b7d255e3d1f6c1b02	57	0	0	48	22	25	0	32	0	0	0	0	0	d__Bacteria;p__Proteobacteria;c__Deltaproteobacteria;o__Deltaproteobacteria_unclassified;f__Deltaproteobacteria_unclassified;g__Deltaproteobacteria_unclassified;s__Deltaproteobacteria_unclassified
d1aaad82b0494beabac875a301881887	16	0	0	0	18	0	0	0	0	0	150	0	0	d__Bacteria;p__Actinobacteriota;c__Actinobacteria;o__Pseudonocardiales;f__Pseudonocardiaceae;g__Actinophytocola;s__Actinophytocola_unclassified
9c9bc7e79ca10ac72f4b49ca430238d9	0	0	0	0	49	0	0	0	0	65	0	70	0	d__Bacteria;p__Acidobacteriota;c__Vicinamibacteria;o__Vicinamibacterales;f__Vicinamibacterales_unclassified;g__Vicinamibacterales_unclassified;s__Vicinamibacterales_unclassified
64c3028f36537ae98a8f96a686c3b712	0	0	0	0	0	35	30	19	43	0	57	0	0	d__Bacteria;p__Acidobacteriota;c__Vicinamibacteria;o__Vicinamibacterales;f__Vicinamibacterales_unclassified;g__Vicinamibacterales_unclassified;s__Vicinamibacterales_unclassified
6a33b16774b632f63c69a0765e4077a2	0	0	54	13	16	19	0	25	36	0	0	0	20	d__Bacteria;p__Actinobacteriota;c__Acidimicrobiia;o__Microtrichales;f__Microtrichales_unclassified;g__Microtrichales_unclassified;s__Microtrichales_unclassified
1d3614664e6bf1b655cf109f08748793	0	0	0	44	36	0	18	30	25	0	0	0	30	d__Bacteria;p__Proteobacteria;c__Proteobacteria_unclassified;o__Proteobacteria_unclassified;f__Proteobacteria_unclassified;g__Proteobacteria_unclassified;s__Proteobacteria_unclassified
c98b5bf491dc399afdd1b4be3b79afb5	0	0	0	66	0	0	0	117	0	0	0	0	0	d__Bacteria;p__Actinobacteriota;c__Thermoleophilia;o__Gaiellales;f__Gaiellales_unclassified;g__Gaiellales_unclassified;s__Gaiellales_unclassified
86930cf6cd95951b0ef8eaf3dd4ebc0f	0	0	35	0	0	30	64	0	0	11	43	0	0	d__Bacteria;p__Proteobacteria;c__Alphaproteobacteria;o__Sphingomonadales;f__Sphingomonadaceae;g__Altererythrobacter;s__Altererythrobacter_unclassified
ce16d6e63558d535391e31e15146b6df	0	44	22	0	0	16	17	0	25	23	29	0	6	d__Bacteria;p__Bacteroidota;c__Bacteroidia;o__Cytophagales;f__Hymenobacteraceae;g__Nibribacter;s__Nibribacter_unclassified
df03895eeb8b3a50aee20a5bbe953e27	182	0	0	0	0	0	0	0	0	0	0	0	0	d__Bacteria;p__Acidobacteriota;c__Vicinamibacteria;o__Vicinamibacterales;f__Vicinamibacteraceae;g__Vicinamibacteraceae_unclassified;s__Vicinamibacteraceae_unclassified
5bcb722cb8ea79adbe61a0e1b92ab8c0	0	0	0	0	37	53	0	0	40	0	52	0	0	d__Bacteria;p__Actinobacteriota;c__Actinobacteria;o__Propionibacteriales;f__Nocardioidaceae;g__Marmoricola;s__Marmoricola_unclassified
88ab1de6e735a88010b47116ebab0c23	0	0	0	0	0	0	0	152	0	30	0	0	0	d__Bacteria;p__Actinobacteriota;c__Actinobacteria;o__Pseudonocardiales;f__Pseudonocardiaceae;g__Actinophytocola;s__Actinophytocola_unclassified
5e9deb34dfefa8e39b1a53d1697fef64	0	0	33	35	28	18	10	17	0	0	0	0	40	d__Bacteria;p__Actinobacteriota;c__MB-A2-108;o__MB-A2-108_unclassified;f__MB-A2-108_unclassified;g__MB-A2-108_unclassified;s__MB-A2-108_unclassified
e0c3f1ab9167097eb73fd2519bfe545c	0	0	26	27	24	14	0	14	32	20	0	0	24	d__Bacteria;p__Gemmatimonadota;c__Gemmatimonadota;o__Gemmatimonadales;f__Gemmatimonadaceae;g__Gemmatimonas;s__uncultured_Gemmatimonas_sp.
bbed21387d51f54f5a11784faaeaf74a	0	0	24	22	0	54	27	0	24	0	30	0	0	d__Bacteria;p__Actinobacteriota;c__Actinobacteriota;o__Actinobacteriota_unclassified;f__Actinobacteriota_unclassified;g__Actinobacteriota_unclassified;s__Actinobacteriota_unclassified
24b71d140df15e711d2111d7722dfc92	0	0	20	8	11	33	0	0	63	17	16	13	0	d__Bacteria;p__Bacteroidota;c__Bacteroidia;o__Cytophagales;f__Hymenobacteraceae;g__Hymenobacter;s__Hymenobacter_unclassified
74d67803da34c5d0bbb8293ac84642fa	0	0	27	20	14	12	24	0	21	25	38	0	0	d__Bacteria;p__Acidobacteriota;c__Acidobacteriota_unclassified;o__Acidobacteriota_unclassified;f__Acidobacteriota_unclassified;g__Acidobacteriota_unclassified;s__Acidobacteriota_unclassified
5666d5725cb72c44edbcec470227de1d	0	0	8	15	20	22	0	0	38	16	38	24	0	d__Bacteria;p__Acidobacteriota;c__Blastocatellia;o__Pyrinomonadales;f__Pyrinomonadaceae;g__RB41;s__RB41_unclassified
d7874d16a653a7e39090f11fe46b6706	0	0	0	0	0	0	105	63	0	0	13	0	0	d__Bacteria;p__Proteobacteria;c__Deltaproteobacteria;o__Myxococcales;f__Archangiaceae;g__Cystobacter;s__Cystobacter_ferrugineus
e85b60049dc57b36760312f4ecdbb39d	0	0	24	24	29	27	7	0	18	13	7	0	31	d__Bacteria;p__Planctomycetota;c__Phycisphaerae;o__Tepidisphaerales;f__WD2101_soil_group;g__WD2101_soil_group_unclassified;s__WD2101_soil_group_unclassified
3b3501aa15b5826dc7ebae9bbc5b04bd	0	0	27	26	0	36	0	0	0	45	46	0	0	d__Bacteria;p__Bacteroidota;c__Bacteroidia;o__Chitinophagales;f__Chitinophagaceae;g__Puia;s__Puia_unclassified
bb22178dfa201d98be158dac61455491	5	0	28	19	0	14	0	14	22	28	50	0	0	d__Bacteria;p__Gemmatimonadota;c__Gemmatimonadetes;o__Gemmatimonadales;f__Gemmatimonadaceae;g__Roseisolibacter;s__Roseisolibacter_unclassified
3e70bac767fec66410342d1f8260bf59	0	0	35	0	16	35	0	0	16	51	27	0	0	d__Bacteria;p__Gemmatimonadota;c__Gemmatimonadetes;o__Gemmatimonadales;f__Gemmatimonadaceae;g__Gemmatimonadaceae_unclassified;s__Gemmatimonadaceae_unclassified
8d012aed6ec3a44890a9191e97a43be2	180	0	0	0	0	0	0	0	0	0	0	0	0	d__Bacteria;p__Acidobacteriota;c__Blastocatellia;o__Pyrinomonadales;f__Pyrinomonadaceae;g__RB41;s__RB41_unclassified
e1c737733c14fb9b5cec50929a32daea	0	0	64	6	0	0	0	10	0	0	0	73	26	d__Bacteria;p__Actinobacteriota;c__Actinobacteria;o__Micromonosporales;f__Micromonosporaceae;g__Micromonosporaceae_unclassified;s__Micromonosporaceae_unclassified
4a9a1433432ed1727d80d374ef320174	0	0	0	47	41	23	0	0	24	9	0	0	35	d__Bacteria;p__Actinobacteriota;c__Actinobacteria;o__Pseudonocardiales;f__Pseudonocardiaceae;g__Crossiella;s__Crossiella_unclassified
f76655025354da7e17704912465dde53	0	0	0	27	38	0	0	38	0	0	31	0	45	d__Bacteria;p__Actinobacteriota;c__Rubrobacteria;o__Rubrobacterales;f__Rubrobacteriaceae;g__Rubrobacter;s__Rubrobacter_unclassified
4ea3c36788da1faf1caeeb333820bb17	117	0	0	32	15	0	0	15	0	0	0	0	0	d__Bacteria;p__Proteobacteria;c__Alphaproteobacteria;o__Sphingomonadales;f__Sphingomonadaceae;g__Sphingomonas;s__uncultured_Sphingomonas_sp.
9c5ab7506f41c672ec3c700f592ffe76	0	0	21	0	14	22	23	0	24	22	16	37	0	d__Bacteria;p__Actinobacteriota;c__Thermoleophilia;o__Solirubrobacterales;f__Solirubrobacteraceae;g__Parviterribacter;s__Parviterribacter_unclassified
9a3d17d6bc34ea8ae64952bb95fc40dc	0	0	0	0	0	42	72	65	0	0	0	0	0	d__Bacteria;p__Proteobacteria;c__Gammaproteobacteria;o__Burkholderiales;f__Oxalobacteraceae;g__Massilia;s__Massilia_unclassified
dcc90c02f594a5329fc6e1ab3d66a39d	0	0	0	0	19	18	8	21	19	37	13	9	34	d__unclassified;p__unclassified;c__unclassified;o__unclassified;f__unclassified;g__unclassified;s__unclassified
0ffb66c5ce2f5bc06f8c5374c4de50a3	13	0	14	0	35	0	11	18	26	0	20	0	41	d__Bacteria;p__Firmicutes;c__Clostridia;o__Oscillospirales;f__Ruminococcaceae;g__Ruminococcus;s__Ruminococcus_unclassified
c7a7edd1dfbe300760e415faa238782f	0	0	0	0	0	0	66	47	65	0	0	0	0	d__Bacteria;p__Proteobacteria;c__Alphaproteobacteria;o__Sphingomonadales;f__Sphingomonadaceae;g__Sphingomonas;s__Sphingomonas_melonis
1588e1cc6d5488f5d32ddf59f62b97ea	0	0	0	13	37	26	0	42	6	0	0	21	32	d__Bacteria;p__Firmicutes;c__Bacilli;o__Bacillales;f__Bacillaceae;g__Bacillus;s__Bacillus_selenatarsenatis
ede44b72e4e19c6de60f923efd7e6d9d	0	0	29	5	24	0	7	26	18	13	0	15	39	d__Bacteria;p__Proteobacteria;c__Alphaproteobacteria;o__Rhizobiales;f__Methylobacteriaceae;g__Microvirga;s__uncultured_Microvirga_sp.
8edb9c0bde646e69fd5dd63968f66d92	0	0	0	52	0	0	0	72	20	0	7	0	25	d__Bacteria;p__Actinobacteriota;c__Thermoleophilia;o__Solirubrobacterales;f__Solirubrobacteraceae;g__Parviterribacter;s__Parviterribacter_unclassified
bab22c312da606164b07a5dbc26ed2ac	12	0	0	41	16	21	9	19	11	0	9	14	24	d__Bacteria;p__Chloroflexi;c__TK10;o__TK10_unclassified;f__TK10_unclassified;g__TK10_unclassified;s__TK10_unclassified
04e413a195a8a2df41426e3831caf48d	0	0	0	34	30	0	22	35	0	32	0	23	0	d__Bacteria;p__Chloroflexi;c__KD4-96;o__KD4-96_unclassified;f__KD4-96_unclassified;g__KD4-96_unclassified;s__KD4-96_unclassified
0272a91f7986a9be3be4b7eb751594fb	0	0	25	20	0	0	0	0	32	28	60	11	0	d__Bacteria;p__Gemmatimonadota;c__Gemmatimonadetes;o__Gemmatimonadales;f__Gemmatimonadaceae;g__Roseisolibacter;s__Roseisolibacter_unclassified
7c8260c42a6f71e61d6022d926f9ffb9	148	0	0	16	12	0	0	0	0	0	0	0	0	d__Bacteria;p__Chloroflexi;c__Chloroflexia;o__Chloroflexales;f__Roseiflexaceae;g__Roseiflexus;s__uncultured_Roseiflexus_sp.
12cc02e832655922b44d5bdd0a3c9bd7	0	0	0	13	32	23	0	0	25	22	23	38	0	d__Bacteria;p__Acidobacteriota;c__Blastocatellia;o__Blastocatellales;f__Blastocatellaceae;g__Blastocatella;s__Blastocatella_unclassified
145ce92b345eaec96f039c27c7004f43	0	0	0	39	0	0	0	0	0	90	47	0	0	d__Bacteria;p__Myxococcota;c__Polyangia;o__Haliangiales;f__Haliangiaceae;g__Haliangium;s__Haliangium_unclassified
dded3c70201c56cb8e046e0ac3363ac2	49	0	0	39	0	0	0	88	0	0	0	0	0	d__Bacteria;p__Actinobacteriota;c__Actinobacteria;o__Pseudonocardiales;f__Pseudonocardiaceae;g__Lechevalieria;s__Lechevalieria_unclassified
3ec644cf64343a48193821437b766b0f	176	0	0	0	0	0	0	0	0	0	0	0	0	d__Bacteria;p__Planctomycetota;c__Planctomycetes;o__Pirellulales;f__Pirellulaceae;g__Pirellula;s__Pirellula_unclassified
1caecc9f9f517691d3e8b54eee76136c	0	0	11	24	0	26	25	28	30	31	0	0	0	d__Bacteria;p__Acidobacteriota;c__Vicinamibacteria;o__Vicinamibacterales;f__Vicinamibacterales_unclassified;g__Vicinamibacterales_unclassified;s__Vicinamibacterales_unclassified
24207672d24266216053a74ab4efc88c	0	0	11	18	10	0	40	6	41	0	31	18	0	d__Bacteria;p__Actinobacteriota;c__Acidimicrobiia;o__Microtrichales;f__Microtrichales_unclassified;g__Microtrichales_unclassified;s__Microtrichales_unclassified
2c538be97fa5f531cb75d9f1391c49a8	0	148	0	27	0	0	0	0	0	0	0	0	0	d__Bacteria;p__Chloroflexi;c__KD4-96;o__KD4-96_unclassified;f__KD4-96_unclassified;g__KD4-96_unclassified;s__KD4-96_unclassified
2847d18c7e709aaa9cb609e507ff710e	175	0	0	0	0	0	0	0	0	0	0	0	0	d__Bacteria;p__Acidobacteriota;c__Vicinamibacteria;o__Vicinamibacterales;f__Vicinamibacteraceae;g__Vicinamibacteraceae_unclassified;s__Vicinamibacteraceae_unclassified
ae9696894b24470a4b4c922bb3184c24	0	0	0	0	0	0	14	0	0	21	0	140	0	d__Bacteria;p__Actinobacteriota;c__Actinobacteria;o__Pseudonocardiales;f__Pseudonocardiaceae;g__Kibdelosporangium;s__Kibdelosporangium_unclassified
7a8ac259dbfc5e556c27f834571f1807	0	0	0	0	0	92	0	0	39	0	44	0	0	d__Bacteria;p__Planctomycetota;c__Planctomycetes;o__Isosphaerales;f__Isosphaeraceae;g__Isosphaeraceae_unclassified;s__Isosphaeraceae_unclassified
1e05fb76d91996b8ebe63f544a848bac	0	0	0	11	31	0	0	17	55	17	0	0	43	d__Bacteria;p__Proteobacteria;c__Gammaproteobacteria;o__Burkholderiales;f__Nitrosomonadaceae;g__MND1;s__MND1_unclassified
eb1776772c2808c57a54c874adecd85b	92	23	0	29	17	0	0	0	0	0	0	0	13	d__Bacteria;p__Gemmatimonadota;c__Gemmatimonadetes;o__Gemmatimonadales;f__Gemmatimonadaceae;g__Gemmatimonadaceae_unclassified;s__Gemmatimonadaceae_unclassified
ec67200f114ab21cc7982e9abe171994	0	0	22	0	32	0	0	21	21	37	0	0	41	d__Bacteria;p__Actinobacteriota;c__Actinobacteriota;o__Actinobacteriota_unclassified;f__Actinobacteriota_unclassified;g__Actinobacteriota_unclassified;s__Actinobacteriota_unclassified
8c430bef4c67836f75dcc5896602d915	0	97	26	18	18	15	0	0	0	0	0	0	0	d__Bacteria;p__Proteobacteria;c__Proteobacteria_unclassified;o__Proteobacteria_unclassified;f__Proteobacteria_unclassified;g__Proteobacteria_unclassified;s__Proteobacteria_unclassified
f1c97b3ffc2bf9229cad661cfb375bdd	0	0	0	21	19	33	22	0	20	0	24	35	0	d__Bacteria;p__Actinobacteriota;c__Actinobacteriota;o__Micrococcales;f__Microbacteriaceae;g__Chryseoglobus;s__Chryseoglobus_sp.
e922aba7665789f1b326c390452788ec	0	0	0	0	0	40	0	0	0	0	98	36	0	d__Bacteria;p__Actinobacteriota;c__Rubrobacteria;o__Rubrobacterales;f__Rubrobacteriaceae;g__Rubrobacter;s__Rubrobacter_unclassified
8c161eaa35ef2af3ce3c992c3947486d	0	0	0	0	23	23	0	29	18	33	0	19	28	d__Bacteria;p__Gemmatimonadota;c__Gemmatimonadetes;o__Gemmatimonadales;f__Gemmatimonadaceae;g__Gemmatimonas;s__Gemmatimonas_unclassified
6bec3e27adf56dae73def1721b8e239f	0	0	0	0	28	0	23	43	0	0	0	56	23	d__Bacteria;p__Actinobacteriota;c__Thermoleophilia;o__Solirubrobacterales;f__Solirubrobacteraceae;g__Parviterribacter;s__Parviterribacter_unclassified
f8887c86fc5e7221705f9479581fc339	0	0	16	35	36	11	0	29	18	0	0	0	28	d__Bacteria;p__Actinobacteriota;c__Thermoleophilia;o__Gaiellales;f__Gaiellales_unclassified;g__Gaiellales_unclassified;s__Gaiellales_unclassified
8479ff8773816113baeb40833ab9c9cd	119	0	0	26	14	0	0	14	0	0	0	0	0	d__Bacteria;p__RCP2-54;c__RCP2-54_unclassified;o__RCP2-54_unclassified;f__RCP2-54_unclassified;g__RCP2-54_unclassified;s__RCP2-54_unclassified
776ee99c2fbab83e4459b1ab7211faf5	0	134	0	39	0	0	0	0	0	0	0	0	0	d__Bacteria;p__Actinobacteriota;c__Thermoleophilia;o__Gaiellales;f__Gaiellaceae;g__Gaiella;s__Gaiella_unclassified
d0a24e8d51ac4ac54429714aa880a270	171	0	0	2	0	0	0	0	0	0	0	0	0	d__Bacteria;p__Planctomycetota;c__Planctomycetes;o__Gemmatales;f__Gemmataceae;g__Gemmataceae_unclassified;s__Gemmataceae_unclassified
f862bb6cc0d294557a9b563f79e01b21	0	136	0	0	37	0	0	0	0	0	0	0	0	d__Bacteria;p__Chloroflexi;c__Gitt-GS-136;o__Gitt-GS-136_unclassified;f__Gitt-GS-136_unclassified;g__Gitt-GS-136_unclassified;s__Gitt-GS-136_unclassified
e76a435fb254103b139723af5d355ea4	159	0	0	6	0	0	0	0	0	4	0	0	3	d__Bacteria;p__Planctomycetota;c__Pla4_lineage;o__Pla4_lineage_unclassified;f__Pla4_lineage_unclassified;g__Pla4_lineage_unclassified;s__Pla4_lineage_unclassified
a890502ca14c0f9d79bbd5d0abc98791	59	72	0	9	7	0	0	10	0	0	0	0	15	d__Bacteria;p__Actinobacteriota;c__Actinobacteriota;o__Micrococcales;f__Micrococcaceae;g__Arthrobacter;s__Arthrobacter_sp._4D-A5-157
e55582c0d711b3fe21ea576b4bf263d3	0	0	35	0	39	0	98	0	0	0	0	0	0	d__Bacteria;p__Proteobacteria;c__Alphaproteobacteria;o__Sphingomonadales;f__Sphingomonadaceae;g__Sphingomonadaceae_unclassified;s__Sphingomonadaceae_unclassified
e161d6b4ca7e4d4556e3b99b7d0e2637	0	0	0	70	56	0	0	45	0	0	0	0	0	d__Bacteria;p__Actinobacteriota;c__Thermoleophilia;o__Gaiellales;f__Gaiellales_unclassified;g__Gaiellales_unclassified;s__Gaiellales_unclassified
3e4fd7beddf45cd00aa47b18ea03afbd	0	0	44	21	0	31	0	12	32	30	0	0	0	d__Bacteria;p__Actinobacteriota;c__Thermoleophilia;o__Solirubrobacterales;f__Solirubrobacteraceae;g__Solirubrobacter;s__uncultured_Solirubrobacter_sp.
5663b0916c8ce0894eb553c726f87df4	0	0	0	27	35	40	0	35	0	33	0	0	0	d__Bacteria;p__Acidobacteriota;c__Blastocatellia;o__Pyrinomonadales;f__Pyrinomonadaceae;g__RB41;s__RB41_unclassified
752962de4fa3a0f2b7d67816b04f50d1	0	0	13	0	26	35	19	18	20	0	20	19	0	d__Bacteria;p__Bacteroidota;c__Bacteroidia;o__Bacteroidales;f__Muribaculaceae;g__Muribaculaceae_unclassified;s__Muribaculaceae_unclassified
97ec025f86f240889408e85765b756ab	0	76	14	0	0	0	16	26	16	22	0	0	0	d__Bacteria;p__Planctomycetota;c__Planctomycetes;o__Gemmatales;f__Gemmataceae;g__Zavarzinella;s__Zavarzinella_unclassified
d167d57442c46507d4a2acf0e0c35ccd	0	163	0	0	0	7	0	0	0	0	0	0	0	d__Bacteria;p__Firmicutes;c__Bacilli;o__Bacillales;f__Bacillaceae;g__Bacillus;s__Bacillus_unclassified
b617412803067ac104364a56968ed3f8	0	0	20	0	27	0	35	26	0	0	0	0	61	d__Bacteria;p__Proteobacteria;c__Alphaproteobacteria;o__Alphaproteobacteria_unclassified;f__Alphaproteobacteria_unclassified;g__Alphaproteobacteria_unclassified;s__Alphaproteobacteria_unclassified
c9a7f9ce78f03c59bebdb7447cd2263d	0	0	15	21	23	20	19	28	0	0	0	14	29	d__Bacteria;p__Proteobacteria;c__Proteobacteria_unclassified;o__Proteobacteria_unclassified;f__Proteobacteria_unclassified;g__Proteobacteria_unclassified;s__Proteobacteria_unclassified
0b06a07e62acbc2e505b6cfac8726cc4	0	0	0	0	45	30	0	38	0	32	0	0	24	d__Bacteria;p__Actinobacteriota;c__Thermoleophilia;o__Solirubrobacterales;f__67-14;g__67-14_unclassified;s__67-14_unclassified
36d1eb475b775af42c70af37cf84b037	143	0	4	0	6	0	6	0	0	0	0	6	4	d__Bacteria;p__Planctomycetota;c__Phycisphaerae;o__Tepidisphaerales;f__WD2101_soil_group;g__WD2101_soil_group_unclassified;s__WD2101_soil_group_unclassified
ba85673013a213a44b248361730dd1a7	0	0	13	5	10	32	16	10	31	10	42	0	0	d__Bacteria;p__Acidobacteriota;c__Blastocatellia;o__Pyrinomonadales;f__Pyrinomonadaceae;g__RB41;s__RB41_unclassified
8a8da82c24c01f8511245acf11d1b164	0	0	0	14	0	27	0	9	31	0	35	53	0	d__Bacteria;p__Chloroflexi;c__TK10;o__TK10_unclassified;f__TK10_unclassified;g__TK10_unclassified;s__TK10_unclassified
ad5fc3c1fbd61f7f58bccfc11ff185b7	0	0	18	10	20	16	0	0	28	26	31	20	0	d__Bacteria;p__Proteobacteria;c__Alphaproteobacteria;o__Sphingomonadales;f__Sphingomonadaceae;g__Sphingoaurantiacus;s__Sphingoaurantiacus_unclassified
b10efcaf77f42005903161b90a683d12	0	0	41	0	24	15	0	0	30	21	21	17	0	d__Bacteria;p__Bacteroidota;c__Bacteroidia;o__Chitinophagales;f__Chitinophagaceae;g__Flavisolibacter;s__Flavisolibacter_unclassified
0f25b1c466d43465706cd347bf15de7f	0	0	16	0	0	45	0	0	0	0	87	21	0	d__Bacteria;p__Actinobacteriota;c__Actinobacteria;o__Micromonosporales;f__Micromonosporaceae;g__Virgisporangium;s__Virgisporangium_unclassified
e39e380b04b3a9ee07ef3697272fff2b	0	0	38	24	29	15	0	36	0	0	0	0	26	d__Bacteria;p__Acidobacteriota;c__Vicinamibacteria;o__Vicinamibacterales;f__Vicinamibacteraceae;g__Vicinamibacteraceae_unclassified;s__Vicinamibacteraceae_unclassified
84cfc5a760f876c7381ea9470f92ab5d	0	0	26	26	5	15	24	10	21	7	34	0	0	d__Bacteria;p__Acidobacteriota;c__Acidobacteriota_unclassified;o__Acidobacteriota_unclassified;f__Acidobacteriota_unclassified;g__Acidobacteriota_unclassified;s__Acidobacteriota_unclassified
b8923f72dd862d738634a6973a24ee92	0	168	0	0	0	0	0	0	0	0	0	0	0	d__Bacteria;p__Acidobacteriota;c__Holophagae;o__Subgroup_7;f__Subgroup_7_unclassified;g__Subgroup_7_unclassified;s__Subgroup_7_unclassified
faa5769da89f501f2327e868898a7a38	168	0	0	0	0	0	0	0	0	0	0	0	0	d__Bacteria;p__Acidobacteriota;c__Holophagae;o__Subgroup_7;f__Subgroup_7_unclassified;g__Subgroup_7_unclassified;s__Subgroup_7_unclassified
e5459fd113b3be1dfd47da67111a2ac8	124	0	0	0	0	0	0	44	0	0	0	0	0	d__Bacteria;p__Actinobacteriota;c__Actinobacteriota;o__Actinobacteriota_unclassified;f__Actinobacteriota_unclassified;g__Actinobacteriota_unclassified;s__Actinobacteriota_unclassified
a9aaa210a4e0d1c8034ceab5d4539b04	0	0	22	47	23	18	0	27	0	0	0	0	30	d__Bacteria;p__Actinobacteriota;c__Thermoleophilia;o__Solirubrobacterales;f__67-14;g__67-14_unclassified;s__67-14_unclassified
e4f8a71011182463b4c4f0a5d050103d	0	0	0	23	0	0	46	0	38	0	0	0	60	d__Bacteria;p__Proteobacteria;c__Proteobacteria_unclassified;o__Proteobacteria_unclassified;f__Proteobacteria_unclassified;g__Proteobacteria_unclassified;s__Proteobacteria_unclassified
f2dc81c086ee1fa8e4d2f4c40730378b	0	0	0	16	0	22	15	11	47	16	32	0	8	d__Bacteria;p__Gemmatimonadota;c__Gemmatimonadetes;o__Gemmatimonadales;f__Gemmatimonadaceae;g__Gemmatimonas;s__Gemmatimonas_unclassified
71c3439328ac5b8fc5a517e07a4f99dc	0	0	0	63	30	0	0	74	0	0	0	0	0	d__Bacteria;p__Actinobacteriota;c__Rubrobacteria;o__Rubrobacterales;f__Rubrobacteriaceae;g__Rubrobacter;s__Rubrobacter_unclassified
52f162693cc7eb98dd4d75676e96321a	0	167	0	0	0	0	0	0	0	0	0	0	0	d__Bacteria;p__Proteobacteria;c__Gammaproteobacteria;o__Burkholderiales;f__Comamonadaceae;g__Hydrogenophaga;s__Hydrogenophaga_unclassified
417259f18618513570b1a40cd6db80d9	0	0	0	0	82	0	0	0	0	0	0	0	84	d__Bacteria;p__Actinobacteriota;c__Thermoleophilia;o__Solirubrobacterales;f__67-14;g__67-14_unclassified;s__67-14_unclassified
96040963cc56990a550823ae4c72b9ee	0	0	8	12	5	25	14	17	27	17	32	0	9	d__Bacteria;p__Chloroflexi;c__Chloroflexia;o__Kallotenuales;f__AKIW781;g__AKIW781_unclassified;s__AKIW781_unclassified
9646fb40b1761eee12c304072ddf2085	0	0	19	45	17	8	10	24	11	11	0	0	21	d__Bacteria;p__Proteobacteria;c__Alphaproteobacteria;o__Rhizobiales;f__Beijerinckiaceae;g__Microvirga;s__Microvirga_unclassified
dfc591e6249dd28e509c8c983c3b8a6d	0	0	14	24	22	18	6	27	11	15	0	13	16	d__Bacteria;p__Proteobacteria;c__Alphaproteobacteria;o__Alphaproteobacteria_unclassified;f__Alphaproteobacteria_unclassified;g__Alphaproteobacteria_unclassified;s__Alphaproteobacteria_unclassified
223057821ea7b503654e6b99f966b134	0	0	0	0	27	36	20	34	0	0	0	0	49	d__Bacteria;p__Acidobacteriota;c__Blastocatellia;o__Pyrinomonadales;f__Pyrinomonadaceae;g__RB41;s__RB41_unclassified
5d0d3ed1081536e3ae6d81d66054289e	0	0	18	34	25	0	14	25	29	0	0	0	21	d__Bacteria;p__Actinobacteriota;c__Actinobacteriota;o__Actinobacteriota_unclassified;f__Actinobacteriota_unclassified;g__Actinobacteriota_unclassified;s__Actinobacteriota_unclassified
4d3c411bcb94f611d821a77919c708b5	0	0	26	14	4	13	20	15	16	14	37	7	0	d__Bacteria;p__Acidobacteriota;c__Blastocatellia;o__Blastocatellales;f__Blastocatellaceae;g__Blastocatellaceae_unclassified;s__Blastocatellaceae_unclassified
186b2bdc197eef142a0ad2713f7c8c9d	0	0	48	0	0	0	54	0	0	0	0	64	0	d__Bacteria;p__Actinobacteriota;c__Actinobacteria;o__Propionibacteriales;f__Nocardioidaceae;g__Marmoricola;s__Marmoricola_unclassified
d114456e9113231c302350a6841cf2c8	0	8	0	0	27	15	0	34	0	13	0	0	68	d__Bacteria;p__Actinobacteriota;c__Actinobacteria;o__Pseudonocardiales;f__Pseudonocardiaceae;g__Pseudonocardia;s__Pseudonocardia_unclassified
d24ee9dc44793a5a4bbba3ef861bf744	0	0	0	0	0	0	0	0	0	0	68	0	97	d__Bacteria;p__Planctomycetota;c__Phycisphaerae;o__Tepidisphaerales;f__WD2101_soil_group;g__WD2101_soil_group_unclassified;s__WD2101_soil_group_unclassified
e7a457598c0ec9658adccbb34e5695c2	0	0	0	30	31	0	0	30	0	0	0	0	74	d__Bacteria;p__Actinobacteriota;c__Thermoleophilia;o__Gaiellales;f__Gaiellaceae;g__Gaiella;s__Gaiella_unclassified
5a7617793beb536c2e331ee307620303	0	0	47	39	26	0	0	23	0	13	0	0	17	d__Bacteria;p__Proteobacteria;c__Gammaproteobacteria;o__Burkholderiales;f__TRA3-20;g__TRA3-20_unclassified;s__TRA3-20_unclassified
5efae1ff1f7800c7614faae3cf1496f2	149	0	0	16	0	0	0	0	0	0	0	0	0	d__Bacteria;p__Chloroflexi;c__Dehalococcoidia;o__S085;f__S085_unclassified;g__S085_unclassified;s__S085_unclassified
ea24b71d58e361ce96d57f5a8eb43c5a	0	0	0	22	45	0	0	46	0	52	0	0	0	d__Bacteria;p__Actinobacteriota;c__Thermoleophilia;o__Gaiellales;f__Gaiellales_unclassified;g__Gaiellales_unclassified;s__Gaiellales_unclassified
d7888d968729147714fd4d8af16e6cf5	0	0	11	0	0	0	154	0	0	0	0	0	0	d__Bacteria;p__Actinobacteriota;c__Actinobacteria;o__Pseudonocardiales;f__Pseudonocardiaceae;g__Amycolatopsis;s__Amycolatopsis_unclassified
9321550972ebdb44b88fef6fffdf89fe	0	165	0	0	0	0	0	0	0	0	0	0	0	d__Bacteria;p__Actinobacteriota;c__Acidimicrobiia;o__Microtrichales;f__Ilumatobacteraceae;g__Ilumatobacteraceae_unclassified;s__Ilumatobacteraceae_unclassified
1ea96a9fb1ae056433ee1e4452735af5	17	0	0	49	15	23	0	25	14	0	0	0	21	d__Bacteria;p__Proteobacteria;c__Proteobacteria_unclassified;o__Proteobacteria_unclassified;f__Proteobacteria_unclassified;g__Proteobacteria_unclassified;s__Proteobacteria_unclassified
5e78eef45c76f074a0ee543488b8441c	67	0	0	0	37	0	0	18	0	0	0	0	42	d__Bacteria;p__Planctomycetota;c__Phycisphaerae;o__Tepidisphaerales;f__WD2101_soil_group;g__WD2101_soil_group_unclassified;s__WD2101_soil_group_unclassified
49edc58d7bb0624c2804301fcf7d8d64	0	164	0	0	0	0	0	0	0	0	0	0	0	d__Bacteria;p__Actinobacteriota;c__Thermoleophilia;o__Gaiellales;f__Gaiellales_unclassified;g__Gaiellales_unclassified;s__Gaiellales_unclassified
3ac34b668369e62e713c0f560df2392b	0	164	0	0	0	0	0	0	0	0	0	0	0	d__Bacteria;p__Actinobacteriota;c__Thermoleophilia;o__Gaiellales;f__Gaiellales_unclassified;g__Gaiellales_unclassified;s__Gaiellales_unclassified
f61b6d5e470ef805107cfcca21d1b911	91	0	0	0	21	0	14	26	0	0	0	0	11	d__Bacteria;p__Myxococcota;c__Polyangia;o__Polyangiales;f__BIrii41;g__BIrii41_unclassified;s__BIrii41_unclassified
f1ade7759210f996825ff9ef053f16f9	19	106	0	38	0	0	0	0	0	0	0	0	0	d__Bacteria;p__Actinobacteriota;c__Actinobacteria;o__0319-7L14;f__0319-7L14_unclassified;g__0319-7L14_unclassified;s__0319-7L14_unclassified
726bd4bd410b22f79c50e1412f8a79ae	0	0	9	47	42	0	0	40	14	11	0	0	0	d__Bacteria;p__Gemmatimonadota;c__Gemmatimonadetes;o__Gemmatimonadales;f__Gemmatimonadaceae;g__Gemmatimonadaceae_unclassified;s__Gemmatimonadaceae_unclassified
0f3b25c1dd41436bf36df6513bbae584	0	163	0	0	0	0	0	0	0	0	0	0	0	d__Bacteria;p__Acidobacteriota;c__Vicinamibacteria;o__Vicinamibacterales;f__Vicinamibacterales_unclassified;g__Vicinamibacterales_unclassified;s__Vicinamibacterales_unclassified
3d5be5a8a6c95fec509c65f891c38c55	0	0	15	25	0	26	9	19	11	14	6	13	24	d__Bacteria;p__Proteobacteria;c__Alphaproteobacteria;o__Elsterales;f__Elsterales_unclassified;g__Elsterales_unclassified;s__Elsterales_unclassified
195626965798e7bd15ee5661bc233c43	16	146	0	0	0	0	0	0	0	0	0	0	0	d__Bacteria;p__Chloroflexi;c__P2-11E;o__P2-11E_unclassified;f__P2-11E_unclassified;g__P2-11E_unclassified;s__P2-11E_unclassified
a65ab26a9ecbc74000145f3123e52e7f	162	0	0	0	0	0	0	0	0	0	0	0	0	d__Bacteria;p__Proteobacteria;c__Gammaproteobacteria;o__Burkholderiales;f__Nitrosomonadaceae;g__MND1;s__MND1_unclassified
5cfe37bdf64add50bbeda442b2e5b880	0	0	0	0	0	0	0	92	70	0	0	0	0	d__Bacteria;p__Acidobacteriota;c__Vicinamibacteria;o__Vicinamibacterales;f__Vicinamibacteraceae;g__Vicinamibacteraceae_unclassified;s__Vicinamibacteraceae_unclassified
4343109e72c028cc7d8a6fa58608acfa	0	0	38	0	10	25	28	12	12	0	17	8	11	d__Bacteria;p__Proteobacteria;c__Alphaproteobacteria;o__Acetobacterales;f__Acetobacteraceae;g__Belnapia;s__Belnapia_unclassified
c428508ea7d2fbe3e7a7468e3e0e9f78	118	0	0	21	13	9	0	0	0	0	0	0	0	d__Bacteria;p__Actinobacteriota;c__MB-A2-108;o__MB-A2-108_unclassified;f__MB-A2-108_unclassified;g__MB-A2-108_unclassified;s__MB-A2-108_unclassified
92c7167cb84f8c2767a99ca4ddb0c144	0	0	37	18	0	25	0	0	42	0	39	0	0	d__Bacteria;p__Acidobacteriota;c__Acidobacteriota_unclassified;o__Acidobacteriota_unclassified;f__Acidobacteriota_unclassified;g__Acidobacteriota_unclassified;s__Acidobacteriota_unclassified
f5bfaaaca28ba1795ea57fb3dffccd30	0	0	23	10	7	24	50	0	0	29	18	0	0	d__Bacteria;p__Actinobacteriota;c__Actinobacteria;o__Corynebacteriales;f__Mycobacteriaceae;g__Mycobacterium;s__Mycobacterium_unclassified
458ca66fdc19e8cd57213d4791cefeca	0	0	48	11	0	0	29	0	25	26	22	0	0	d__Bacteria;p__Proteobacteria;c__Alphaproteobacteria;o__Rhizobiales;f__Beijerinckiaceae;g__Microvirga;s__Microvirga_unclassified
617e9e4e0fa64b7c7f0ddaae13c0595f	0	0	57	0	18	0	19	0	0	15	0	52	0	d__Bacteria;p__Gemmatimonadota;c__Gemmatimonadetes;o__Gemmatimonadales;f__Gemmatimonadaceae;g__Gemmatimonadaceae_unclassified;s__Gemmatimonadaceae_unclassified
a36a4cbb3a5c6c3ee4e1e4e704ee367b	0	0	33	0	0	0	0	0	0	128	0	0	0	d__Bacteria;p__Proteobacteria;c__Alphaproteobacteria;o__Sphingomonadales;f__Sphingomonadaceae;g__Sphingomonadaceae_unclassified;s__Sphingomonadaceae_unclassified
6d0371f692cc98db6861a0f16a394e17	0	140	0	0	0	21	0	0	0	0	0	0	0	d__Bacteria;p__Proteobacteria;c__Gammaproteobacteria;o__Chromatiales;f__Chromatiales_unclassified;g__Chromatiales_unclassified;s__Chromatiales_unclassified
8d7d749e0ca74b513009e4f7ffe478e7	0	0	0	0	0	161	0	0	0	0	0	0	0	d__Bacteria;p__Acidobacteriota;c__Holophagae;o__Subgroup_7;f__Subgroup_7_unclassified;g__Subgroup_7_unclassified;s__Subgroup_7_unclassified
2134c36e4d1c8b59c2117921a545e0e2	122	0	0	11	13	0	0	0	0	5	0	0	9	d__Bacteria;p__Firmicutes;c__Bacilli;o__Paenibacillales;f__Paenibacillaceae;g__Cohnella;s__Cohnella_unclassified
b77040bc1041a70741dc4d6876134c51	0	0	0	13	25	21	0	26	0	17	0	27	31	d__Bacteria;p__Acidobacteriota;c__Acidobacteriae;o__Bryobacterales;f__Bryobacteraceae;g__Bryobacter;s__Bryobacter_unclassified
1d58c786234f22e8114cf2dbf739a99b	0	0	0	25	26	0	0	33	0	0	0	39	37	d__Bacteria;p__Acidobacteriota;c__Blastocatellia;o__Pyrinomonadales;f__Pyrinomonadaceae;g__RB41;s__RB41_unclassified
c3d7a86e8078b948be98fd051bf5ba2d	147	0	0	0	0	0	0	0	0	0	0	0	13	d__Bacteria;p__Proteobacteria;c__Alphaproteobacteria;o__Rhizobiales;f__Rhizobiaceae;g__Pseudaminobacter;s__Pseudaminobacter_unclassified
24e6886351ab81a69f8db7a483819f79	0	0	0	31	17	0	0	38	47	27	0	0	0	d__Bacteria;p__Acidobacteriota;c__Vicinamibacteria;o__Vicinamibacterales;f__Vicinamibacterales_unclassified;g__Vicinamibacterales_unclassified;s__Vicinamibacterales_unclassified
67c8f5d22107700206df451709a25c14	25	0	0	65	0	0	0	70	0	0	0	0	0	d__Bacteria;p__Actinobacteriota;c__Thermoleophilia;o__Solirubrobacterales;f__67-14;g__67-14_unclassified;s__67-14_unclassified
1f7137e7a4d70ebc3d330611cb2ff81d	160	0	0	0	0	0	0	0	0	0	0	0	0	d__Bacteria;p__Actinobacteriota;c__Thermoleophilia;o__Gaiellales;f__Gaiellales_unclassified;g__Gaiellales_unclassified;s__Gaiellales_unclassified
cfdf0debc36fcf98b952e00f3cb88c75	0	0	0	0	84	0	0	0	0	57	0	19	0	d__Bacteria;p__Gemmatimonadota;c__Gemmatimonadetes;o__Gemmatimonadales;f__Gemmatimonadaceae;g__Gemmatimonadaceae_unclassified;s__Gemmatimonadaceae_unclassified
a6ee3e687203c2da85b16aa0997290b5	0	0	26	0	13	10	8	15	17	37	11	13	9	d__Bacteria;p__Proteobacteria;c__Alphaproteobacteria;o__Caulobacterales;f__Caulobacteraceae;g__PMMR1;s__PMMR1_unclassified
34b602cf78a8829d5fe15bf835848fb1	0	0	106	0	0	24	0	0	0	0	0	0	29	d__Bacteria;p__Acidobacteriota;c__Blastocatellia;o__Pyrinomonadales;f__Pyrinomonadaceae;g__RB41;s__RB41_unclassified
e8768edc826821f0242273979c4be306	0	0	0	0	35	10	16	0	0	40	0	32	26	d__Bacteria;p__Gemmatimonadota;c__Gemmatimonadota;o__Gemmatimonadales;f__Gemmatimonadaceae;g__Gemmatimonas;s__uncultured_Gemmatimonas_sp.
c23567030ccce757a05be8f1e2401c90	0	0	0	68	0	0	0	51	14	12	14	0	0	d__Bacteria;p__Actinobacteriota;c__Rubrobacteria;o__Rubrobacterales;f__Rubrobacteriaceae;g__Rubrobacter;s__Rubrobacter_unclassified
798088b7a7283a2c47ffd723ca567298	0	0	16	13	14	28	19	19	10	13	27	0	0	d__Bacteria;p__Proteobacteria;c__Alphaproteobacteria;o__Rhodospirillales;f__Acetobacteraceae;g__Roseomonas;s__Roseomonas_radiodurans
a62af5ed9b946c651d79a74405fc6ef8	51	108	0	0	0	0	0	0	0	0	0	0	0	d__Bacteria;p__Actinobacteriota;c__Acidimicrobiia;o__Acidimicrobiales;f__Acidimicrobiales_unclassified;g__Acidimicrobiales_unclassified;s__Acidimicrobiales_unclassified
34d16b80905fae916fed4c96b5c653d0	0	0	0	0	0	0	0	0	74	47	0	38	0	d__Bacteria;p__Acidobacteriota;c__Acidobacteriota_unclassified;o__Acidobacteriota_unclassified;f__Acidobacteriota_unclassified;g__Acidobacteriota_unclassified;s__Acidobacteriota_unclassified
5febb3a3339efef67a41ba87c253645d	0	0	0	0	37	0	0	49	27	46	0	0	0	d__Bacteria;p__Acidobacteriota;c__Blastocatellia;o__Pyrinomonadales;f__Pyrinomonadaceae;g__RB41;s__RB41_unclassified
ace687572f921b476a9b1c526573a0bb	0	0	9	0	44	0	13	17	10	15	8	13	29	d__Bacteria;p__Actinobacteriota;c__MB-A2-108;o__MB-A2-108_unclassified;f__MB-A2-108_unclassified;g__MB-A2-108_unclassified;s__MB-A2-108_unclassified
255849beb0c1fffb0c899c25c7e1ec83	0	0	0	131	0	0	0	0	27	0	0	0	0	d__Bacteria;p__Proteobacteria;c__Deltaproteobacteria;o__Myxococcales;f__Archangiaceae;g__Cystobacter;s__Cystobacter_gracilis
0e35065623bab4bf25862c462986cace	0	0	25	17	7	0	17	16	12	14	28	22	0	d__Bacteria;p__Gemmatimonadota;c__Gemmatimonadota;o__Gemmatimonadales;f__Gemmatimonadaceae;g__Gemmatimonas;s__uncultured_Gemmatimonas_sp.
3e54b6b78ae1d8131174eb2b352f087c	0	0	27	31	38	20	0	0	0	0	11	31	0	d__Bacteria;p__Chloroflexi;c__JG30-KF-CM66;o__JG30-KF-CM66_unclassified;f__JG30-KF-CM66_unclassified;g__JG30-KF-CM66_unclassified;s__JG30-KF-CM66_unclassified
df8f9c442130e1256a6ac78181307f59	158	0	0	0	0	0	0	0	0	0	0	0	0	d__Bacteria;p__Verrucomicrobiota;c__Verrucomicrobiae;o__Opitutales;f__Opitutaceae;g__Opitutus;s__Opitutus_unclassified
a2c5bd4c1ba0a57b31b3cbabf7d4c87e	0	0	0	18	10	44	0	14	27	15	29	0	0	d__Bacteria;p__Actinobacteriota;c__Actinobacteria;o__Propionibacteriales;f__Nocardioidaceae;g__Nocardioides;s__Nocardioides_unclassified
4a7c8f2ad5ab654e5e938de45d328d24	0	0	27	19	24	13	0	0	23	22	29	0	0	d__Bacteria;p__Gemmatimonadota;c__Gemmatimonadetes;o__Gemmatimonadales;f__Gemmatimonadaceae;g__Roseisolibacter;s__Roseisolibacter_unclassified
b350c597dcb3ba41b947af4462c10575	0	0	39	0	0	0	22	0	26	28	42	0	0	d__Bacteria;p__Proteobacteria;c__Alphaproteobacteria;o__Caulobacterales;f__Caulobacteraceae;g__PMMR1;s__PMMR1_unclassified
dd964cad5ec39a394e5faa4c143b0f85	0	0	0	57	0	0	0	0	0	0	0	0	99	d__Bacteria;p__Acidobacteriota;c__Vicinamibacteria;o__Vicinamibacterales;f__Vicinamibacteraceae;g__Vicinamibacteraceae_unclassified;s__Vicinamibacteraceae_unclassified
b176219503c27f050004e3044f795733	0	0	0	33	27	21	0	27	0	0	0	0	48	d__Bacteria;p__Proteobacteria;c__Alphaproteobacteria;o__Sphingomonadales;f__Sphingomonadaceae;g__Sphingomonas;s__Sphingomonas_sp._CB_286428
7ee1474dbc88018290f571b9841f13b6	0	0	0	46	0	0	0	0	76	0	0	0	34	d__Bacteria;p__Proteobacteria;c__Proteobacteria_unclassified;o__Proteobacteria_unclassified;f__Proteobacteria_unclassified;g__Proteobacteria_unclassified;s__Proteobacteria_unclassified
d49237fd7f426c10f227706e6cd9ba9b	0	0	38	27	0	0	0	35	0	27	29	0	0	d__Bacteria;p__Proteobacteria;c__Betaproteobacteria;o__Burkholderiales;f__Comamonadaceae;g__Curvibacter;s__uncultured_Curvibacter_sp.
1a130e37dc950dcc2512c3820aee2e54	0	0	0	130	13	0	0	13	0	0	0	0	0	d__Bacteria;p__Acidobacteriota;c__Holophagae;o__Subgroup_7;f__Subgroup_7_unclassified;g__Subgroup_7_unclassified;s__Subgroup_7_unclassified
69286f679ba5cb3508a382531b8ca402	0	0	0	19	22	29	0	0	27	26	33	0	0	d__Bacteria;p__Gemmatimonadota;c__Gemmatimonadetes;o__Gemmatimonadales;f__Gemmatimonadaceae;g__Gemmatimonas;s__Gemmatimonas_unclassified
1644e0fdfac69a7576eca7af254a9d6d	137	0	19	0	0	0	0	0	0	0	0	0	0	d__Bacteria;p__Actinobacteriota;c__Thermoleophilia;o__Solirubrobacterales;f__Solirubrobacteraceae;g__Conexibacter;s__Conexibacter_unclassified
28591301bc8588d1dd977e0d71fda4f2	0	156	0	0	0	0	0	0	0	0	0	0	0	d__Bacteria;p__Chloroflexi;c__KD4-96;o__KD4-96_unclassified;f__KD4-96_unclassified;g__KD4-96_unclassified;s__KD4-96_unclassified
a3801392ba0c20270471cf44baa5f12f	0	0	8	14	9	23	27	0	13	17	25	14	5	d__Bacteria;p__Nitrospirota;c__Nitrospiria;o__Nitrospirales;f__Nitrospiraceae;g__Nitrospira;s__Nitrospira_unclassified
9b69f00db23f8be08e20db40f155e2f2	0	0	32	27	0	0	21	0	0	0	28	47	0	d__Bacteria;p__Planctomycetota;c__Phycisphaerae;o__Tepidisphaerales;f__WD2101_soil_group;g__WD2101_soil_group_unclassified;s__WD2101_soil_group_unclassified
c2e91ce1e1ba05976eff316f3b8d5ec4	0	0	32	0	0	0	22	0	37	0	33	31	0	d__Bacteria;p__Gemmatimonadota;c__Gemmatimonadetes;o__Gemmatimonadales;f__Gemmatimonadaceae;g__Gemmatirosa;s__Gemmatirosa_unclassified
eb268b8fcd89e149c30e8d792330f526	0	0	29	0	0	34	34	0	0	0	36	22	0	d__Bacteria;p__Chloroflexi;c__Chloroflexia;o__Thermomicrobiales;f__JG30-KF-CM45;g__JG30-KF-CM45_unclassified;s__JG30-KF-CM45_unclassified
1fa53ff05c7e6db1b30ee312cf43ff8e	155	0	0	0	0	0	0	0	0	0	0	0	0	d__Bacteria;p__Planctomycetota;c__Planctomycetes;o__Gemmatales;f__Gemmataceae;g__Gemmataceae_unclassified;s__Gemmataceae_unclassified
1c16f7b4641353d0d371451abb949724	0	0	0	0	0	0	0	0	0	0	56	99	0	d__Bacteria;p__Actinobacteriota;c__Thermoleophilia;o__Solirubrobacterales;f__Solirubrobacteraceae;g__Solirubrobacteraceae_unclassified;s__Solirubrobacteraceae_unclassified
3945ed244a5e7c52e927af62f91648f7	0	0	0	20	31	0	0	40	20	0	0	0	43	d__Bacteria;p__Chloroflexi;c__Chloroflexia;o__Thermomicrobiales;f__JG30-KF-CM45;g__JG30-KF-CM45_unclassified;s__JG30-KF-CM45_unclassified
364c29b2f67f9fae6faec306c880d92c	0	0	0	49	0	0	0	72	0	0	0	0	33	d__Bacteria;p__Actinobacteriota;c__Actinobacteriota;o__Geodermatophilales;f__Geodermatophilaceae;g__Blastococcus;s__Blastococcus_sp._CNJ868_PL04
eb4b293d86c2f7c01dc4a8253d915a86	0	0	0	42	58	0	23	31	0	0	0	0	0	d__Bacteria;p__Actinobacteriota;c__Actinobacteria;o__Pseudonocardiales;f__Pseudonocardiaceae;g__Actinophytocola;s__Actinophytocola_unclassified
94dbd9621c1e39dc257fb97c0212fdfa	0	0	30	15	0	17	16	0	22	29	12	13	0	d__Bacteria;p__Proteobacteria;c__Alphaproteobacteria;o__Caulobacterales;f__Caulobacteraceae;g__PMMR1;s__PMMR1_unclassified
5924ec02293c03da9dd149e3c8bed8b6	0	0	24	0	0	11	17	0	0	0	66	36	0	d__Bacteria;p__Actinobacteriota;c__Actinobacteria;o__Pseudonocardiales;f__Pseudonocardiaceae;g__Actinophytocola;s__Actinophytocola_unclassified
4e709b576d3d475d3e25ec78192fe280	154	0	0	0	0	0	0	0	0	0	0	0	0	d__Bacteria;p__Myxococcota;c__Polyangia;o__Haliangiales;f__Haliangiaceae;g__Haliangium;s__Haliangium_unclassified
20bd3c57d8677331d8f91ea2a5e4bed2	0	0	23	20	29	26	0	0	24	0	0	0	31	d__Bacteria;p__Actinobacteriota;c__MB-A2-108;o__MB-A2-108_unclassified;f__MB-A2-108_unclassified;g__MB-A2-108_unclassified;s__MB-A2-108_unclassified
e25e07debbb89c3b92e8aff9546c6674	0	0	0	0	14	12	17	17	23	23	14	19	14	d__Bacteria;p__Gemmatimonadota;c__Gemmatimonadetes;o__Gemmatimonadales;f__Gemmatimonadaceae;g__Gemmatimonadaceae_unclassified;s__Gemmatimonadaceae_unclassified
aea3fbb50aea02dfa7a932b407dc98c1	31	0	0	44	27	8	0	31	12	0	0	0	0	d__Bacteria;p__Proteobacteria;c__Proteobacteria_unclassified;o__Proteobacteria_unclassified;f__Proteobacteria_unclassified;g__Proteobacteria_unclassified;s__Proteobacteria_unclassified
460e6a966280403da4d7562f529bcd5a	0	153	0	0	0	0	0	0	0	0	0	0	0	d__Bacteria;p__Chloroflexi;c__Chloroflexia;o__Chloroflexales;f__Roseiflexaceae;g__Roseiflexaceae_unclassified;s__Roseiflexaceae_unclassified
132805b8830b5cb5290a29193cdead46	0	0	0	0	33	0	0	38	0	28	0	0	53	d__Bacteria;p__Gemmatimonadota;c__Gemmatimonadota;o__Gemmatimonadales;f__Gemmatimonadaceae;g__Gemmatimonas;s__uncultured_Gemmatimonas_sp.
155ad158c854413fd9689a5a9922c927	49	0	0	18	13	6	0	26	8	7	0	10	15	d__Bacteria;p__Actinobacteriota;c__Actinobacteria;o__Pseudonocardiales;f__Pseudonocardiaceae;g__Crossiella;s__Crossiella_unclassified
e35b4713c1fd02464f42450dbfb52771	0	0	19	24	28	0	0	33	12	0	0	14	22	d__Bacteria;p__Gemmatimonadota;c__S0134_terrestrial_group;o__S0134_terrestrial_group_unclassified;f__S0134_terrestrial_group_unclassified;g__S0134_terrestrial_group_unclassified;s__S0134_terrestrial_group_unclassified
6a8eed7ff0b91e2ae306c964300fe3e5	0	0	20	9	0	22	12	22	23	18	17	9	0	d__Bacteria;p__Actinobacteriota;c__Actinobacteria;o__Propionibacteriales;f__Propionibacteriaceae;g__Friedmanniella;s__Friedmanniella_unclassified
af66f1dab277e8351161b7bef1686b9e	152	0	0	0	0	0	0	0	0	0	0	0	0	d__Bacteria;p__Actinobacteriota;c__Thermoleophilia;o__Gaiellales;f__Gaiellales_unclassified;g__Gaiellales_unclassified;s__Gaiellales_unclassified
c949554107557f9325afb0233502695e	132	0	0	0	0	0	0	13	0	7	0	0	0	d__Bacteria;p__Planctomycetota;c__Planctomycetes;o__Gemmatales;f__Gemmataceae;g__Gemmataceae_unclassified;s__Gemmataceae_unclassified
8046af9b74f09e37bb31cb8e4bb54849	152	0	0	0	0	0	0	0	0	0	0	0	0	d__Bacteria;p__Acidobacteriota;c__Blastocatellia;o__Pyrinomonadales;f__Pyrinomonadaceae;g__RB41;s__RB41_unclassified
dfe7135479d7d6205a85d7b1888f834a	0	0	22	19	0	0	0	0	0	0	0	33	77	d__Bacteria;p__Acidobacteriota;c__Blastocatellia;o__Pyrinomonadales;f__Pyrinomonadaceae;g__RB41;s__RB41_unclassified
2b6dfbd201f389d70f6690444e79e186	90	0	0	34	0	0	0	27	0	0	0	0	0	d__Bacteria;p__Actinobacteriota;c__Thermoleophilia;o__Gaiellales;f__Gaiellales_unclassified;g__Gaiellales_unclassified;s__Gaiellales_unclassified
5bd8c17a7f2bfd93971659b3e4bf3217	0	0	48	0	18	0	19	66	0	0	0	0	0	d__Bacteria;p__Acidobacteriota;c__Blastocatellia;o__Pyrinomonadales;f__Pyrinomonadaceae;g__RB41;s__RB41_unclassified
9ffd0ef3217c46a457a7f9c802dc7166	0	0	43	0	0	0	0	0	0	42	0	66	0	d__Bacteria;p__Actinobacteriota;c__Acidimicrobiia;o__Acidimicrobiales;f__Acidimicrobiales_unclassified;g__Acidimicrobiales_unclassified;s__Acidimicrobiales_unclassified
a136cf0eab75143eafe0c158e95c886a	0	0	51	0	0	0	41	0	0	0	59	0	0	d__Bacteria;p__Proteobacteria;c__Alphaproteobacteria;o__Acetobacterales;f__Acetobacteraceae;g__Craurococcus-Caldovatus;s__Craurococcus-Caldovatus_unclassified
49f9116cc6eb1b6d987acdbab522f3e8	151	0	0	0	0	0	0	0	0	0	0	0	0	d__Bacteria;p__Actinobacteriota;c__Actinobacteria;o__0319-7L14;f__0319-7L14_unclassified;g__0319-7L14_unclassified;s__0319-7L14_unclassified
594322d542dd3a86cffc84dfe3a82da1	9	0	0	35	14	18	0	34	0	0	0	15	25	d__Bacteria;p__Actinobacteriota;c__Actinobacteriota;o__Micromonosporales;f__Micromonosporaceae;g__Plantactinospora;s__Plantactinospora_sp.
8bd944e48a50c0f99df5c7afd0dbf581	0	0	25	0	23	17	3	33	0	19	0	0	30	d__Bacteria;p__Chloroflexi;c__Chloroflexia;o__Chloroflexales;f__Roseiflexaceae;g__Roseiflexaceae_unclassified;s__Roseiflexaceae_unclassified
ff95e778a0a355a7e75b8c25196af48e	0	150	0	0	0	0	0	0	0	0	0	0	0	d__Bacteria;p__Desulfobacterota;c__Desulfobulbia;o__Desulfobulbales;f__Desulfocapsaceae;g__Desulfocapsa;s__Desulfocapsa_unclassified
75cc398386a1347686e023ddbdfbe141	150	0	0	0	0	0	0	0	0	0	0	0	0	d__Bacteria;p__Patescibacteria;c__Saccharimonadia;o__Saccharimonadales;f__Saccharimonadales_unclassified;g__Saccharimonadales_unclassified;s__Saccharimonadales_unclassified
ad6b1c8e1326d652e8a3cb6d3dfb4c39	150	0	0	0	0	0	0	0	0	0	0	0	0	d__Bacteria;p__Acidobacteriota;c__Vicinamibacteria;o__Vicinamibacterales;f__Vicinamibacteraceae;g__Vicinamibacteraceae_unclassified;s__Vicinamibacteraceae_unclassified
a0cbb7b26c6b06c7d42adea1f656571c	150	0	0	0	0	0	0	0	0	0	0	0	0	d__Bacteria;p__Proteobacteria;c__Alphaproteobacteria;o__Caulobacterales;f__Caulobacteraceae;g__Caulobacteraceae_unclassified;s__Caulobacteraceae_unclassified
f16dc2b0a65b9fde51227496f9f92671	150	0	0	0	0	0	0	0	0	0	0	0	0	d__Bacteria;p__Verrucomicrobiota;c__Verrucomicrobiae;o__Pedosphaerales;f__Pedosphaeraceae;g__Pedosphaeraceae_unclassified;s__Pedosphaeraceae_unclassified
e5cefb15d074dd11cdc9ff964bf88f9c	127	0	0	0	0	0	0	0	23	0	0	0	0	d__Bacteria;p__Candidatus_Aminicenantes;c__Candidatus_Aminicenantes_unclassified;o__Candidatus_Aminicenantes_unclassified;f__Candidatus_Aminicenantes_unclassified;g__Candidatus_Aminicenantes_unclassified;s__Candidatus_Aminicenantes_unclassified
68fa42a9b54c495bfef248b461d4eb1a	150	0	0	0	0	0	0	0	0	0	0	0	0	d__Bacteria;p__Firmicutes;c__Bacilli;o__Bacillales;f__Bacillaceae;g__Bacillus;s__Bacillus_sp._ZP
6625f7b952a839190087094c89706d05	142	0	0	0	8	0	0	0	0	0	0	0	0	d__Bacteria;p__Acidobacteriota;c__Vicinamibacteria;o__Vicinamibacterales;f__Vicinamibacteraceae;g__Vicinamibacteraceae_unclassified;s__Vicinamibacteraceae_unclassified
7c44d4c225803393fd25687de69ffd77	0	0	0	0	0	28	0	0	56	0	24	42	0	d__Bacteria;p__Actinobacteriota;c__Thermoleophilia;o__Solirubrobacterales;f__Solirubrobacteraceae;g__Solirubrobacter;s__Solirubrobacter_unclassified
7206e80e03e3d51e60f0cc1fc8255eed	0	0	0	0	0	0	0	53	31	0	0	33	32	d__Bacteria;p__Proteobacteria;c__Gammaproteobacteria;o__Gammaproteobacteria_Incertae_Sedis;f__Unknown_Family;g__Acidibacter;s__Acidibacter_unclassified
509b414f1b467661cce12a84a81a39f3	71	0	11	14	9	16	0	0	0	0	16	12	0	d__Bacteria;p__Proteobacteria;c__Alphaproteobacteria;o__Tistrellales;f__Geminicoccaceae;g__Candidatus_Alysiosphaera;s__Candidatus_Alysiosphaera_unclassified
b88f55a13f87262e016e5be238661f59	0	0	19	11	0	18	19	0	0	24	45	13	0	d__Bacteria;p__Myxococcota;c__Polyangia;o__Polyangiales;f__Sandaracinaceae;g__Sandaracinaceae_unclassified;s__Sandaracinaceae_unclassified
8d6d2b1a8831db7a782dec9aed1419c5	0	0	36	0	27	0	0	34	0	0	0	52	0	d__Bacteria;p__Actinobacteriota;c__Actinobacteriota;o__Actinobacteriota_unclassified;f__Actinobacteriota_unclassified;g__Actinobacteriota_unclassified;s__Actinobacteriota_unclassified
93f69e5693016920b7bc4de7f0870ff7	0	149	0	0	0	0	0	0	0	0	0	0	0	d__Bacteria;p__Acidobacteriota;c__Vicinamibacteria;o__Vicinamibacterales;f__Vicinamibacterales_unclassified;g__Vicinamibacterales_unclassified;s__Vicinamibacterales_unclassified
c050a1b4e0e65c2bca946bb9a7f377c4	149	0	0	0	0	0	0	0	0	0	0	0	0	d__Bacteria;p__Acidobacteriota;c__Vicinamibacteria;o__Vicinamibacterales;f__Vicinamibacteraceae;g__Vicinamibacteraceae_unclassified;s__Vicinamibacteraceae_unclassified
94bb44598691cb20a577575fbc719972	0	0	17	9	30	0	26	0	13	17	9	13	14	d__Bacteria;p__Proteobacteria;c__Gammaproteobacteria;o__Gammaproteobacteria_Incertae_Sedis;f__Unknown_Family;g__Acidibacter;s__Acidibacter_unclassified
7f16a777284a4b8fe9ded3451a329be5	0	0	0	0	36	0	44	0	43	0	0	15	10	d__Bacteria;p__Bacteroidota;c__Bacteroidia;o__Chitinophagales;f__Chitinophagaceae;g__Puia;s__Puia_unclassified
ba9523e2a9dbc7d2d6babccd650f1e39	0	0	66	0	0	0	0	0	0	0	0	0	82	d__Bacteria;p__Acidobacteriota;c__Vicinamibacteria;o__Vicinamibacterales;f__Vicinamibacterales_unclassified;g__Vicinamibacterales_unclassified;s__Vicinamibacterales_unclassified
1fbd0d83dce258cda4591aea7a8490c7	0	0	41	23	0	21	24	0	0	18	0	21	0	d__Bacteria;p__Proteobacteria;c__Alphaproteobacteria;o__Acetobacterales;f__Acetobacteraceae;g__Roseomonas;s__Roseomonas_unclassified
bb4d5b6f8489940cfa260fe05c3206a4	66	0	0	26	18	17	0	21	0	0	0	0	0	d__Bacteria;p__Proteobacteria;c__Deltaproteobacteria;o__Deltaproteobacteria_unclassified;f__Deltaproteobacteria_unclassified;g__Deltaproteobacteria_unclassified;s__Deltaproteobacteria_unclassified
f01b74ddd4190b9bd897732b19af46d5	0	0	25	19	0	20	18	0	18	13	35	0	0	d__Bacteria;p__Proteobacteria;c__Alphaproteobacteria;o__Acetobacterales;f__Acetobacteraceae;g__Craurococcus-Caldovatus;s__Craurococcus-Caldovatus_unclassified
dfadbc7d190ee07c371e3156dadea6d5	0	0	57	0	0	0	30	19	42	0	0	0	0	d__Bacteria;p__Proteobacteria;c__Alphaproteobacteria;o__Sphingomonadales;f__Sphingomonadaceae;g__Sphingomonas;s__Sphingomonas_sp._GB1
254e8206db835c62ee8741a8269b52ff	0	0	32	0	0	28	22	13	13	15	25	0	0	d__Bacteria;p__Proteobacteria;c__Alphaproteobacteria;o__Acetobacterales;f__Acetobacteraceae;g__Belnapia;s__Belnapia_unclassified
7d5f1b2fd2112ae1e6351e4e65fae20a	0	0	25	0	0	0	100	0	0	0	23	0	0	d__Bacteria;p__Proteobacteria;c__Alphaproteobacteria;o__Rhizobiales;f__Xanthobacteraceae;g__Bradyrhizobium;s__Bradyrhizobium_unclassified
b812e43643a911f1c777cb4d73293b7b	119	0	0	0	0	0	0	29	0	0	0	0	0	d__Bacteria;p__Planctomycetota;c__Phycisphaerae;o__Tepidisphaerales;f__WD2101_soil_group;g__WD2101_soil_group_unclassified;s__WD2101_soil_group_unclassified
ff78d7ba2e0671689e7010d780256f35	0	0	0	0	57	0	30	21	0	0	0	0	39	d__Bacteria;p__Acidobacteriota;c__Blastocatellia;o__Pyrinomonadales;f__Pyrinomonadaceae;g__RB41;s__RB41_unclassified
1023be1ebfa548ba366fab15709e6861	0	0	6	0	28	29	36	24	0	0	0	0	24	d__Bacteria;p__Proteobacteria;c__Gammaproteobacteria;o__Burkholderiales;f__Nitrosomonadaceae;g__MND1;s__MND1_unclassified
29b59c92b0703d546ee39922f6108d73	0	0	8	64	0	46	9	0	3	17	0	0	0	d__Bacteria;p__Cyanobacteria;c__Cyanobacteriia;o__Cyanobacteriales;f__Coleofasciculaceae;g__Microcoleus_Es-Yyy1400;s__Microcoleus_Es-Yyy1400_unclassified
b3b193b4cf461e00044c35a10eebb19a	0	147	0	0	0	0	0	0	0	0	0	0	0	d__Bacteria;p__Actinobacteriota;c__Actinobacteriota;o__Actinobacteriota_unclassified;f__Actinobacteriota_unclassified;g__Actinobacteriota_unclassified;s__Actinobacteriota_unclassified
c35601485c997d472411274a47515348	0	0	9	0	16	25	14	6	16	19	14	14	13	d__Bacteria;p__Bacteroidota;c__Bacteroidia;o__Bacteroidales;f__Muribaculaceae;g__Muribaculaceae_unclassified;s__Muribaculaceae_unclassified
e5543f1c35f026e81d94d71c5863c82c	0	0	17	19	34	0	0	17	0	16	0	16	27	d__Bacteria;p__Actinobacteriota;c__Thermoleophilia;o__Gaiellales;f__Gaiellales_unclassified;g__Gaiellales_unclassified;s__Gaiellales_unclassified
3b08f16247d5ce5a6d246529b3ec1e5a	0	0	0	12	35	0	0	0	32	31	0	0	36	d__Bacteria;p__Acidobacteriota;c__Blastocatellia;o__Pyrinomonadales;f__Pyrinomonadaceae;g__RB41;s__RB41_unclassified
90c4ca6e9e915749439e905042da03f9	0	0	16	25	0	16	0	13	19	26	31	0	0	d__Bacteria;p__Gemmatimonadota;c__Gemmatimonadota;o__Gemmatimonadales;f__Gemmatimonadaceae;g__Gemmatimonadaceae_unclassified;s__Gemmatimonadaceae_unclassified
ec83bb6f399ef7ba0d97d2a966d89a48	0	0	22	16	10	22	0	11	15	24	26	0	0	d__Bacteria;p__Actinobacteriota;c__Actinobacteria;o__Pseudonocardiales;f__Pseudonocardiaceae;g__Pseudonocardia;s__Pseudonocardia_unclassified
83ed11a8b270f44eb8d35f1f42c8ce98	0	0	27	11	0	11	20	0	25	22	13	17	0	d__Bacteria;p__Proteobacteria;c__Alphaproteobacteria;o__Rhizobiales;f__Beijerinckiaceae;g__Microvirga;s__Microvirga_unclassified
96de6ad5dd1a80a1a606e92c0818cb27	0	0	57	0	0	10	55	0	5	0	11	8	0	d__Bacteria;p__Proteobacteria;c__Alphaproteobacteria;o__Caulobacterales;f__Caulobacteraceae;g__Phenylobacterium;s__Phenylobacterium_deserti
644b105e070926cf4fd36636b6c81e31	146	0	0	0	0	0	0	0	0	0	0	0	0	d__Bacteria;p__Actinobacteriota;c__Actinobacteriota;o__Actinobacteriota_unclassified;f__Actinobacteriota_unclassified;g__Actinobacteriota_unclassified;s__Actinobacteriota_unclassified
253decdc1e8cc6fde2b60f02b9b8373f	146	0	0	0	0	0	0	0	0	0	0	0	0	d__Bacteria;p__Acidobacteriota;c__Blastocatellia;o__Pyrinomonadales;f__Pyrinomonadaceae;g__RB41;s__RB41_unclassified
f3b1cc411747fbba660ed5b0ce5dfe5e	0	56	10	0	13	17	16	22	0	0	0	0	11	d__Bacteria;p__Chloroflexi;c__TK10;o__TK10_unclassified;f__TK10_unclassified;g__TK10_unclassified;s__TK10_unclassified
1b61027049ed011eb90fcaa7963795e8	0	0	61	0	15	0	11	0	0	0	10	26	22	d__Bacteria;p__Actinobacteriota;c__Actinobacteria;o__Streptomycetales;f__Streptomycetaceae;g__Streptomyces;s__Streptomyces_unclassified
391d329917656a0924be2277cdba1195	0	0	14	44	24	0	0	36	0	0	0	0	27	d__Bacteria;p__Actinobacteriota;c__Thermoleophilia;o__Solirubrobacterales;f__67-14;g__67-14_unclassified;s__67-14_unclassified
90a8f85746f7faa333f45360b3886447	0	0	0	24	0	33	0	0	0	50	0	0	38	d__Bacteria;p__Actinobacteriota;c__Acidimicrobiia;o__Acidimicrobiales;f__Acidimicrobiales_unclassified;g__Acidimicrobiales_unclassified;s__Acidimicrobiales_unclassified
fa3895678cd032fccd7bee289d427c9a	0	0	10	20	7	22	7	11	21	9	38	0	0	d__Bacteria;p__Bacteroidota;c__Bacteroidia;o__Chitinophagales;f__Chitinophagaceae;g__Segetibacter;s__Segetibacter_unclassified
3c0204aa53d4f6c8843fb1c14e51ef49	0	119	0	8	8	0	0	10	0	0	0	0	0	d__Bacteria;p__Proteobacteria;c__Alphaproteobacteria;o__Rhizobiales;f__Hyphomicrobiaceae;g__Hyphomicrobiaceae_unclassified;s__Hyphomicrobiaceae_unclassified
842c34002fc25b2e3e447b77247cbf7a	94	0	0	12	10	10	0	11	8	0	0	0	0	d__Bacteria;p__Actinobacteriota;c__Acidimicrobiia;o__IMCC26256;f__IMCC26256_unclassified;g__IMCC26256_unclassified;s__IMCC26256_unclassified
66227919fcace10528064be8894c383d	0	0	30	0	0	52	0	0	0	63	0	0	0	d__Bacteria;p__Actinobacteriota;c__Acidimicrobiia;o__Acidimicrobiales;f__Acidimicrobiales_unclassified;g__Acidimicrobiales_unclassified;s__Acidimicrobiales_unclassified
3932b1419d553f920ecfb924a064d8e7	0	0	20	0	0	0	125	0	0	0	0	0	0	d__Bacteria;p__Actinobacteriota;c__Actinobacteria;o__Micromonosporales;f__Micromonosporaceae;g__Micromonospora;s__Micromonospora_unclassified
d98dd1f716d82c140ed88f212f411629	145	0	0	0	0	0	0	0	0	0	0	0	0	d__Bacteria;p__Actinobacteriota;c__Actinobacteriota;o__Actinobacteriota_unclassified;f__Actinobacteriota_unclassified;g__Actinobacteriota_unclassified;s__Actinobacteriota_unclassified
0b0a4bdddb823efeb9984bf862fe81f8	0	0	0	0	0	19	6	16	22	16	15	17	33	d__Bacteria;p__Firmicutes;c__Negativicutes;o__Veillonellales-Selenomonadales;f__Veillonellaceae;g__Veillonella;s__Veillonella_unclassified
4e23852bba78aa2e372691a295d84ef6	0	0	5	6	11	7	5	62	36	0	4	0	8	d__Bacteria;p__Proteobacteria;c__Alphaproteobacteria;o__Azospirillales;f__Inquilinaceae;g__Inquilinus;s__Inquilinus_unclassified
a745db60b12985a2f4a84905bdbd694a	0	0	0	0	59	0	0	0	32	27	0	0	26	d__Bacteria;p__Acidobacteriota;c__Blastocatellia;o__Pyrinomonadales;f__Pyrinomonadaceae;g__RB41;s__RB41_unclassified
ed2d924d2cdc2ffeca69060bc403720d	0	0	28	55	0	0	0	37	0	0	0	0	24	d__Bacteria;p__Proteobacteria;c__Proteobacteria_unclassified;o__Proteobacteria_unclassified;f__Proteobacteria_unclassified;g__Proteobacteria_unclassified;s__Proteobacteria_unclassified
bd534a7d54ee505196d2a5cdff9e7970	0	0	0	0	0	0	0	0	51	0	52	0	41	d__Bacteria;p__Actinobacteriota;c__Actinobacteria;o__Frankiales;f__Geodermatophilaceae;g__Blastococcus;s__Blastococcus_unclassified
aa3c0bfa935b043665fcf762c3e428df	0	0	0	21	0	16	11	17	0	33	29	17	0	d__Bacteria;p__Chloroflexi;c__TK10;o__TK10_unclassified;f__TK10_unclassified;g__TK10_unclassified;s__TK10_unclassified
0725a32d5ef580558768b985546b2172	0	0	0	0	50	27	15	0	31	0	0	0	20	d__Bacteria;p__Proteobacteria;c__Deltaproteobacteria;o__Deltaproteobacteria_unclassified;f__Deltaproteobacteria_unclassified;g__Deltaproteobacteria_unclassified;s__Deltaproteobacteria_unclassified
f22ffb1a692be601e8dbdb6271e1e9e3	0	0	0	0	0	20	35	0	0	21	12	36	19	d__Bacteria;p__Proteobacteria;c__Alphaproteobacteria;o__Rhizobiales;f__Xanthobacteraceae;g__Pseudolabrys;s__Pseudolabrys_unclassified
373f502ee8aec6884b2d0a0700e8c918	0	0	57	0	0	0	16	0	0	70	0	0	0	d__Bacteria;p__Proteobacteria;c__Alphaproteobacteria;o__Sphingomonadales;f__Sphingomonadaceae;g__Sphingomonas;s__uncultured_Sphingomonas_sp.
8ec600484211c8f906ee45049c8a00c1	143	0	0	0	0	0	0	0	0	0	0	0	0	d__Bacteria;p__Actinobacteriota;c__Thermoleophilia;o__Solirubrobacterales;f__Solirubrobacteraceae;g__Solirubrobacter;s__uncultured_Solirubrobacter_sp.
2d561507c216e0b436e2515b97225be1	0	0	0	28	23	0	9	54	0	0	0	0	28	d__Bacteria;p__Acidobacteriota;c__Blastocatellia;o__Pyrinomonadales;f__Pyrinomonadaceae;g__RB41;s__RB41_unclassified
ef97d79b77b357b4efe61b0a31153be2	0	0	13	16	8	26	22	13	0	15	12	8	9	d__Bacteria;p__Bacteroidota;c__Bacteroidia;o__Bacteroidales;f__Muribaculaceae;g__Muribaculaceae_unclassified;s__Muribaculaceae_unclassified
3ef034e88bdf2f9c72bdeb36fc48ad68	0	0	12	16	20	13	10	28	0	0	0	20	23	d__Bacteria;p__Proteobacteria;c__Alphaproteobacteria;o__Rhizobiales;f__Rhizobiales_unclassified;g__Rhizobiales_unclassified;s__Rhizobiales_unclassified
7ae0b19be96e15cd89b9ea94a82f5231	0	0	33	25	0	0	0	0	26	27	31	0	0	d__Bacteria;p__Acidobacteriota;c__Vicinamibacteria;o__Vicinamibacterales;f__Vicinamibacterales_unclassified;g__Vicinamibacterales_unclassified;s__Vicinamibacterales_unclassified
49174a3ab207b1fdaee684cbdf78287e	0	0	0	21	21	23	0	0	34	0	43	0	0	d__Bacteria;p__Proteobacteria;c__Alphaproteobacteria;o__Sphingomonadales;f__Sphingomonadaceae;g__Sphingomonas;s__Sphingomonas_sp.
333c043e246abd206edfe5817611196d	0	0	98	0	0	0	44	0	0	0	0	0	0	d__Bacteria;p__Actinobacteriota;c__Actinobacteriota;o__Micromonosporales;f__Micromonosporaceae;g__Actinoplanes;s__Actinoplanes_sp.
644153b39eda95cd5110b4405f08c93b	39	103	0	0	0	0	0	0	0	0	0	0	0	d__Bacteria;p__Actinobacteriota;c__Thermoleophilia;o__Solirubrobacterales;f__67-14;g__67-14_unclassified;s__67-14_unclassified
e270adef8a15ffe8af38a09acc23e4f0	142	0	0	0	0	0	0	0	0	0	0	0	0	d__Bacteria;p__Firmicutes;c__Bacilli;o__Bacillales;f__Bacillaceae;g__Bacillus;s__uncultured_Bacillus_sp.
4d4072fe7748210af0a39b42c1cee2f2	0	0	17	19	24	12	0	30	8	6	0	5	20	d__Bacteria;p__Actinobacteriota;c__Acidimicrobiia;o__IMCC26256;f__IMCC26256_unclassified;g__IMCC26256_unclassified;s__IMCC26256_unclassified
3519baccffd42dae5c9ccabbefefc529	0	0	0	18	19	23	0	27	24	18	0	0	12	d__Bacteria;p__Planctomycetota;c__Phycisphaerae;o__Tepidisphaerales;f__WD2101_soil_group;g__WD2101_soil_group_unclassified;s__WD2101_soil_group_unclassified
909363ce9dc3b30c0f6cd545ff6ae9b4	0	0	0	36	18	0	0	0	32	15	0	40	0	d__Bacteria;p__Proteobacteria;c__Alphaproteobacteria;o__Sphingomonadales;f__Sphingomonadaceae;g__Altererythrobacter;s__Altererythrobacter_unclassified
fe2af544cd153ef53b36562618fb7cf2	0	0	34	27	31	0	0	49	0	0	0	0	0	d__Bacteria;p__Gemmatimonadota;c__S0134_terrestrial_group;o__S0134_terrestrial_group_unclassified;f__S0134_terrestrial_group_unclassified;g__S0134_terrestrial_group_unclassified;s__S0134_terrestrial_group_unclassified
d57e441544ee1d9b5ac1281d160774b7	0	0	16	28	0	41	0	16	0	0	14	26	0	d__Bacteria;p__Proteobacteria;c__Alphaproteobacteria;o__Caulobacterales;f__Caulobacteraceae;g__PMMR1;s__PMMR1_unclassified
73725eae02888b6d3e8cd5a545521b92	0	0	15	19	9	16	11	6	13	16	20	16	0	d__Bacteria;p__Proteobacteria;c__Alphaproteobacteria;o__Rhodospirillales;f__Acetobacteraceae;g__Paracraurococcus;s__Paracraurococcus_sp.
ecf4791f87a92f5ea58fc8f754166a60	7	0	22	0	0	28	0	0	31	14	18	21	0	d__Bacteria;p__Firmicutes;c__Clostridia;o__Lachnospirales;f__Lachnospiraceae;g__Lachnospiraceae_NK4A136_group;s__Lachnospiraceae_NK4A136_group_unclassified
ce65c521630cf54de4da141ed7d9e73f	141	0	0	0	0	0	0	0	0	0	0	0	0	d__Bacteria;p__Chloroflexi;c__Dehalococcoidia;o__S085;f__S085_unclassified;g__S085_unclassified;s__S085_unclassified
c00f881460cc26d0db716aab23a5bce2	0	0	0	0	26	0	0	0	39	42	0	34	0	d__Bacteria;p__Acidobacteriota;c__Blastocatellia;o__Pyrinomonadales;f__Pyrinomonadaceae;g__RB41;s__RB41_unclassified
be7e17685a82d70db832dffd368dd7f2	16	74	0	24	10	16	0	0	0	0	0	0	0	d__Bacteria;p__Gemmatimonadota;c__Gemmatimonadota_unclassified;o__Gemmatimonadota_unclassified;f__Gemmatimonadota_unclassified;g__Gemmatimonadota_unclassified;s__Gemmatimonadota_unclassified
986b3cf0dda386b6f3a91ffb25cbc570	0	0	24	22	0	27	0	23	0	25	0	19	0	d__Bacteria;p__Proteobacteria;c__Alphaproteobacteria;o__Rhizobiales;f__Beijerinckiaceae;g__Bosea;s__Bosea_unclassified
fa01bbfef19144b091390aa7a285aa2e	0	0	0	55	26	37	0	22	0	0	0	0	0	d__Bacteria;p__Gemmatimonadota;c__Gemmatimonadetes;o__Gemmatimonadales;f__Gemmatimonadaceae;g__Gemmatimonadaceae_unclassified;s__Gemmatimonadaceae_unclassified
1f1ed9376928d2523de941950b41b8ff	0	54	0	19	25	0	0	31	11	0	0	0	0	d__Bacteria;p__Actinobacteriota;c__Actinobacteriota;o__Micromonosporales;f__Micromonosporaceae;g__Micromonospora;s__Micromonospora_sp._CNS-682_SD06
44620a28dfe9e020e317e45883c8b24e	0	0	43	0	0	0	52	0	0	0	45	0	0	d__Bacteria;p__Actinobacteriota;c__Actinobacteria;o__Micrococcales;f__Cellulomonadaceae;g__Cellulomonas;s__Cellulomonas_unclassified
2aae06bef2cca5ea73d7b20260723b26	0	0	22	0	25	0	0	19	0	16	0	26	31	d__Bacteria;p__Actinobacteriota;c__Thermoleophilia;o__Gaiellales;f__Gaiellales_unclassified;g__Gaiellales_unclassified;s__Gaiellales_unclassified
7cb0a004ff2f0adde7722cafd826f074	0	0	16	19	20	16	7	26	11	9	0	0	15	d__Bacteria;p__Actinobacteriota;c__MB-A2-108;o__MB-A2-108_unclassified;f__MB-A2-108_unclassified;g__MB-A2-108_unclassified;s__MB-A2-108_unclassified
6f12c45ebc117f506af30e94b15ddc47	0	0	17	11	7	20	24	9	12	10	23	6	0	d__Bacteria;p__Chloroflexi;c__Chloroflexia;o__Chloroflexales;f__Chloroflexaceae;g__FFCH7168;s__FFCH7168_unclassified
7c542de4962c1fb7f7ec2851f85395ca	0	0	0	50	27	0	0	0	10	29	23	0	0	d__Bacteria;p__Actinobacteriota;c__Actinobacteriota;o__Actinobacteriota_unclassified;f__Actinobacteriota_unclassified;g__Actinobacteriota_unclassified;s__Actinobacteriota_unclassified
0ed61511b12ad5a79779e6d4bc940db2	0	0	63	0	0	0	0	0	76	0	0	0	0	d__Bacteria;p__Proteobacteria;c__Gammaproteobacteria;o__Burkholderiales;f__Oxalobacteraceae;g__Massilia;s__Massilia_unclassified
321ed6c79270c57761270f6869086796	0	139	0	0	0	0	0	0	0	0	0	0	0	d__Bacteria;p__Chloroflexi;c__TK10;o__TK10_unclassified;f__TK10_unclassified;g__TK10_unclassified;s__TK10_unclassified
63c7172d4069abf805c63fdd27ed6424	0	0	0	0	55	0	0	0	30	0	10	0	43	d__Bacteria;p__Actinobacteriota;c__Thermoleophilia;o__Gaiellales;f__Gaiellales_unclassified;g__Gaiellales_unclassified;s__Gaiellales_unclassified
228457d88468bbcb2da6700d0d3cdd58	0	0	23	46	18	0	0	16	0	12	0	0	23	d__Bacteria;p__Proteobacteria;c__Alphaproteobacteria;o__Sphingomonadales;f__Sphingomonadaceae;g__Sphingomonas;s__Sphingomonas_unclassified
93c5e7747d95d122fd069fd96f47e0ff	0	0	13	17	0	18	19	0	22	34	15	0	0	d__Bacteria;p__Actinobacteriota;c__Thermoleophilia;o__Solirubrobacterales;f__67-14;g__67-14_unclassified;s__67-14_unclassified
9fecbc4991f49d61ced948224fe87300	0	0	28	0	12	11	12	0	17	23	21	14	0	d__Bacteria;p__Gemmatimonadota;c__Gemmatimonadota;o__Gemmatimonadales;f__Gemmatimonadaceae;g__Gemmatimonas;s__uncultured_Gemmatimonas_sp.
099db019cc59d116ef3c84c7c1608ff5	0	138	0	0	0	0	0	0	0	0	0	0	0	d__Bacteria;p__Proteobacteria;c__Gammaproteobacteria;o__Burkholderiales;f__Oxalobacteraceae;g__Massilia;s__Massilia_unclassified
4bb10b610f55d912949dd8cb6d843817	0	0	27	23	0	21	0	22	0	0	0	12	32	d__Bacteria;p__Actinobacteriota;c__Actinobacteria;o__Propionibacteriales;f__Propionibacteriaceae;g__Microlunatus;s__Microlunatus_unclassified
b137c4ba8b949d110279debe360c7f1f	0	0	0	29	0	24	14	0	20	28	22	0	0	d__Bacteria;p__Acidobacteriota;c__Acidobacteriae;o__Bryobacterales;f__Bryobacteraceae;g__Bryobacter;s__Bryobacter_unclassified
8a94395a85cdafb75ab6414dcddd5f78	0	73	0	26	0	15	0	12	0	11	0	0	0	d__Bacteria;p__Proteobacteria;c__Gammaproteobacteria;o__Burkholderiales;f__Nitrosomonadaceae;g__MND1;s__MND1_unclassified
8f581918905f2bbdec872f3e7fcb5b52	0	0	15	0	0	3	8	2	0	0	0	109	0	d__Bacteria;p__Firmicutes;c__Bacilli;o__Bacillales;f__Bacillaceae;g__Oceanobacillus;s__Oceanobacillus_sp._CAU_10116
32d962ea62de110f2bf142fc5dcb7f53	0	0	14	0	8	14	12	0	32	26	20	11	0	d__Bacteria;p__Bacteroidota;c__Bacteroidia;o__Cytophagales;f__Hymenobacteraceae;g__Adhaeribacter;s__Adhaeribacter_unclassified
219da30af77d8c208068dd8d9f5a1533	0	137	0	0	0	0	0	0	0	0	0	0	0	d__Bacteria;p__Proteobacteria;c__Alphaproteobacteria;o__Rhizobiales;f__Hyphomicrobiaceae;g__Devosia;s__Devosia_sp._TH149
1cbdf94cdb9001317473ad2d301547d6	137	0	0	0	0	0	0	0	0	0	0	0	0	d__Bacteria;p__Planctomycetota;c__Phycisphaerae;o__Tepidisphaerales;f__WD2101_soil_group;g__WD2101_soil_group_unclassified;s__WD2101_soil_group_unclassified
e7f134ee7bb46aee439a5157edec44ed	0	0	0	0	29	11	20	24	0	31	0	22	0	d__Bacteria;p__Acidobacteriota;c__Vicinamibacteria;o__Vicinamibacterales;f__Vicinamibacterales_unclassified;g__Vicinamibacterales_unclassified;s__Vicinamibacterales_unclassified
00e0008348f66e14f36da59d3360a5a2	0	0	13	16	12	0	19	14	7	11	8	13	23	d__Bacteria;p__Nitrospirota;c__Nitrospiria;o__Nitrospirales;f__Nitrospiraceae;g__Nitrospira;s__Nitrospira_unclassified
e0c08e8f43902a18bf23def587446d4a	0	0	0	35	16	14	0	29	9	8	0	0	25	d__Bacteria;p__Proteobacteria;c__Proteobacteria_unclassified;o__Proteobacteria_unclassified;f__Proteobacteria_unclassified;g__Proteobacteria_unclassified;s__Proteobacteria_unclassified
396ca594e704bd7b41e1672a6cd00934	0	0	31	16	0	0	0	0	38	21	30	0	0	d__Bacteria;p__Proteobacteria;c__Alphaproteobacteria;o__Sphingomonadales;f__Sphingomonadaceae;g__Sphingomonas;s__Sphingomonas_sp._ID0634
dcaf88a38f207bba4b4d9f95039af55c	0	136	0	0	0	0	0	0	0	0	0	0	0	d__Bacteria;p__Bacteroidota;c__Bacteroidia;o__Bacteroidales;f__Muribaculaceae;g__Muribaculaceae_unclassified;s__Muribaculaceae_unclassified
a1e226bdc00ff11e26cbcd45448533ae	136	0	0	0	0	0	0	0	0	0	0	0	0	d__Bacteria;p__Proteobacteria;c__Gammaproteobacteria;o__Burkholderiales;f__Nitrosomonadaceae;g__MND1;s__MND1_unclassified
b256c5e32898983cd7d938d59e7e05a9	136	0	0	0	0	0	0	0	0	0	0	0	0	d__Bacteria;p__Actinobacteriota;c__Thermoleophilia;o__Solirubrobacterales;f__67-14;g__67-14_unclassified;s__67-14_unclassified
3c32d88b29bfc80fad96f9d67226d2ef	0	0	0	0	13	23	20	16	20	0	44	0	0	d__Bacteria;p__Actinobacteriota;c__Actinobacteria;o__Pseudonocardiales;f__Pseudonocardiaceae;g__Pseudonocardia;s__Pseudonocardia_unclassified
25a90791bc45105f56c242f1207c9f87	0	0	0	0	35	0	0	28	29	44	0	0	0	d__Bacteria;p__Acidobacteriota;c__Vicinamibacteria;o__Vicinamibacterales;f__Vicinamibacteraceae;g__Vicinamibacteraceae_unclassified;s__Vicinamibacteraceae_unclassified
703b3e33adf7b228884f71aa154f4ec5	0	0	0	0	0	55	0	81	0	0	0	0	0	d__Bacteria;p__Acidobacteriota;c__Acidobacteriota_unclassified;o__Acidobacteriota_unclassified;f__Acidobacteriota_unclassified;g__Acidobacteriota_unclassified;s__Acidobacteriota_unclassified
56bdda6c584deb97b1c67ff6d80282ec	0	69	0	0	0	0	0	0	0	0	0	0	66	d__Bacteria;p__Actinobacteriota;c__Actinobacteria;o__0319-7L14;f__0319-7L14_unclassified;g__0319-7L14_unclassified;s__0319-7L14_unclassified
ea91815c25354b2c149efcff7935fa6f	0	0	0	56	0	34	0	0	0	0	0	16	29	d__Bacteria;p__Proteobacteria;c__Alphaproteobacteria;o__Tistrellales;f__Geminicoccaceae;g__Geminicoccaceae_unclassified;s__Geminicoccaceae_unclassified
eabc9a8a40b25f17f1dbed09ce8caa49	0	0	13	0	19	16	7	12	29	26	6	0	7	d__Bacteria;p__Bacteroidota;c__Bacteroidia;o__Cytophagales;f__Hymenobacteraceae;g__Adhaeribacter;s__Adhaeribacter_unclassified
562393ecec11e887dd205d7770447bb5	0	0	11	11	0	13	0	29	18	20	0	16	17	d__Bacteria;p__Proteobacteria;c__Alphaproteobacteria;o__Sphingomonadales;f__Sphingomonadaceae;g__Sphingomonas;s__uncultured_Sphingomonas_sp.
1fc220bf1c819c47c9b72de7387219da	0	0	0	19	27	15	0	34	19	21	0	0	0	d__Bacteria;p__Actinobacteriota;c__Acidimicrobiia;o__Microtrichales;f__Microtrichales_unclassified;g__Microtrichales_unclassified;s__Microtrichales_unclassified
ceb43df479e2f37b52366985ee15e146	0	0	35	0	75	0	25	0	0	0	0	0	0	d__Bacteria;p__Actinobacteriota;c__Thermoleophilia;o__Solirubrobacterales;f__67-14;g__67-14_unclassified;s__67-14_unclassified
d26bb596a6bfcfaaa94cbc88f5ad82d2	0	0	70	0	0	0	65	0	0	0	0	0	0	d__Bacteria;p__Planctomycetota;c__Planctomycetes;o__Isosphaerales;f__Isosphaeraceae;g__Isosphaeraceae_unclassified;s__Isosphaeraceae_unclassified
c3bd046ab106dd5cf45b6d099309f9b9	0	135	0	0	0	0	0	0	0	0	0	0	0	d__Bacteria;p__Acidobacteriota;c__Subgroup_25;o__Subgroup_25_unclassified;f__Subgroup_25_unclassified;g__Subgroup_25_unclassified;s__Subgroup_25_unclassified
3192f5014a0bcc4b0baf31c157f0960f	0	118	0	0	0	0	0	17	0	0	0	0	0	d__Bacteria;p__Acidobacteriota;c__Blastocatellia;o__Pyrinomonadales;f__Pyrinomonadaceae;g__RB41;s__RB41_unclassified
5cc4b6de66a15efa6dd0b7053fc6cfdd	0	0	0	0	0	0	0	0	0	38	97	0	0	d__Bacteria;p__Actinobacteriota;c__Actinobacteria;o__Pseudonocardiales;f__Pseudonocardiaceae;g__Pseudonocardia;s__Pseudonocardia_unclassified
f082f97b7f55bc2b5c341c76343ea290	0	0	28	0	0	22	0	14	17	0	0	0	53	d__Bacteria;p__Actinobacteriota;c__Actinobacteriota;o__Actinobacteriota_unclassified;f__Actinobacteriota_unclassified;g__Actinobacteriota_unclassified;s__Actinobacteriota_unclassified
56f4b59ed17394f6c77ad8318bac2415	0	0	0	13	23	9	20	15	21	0	0	0	33	d__Bacteria;p__Acidobacteriota;c__Vicinamibacteria;o__Vicinamibacterales;f__Vicinamibacteraceae;g__Vicinamibacteraceae_unclassified;s__Vicinamibacteraceae_unclassified
791b517b80d438540e23f384a524a853	0	0	0	35	14	0	0	51	0	0	0	0	34	d__Bacteria;p__Proteobacteria;c__Alphaproteobacteria;o__Rhizobiales;f__Xanthobacteraceae;g__Xanthobacteraceae_unclassified;s__Xanthobacteraceae_unclassified
c89907a5423340f8c14bb918c178e587	60	0	0	15	13	0	0	12	0	0	0	0	34	d__Bacteria;p__Chloroflexi;c__KD4-96;o__KD4-96_unclassified;f__KD4-96_unclassified;g__KD4-96_unclassified;s__KD4-96_unclassified
597af95a971b722d583b669210e2b148	0	0	24	0	42	38	0	0	0	0	0	0	30	d__Bacteria;p__Actinobacteriota;c__Rubrobacteria;o__Rubrobacterales;f__Rubrobacteriaceae;g__Rubrobacter;s__Rubrobacter_unclassified
8cf581dd37f64879ed961c4db64a4bb9	0	0	9	20	7	15	14	13	16	8	19	13	0	d__Bacteria;p__Proteobacteria;c__Alphaproteobacteria;o__Tistrellales;f__Geminicoccaceae;g__Geminicoccus;s__Geminicoccus_unclassified
a5e673e3da70035dc00213ae1956c293	0	0	43	0	0	0	61	0	0	0	30	0	0	d__Bacteria;p__Actinobacteriota;c__Actinobacteria;o__Micromonosporales;f__Micromonosporaceae;g__Actinoplanes;s__Actinoplanes_unclassified
9f2a7f076bf692cd110a334accc8703c	0	134	0	0	0	0	0	0	0	0	0	0	0	d__Bacteria;p__Proteobacteria;c__Gammaproteobacteria;o__Pseudomonadales;f__Moraxellaceae;g__Acinetobacter;s__Acinetobacter_sp._DSP11
a8e1705ee1dc0615d35da0cbe7f68a88	0	134	0	0	0	0	0	0	0	0	0	0	0	d__Bacteria;p__Acidobacteriota;c__Blastocatellia;o__Pyrinomonadales;f__Pyrinomonadaceae;g__RB41;s__RB41_unclassified
5ab8d3c87d9e396f69457d29f08383c2	0	0	0	19	27	14	0	17	0	23	0	0	33	d__Bacteria;p__Gemmatimonadota;c__Gemmatimonadetes;o__Gemmatimonadales;f__Gemmatimonadaceae;g__Gemmatimonadaceae_unclassified;s__Gemmatimonadaceae_unclassified
36b8f5b3ad93335c932d16ba8927fd9e	0	0	6	33	19	20	0	24	5	0	0	0	26	d__Bacteria;p__Gemmatimonadota;c__Gemmatimonadota_unclassified;o__Gemmatimonadota_unclassified;f__Gemmatimonadota_unclassified;g__Gemmatimonadota_unclassified;s__Gemmatimonadota_unclassified
9085c11ea9751ab7c6dce9a828eaaabc	0	0	77	0	0	4	8	14	15	0	0	0	15	d__Bacteria;p__Actinobacteriota;c__Actinobacteria;o__Pseudonocardiales;f__Pseudonocardiaceae;g__Saccharothrix;s__Saccharothrix_unclassified
847349c4619b35264d827a75d2b976f3	0	0	18	0	8	19	20	0	15	0	40	13	0	d__Bacteria;p__Bacteroidota;c__Bacteroidia;o__Cytophagales;f__Cytophagaceae;g__Rhodocytophaga;s__Rhodocytophaga_unclassified
d76ed3079883113d45433ad05b4807a5	0	0	22	0	0	40	0	0	26	45	0	0	0	d__Bacteria;p__Verrucomicrobiota;c__Verrucomicrobiae;o__Chthoniobacterales;f__Chthoniobacteraceae;g__Chthoniobacter;s__Chthoniobacter_unclassified
df69cff53dfca2c4db8270d1d6158358	133	0	0	0	0	0	0	0	0	0	0	0	0	d__Bacteria;p__Chloroflexi;c__KD4-96;o__KD4-96_unclassified;f__KD4-96_unclassified;g__KD4-96_unclassified;s__KD4-96_unclassified
03699fc0b1ab4b34961008957ae16936	0	0	0	0	67	0	0	0	0	0	0	0	65	d__Bacteria;p__Chloroflexi;c__TK10;o__TK10_unclassified;f__TK10_unclassified;g__TK10_unclassified;s__TK10_unclassified
820105a12c64466c7030d578144901a7	0	0	59	0	0	0	0	0	0	0	0	0	73	d__Bacteria;p__Actinobacteriota;c__Thermoleophilia;o__Solirubrobacterales;f__Solirubrobacteraceae;g__Solirubrobacter;s__Solirubrobacter_unclassified
3a9da8ae36d31da12ee15b72fd12205b	0	0	0	25	0	12	0	17	22	18	0	21	17	d__Bacteria;p__Actinobacteriota;c__Acidimicrobiia;o__Acidimicrobiia_unclassified;f__Acidimicrobiia_unclassified;g__Acidimicrobiia_unclassified;s__Acidimicrobiia_unclassified
4abd21da85100d992e39ab24685161a2	0	0	46	0	0	26	0	0	0	60	0	0	0	d__Bacteria;p__Actinobacteriota;c__Actinobacteriota;o__Actinobacteriota_unclassified;f__Actinobacteriota_unclassified;g__Actinobacteriota_unclassified;s__Actinobacteriota_unclassified
c79c5c2e8335f55a5cea068a4105911c	132	0	0	0	0	0	0	0	0	0	0	0	0	d__Bacteria;p__Chloroflexi;c__KD4-96;o__KD4-96_unclassified;f__KD4-96_unclassified;g__KD4-96_unclassified;s__KD4-96_unclassified
ac574dee48b8f1f26d2b54f273879907	0	0	0	0	0	0	0	24	0	52	0	0	55	d__Bacteria;p__Acidobacteriota;c__Blastocatellia;o__Pyrinomonadales;f__Pyrinomonadaceae;g__RB41;s__RB41_unclassified
cbcfa896efc8dbf7bc2924d505a233d3	0	0	13	27	28	15	0	19	0	0	0	0	29	d__Bacteria;p__Actinobacteriota;c__Rubrobacteria;o__Rubrobacterales;f__Rubrobacteriaceae;g__Rubrobacter;s__Rubrobacter_unclassified
80e104180972004048052ea5edfa8589	0	0	0	0	18	0	25	62	0	0	18	0	8	d__Bacteria;p__Actinobacteriota;c__Actinobacteriota;o__Micromonosporales;f__Micromonosporaceae;g__Micromonosporaceae_unclassified;s__Micromonosporaceae_unclassified
bd52e83ec6dcc19a53e951c0ec2e686d	0	0	0	0	17	0	0	0	0	0	0	69	45	d__Bacteria;p__Planctomycetota;c__Phycisphaerae;o__Tepidisphaerales;f__WD2101_soil_group;g__WD2101_soil_group_unclassified;s__WD2101_soil_group_unclassified
bd455f502492b92d5ba1e120e48a0554	0	0	0	67	64	0	0	0	0	0	0	0	0	d__Bacteria;p__Acidobacteriota;c__Vicinamibacteria;o__Vicinamibacterales;f__Vicinamibacterales_unclassified;g__Vicinamibacterales_unclassified;s__Vicinamibacterales_unclassified
e8f147a3b0bb10e5cf71a2a6cf5fc2bd	0	131	0	0	0	0	0	0	0	0	0	0	0	d__Bacteria;p__Myxococcota;c__Polyangia;o__Haliangiales;f__Haliangiaceae;g__Haliangium;s__Haliangium_unclassified
1da7abdb4922cd9c980df941b635ff08	0	0	0	7	0	0	0	20	0	0	0	0	103	d__Bacteria;p__Actinobacteriota;c__Actinobacteria;o__Pseudonocardiales;f__Pseudonocardiaceae;g__Actinophytocola;s__Actinophytocola_unclassified
87b5aecadd521ebb90d959ac071e4985	0	0	11	0	14	0	11	22	22	0	11	14	25	d__Bacteria;p__Chloroflexi;c__Chloroflexia;o__Kallotenuales;f__AKIW781;g__AKIW781_unclassified;s__AKIW781_unclassified
d8d468238860a6dbdab3a67db0cb2e08	0	0	0	0	0	0	0	0	0	0	0	73	57	d__Bacteria;p__Acidobacteriota;c__Blastocatellia;o__Pyrinomonadales;f__Pyrinomonadaceae;g__RB41;s__RB41_unclassified
368f4f14e67d0b4e5c551ba896c1d587	0	0	0	48	30	0	0	26	0	0	0	0	26	d__Bacteria;p__Acidobacteriota;c__Vicinamibacteria;o__Vicinamibacterales;f__Vicinamibacteraceae;g__Vicinamibacteraceae_unclassified;s__Vicinamibacteraceae_unclassified
d4bdbab997ed4324e69c4a8838760856	0	130	0	0	0	0	0	0	0	0	0	0	0	d__Bacteria;p__Actinobacteriota;c__MB-A2-108;o__MB-A2-108_unclassified;f__MB-A2-108_unclassified;g__MB-A2-108_unclassified;s__MB-A2-108_unclassified
54751a7c36d6b606163ff157b0472a16	0	130	0	0	0	0	0	0	0	0	0	0	0	d__Bacteria;p__Chloroflexi;c__JG30-KF-CM66;o__JG30-KF-CM66_unclassified;f__JG30-KF-CM66_unclassified;g__JG30-KF-CM66_unclassified;s__JG30-KF-CM66_unclassified
3b8696a00b3344905ee0fd7053135509	0	0	0	0	0	0	0	0	0	35	0	95	0	d__Bacteria;p__Actinobacteriota;c__Actinobacteriota;o__Frankiales;f__Frankiales_unclassified;g__Frankiales_unclassified;s__Frankiales_unclassified
0e1da463c62406f427d7d56afa14c179	0	0	0	0	0	0	29	19	0	27	0	55	0	d__Bacteria;p__Actinobacteriota;c__Thermoleophilia;o__Solirubrobacterales;f__Solirubrobacteraceae;g__Solirubrobacter;s__Solirubrobacter_unclassified
9810e43d0cd3f395ed0c757d691f4b87	0	0	0	0	25	0	29	0	30	24	22	0	0	d__Bacteria;p__Proteobacteria;c__Alphaproteobacteria;o__Rhizobiales;f__Chelatococcaceae;g__Chelatococcus;s__Chelatococcus_sp._P-102
ef92879231d0a2787fd40f74d316d666	0	0	0	0	39	0	0	0	71	0	20	0	0	d__Bacteria;p__Actinobacteriota;c__Acidimicrobiia;o__Acidimicrobiales;f__Acidimicrobiales_unclassified;g__Acidimicrobiales_unclassified;s__Acidimicrobiales_unclassified
148351742519be901766dc3aebf8f50f	0	0	0	35	0	0	0	0	0	0	0	0	94	d__Bacteria;p__Chloroflexi;c__Chloroflexia;o__Thermomicrobiales;f__JG30-KF-CM45;g__JG30-KF-CM45_unclassified;s__JG30-KF-CM45_unclassified
472f99aaaa790060708c053828d0c208	0	0	0	0	25	21	0	27	11	21	0	0	24	d__Bacteria;p__Gemmatimonadota;c__Gemmatimonadota_unclassified;o__Gemmatimonadota_unclassified;f__Gemmatimonadota_unclassified;g__Gemmatimonadota_unclassified;s__Gemmatimonadota_unclassified
352ffb38d78c3a22d3f2274ef53752ee	0	0	0	27	41	0	0	25	0	0	0	0	36	d__Bacteria;p__Acidobacteriota;c__Vicinamibacteria;o__Vicinamibacterales;f__Vicinamibacteraceae;g__Vicinamibacteraceae_unclassified;s__Vicinamibacteraceae_unclassified
0a075f15a733d257cb8ea0a55da95b94	0	0	32	19	0	17	0	9	16	16	20	0	0	d__Bacteria;p__Acidobacteriota;c__Blastocatellia;o__Blastocatellales;f__Blastocatellaceae;g__Blastocatella;s__Blastocatella_unclassified
8b8c02180fa32a33c58c6f9b81bcd975	0	0	0	16	0	27	14	0	0	36	36	0	0	d__Bacteria;p__Planctomycetota;c__Phycisphaerae;o__Tepidisphaerales;f__WD2101_soil_group;g__WD2101_soil_group_unclassified;s__WD2101_soil_group_unclassified
ccceb63d8df2082ec58e49dd2a4dc779	17	112	0	0	0	0	0	0	0	0	0	0	0	d__Bacteria;p__Actinobacteriota;c__MB-A2-108;o__MB-A2-108_unclassified;f__MB-A2-108_unclassified;g__MB-A2-108_unclassified;s__MB-A2-108_unclassified
0badf0dc713576cb8cfe22d0fc2b306c	0	0	0	0	0	28	0	22	32	23	24	0	0	d__Bacteria;p__Actinobacteriota;c__Acidimicrobiia;o__Microtrichales;f__Ilumatobacteraceae;g__CL500-29_marine_group;s__CL500-29_marine_group_unclassified
1909b3b0182328d02779290f51cc5ed6	0	0	0	0	0	0	0	83	0	0	46	0	0	d__Bacteria;p__Planctomycetota;c__Planctomycetes;o__Isosphaerales;f__Isosphaeraceae;g__Isosphaeraceae_unclassified;s__Isosphaeraceae_unclassified
e43f4895a6f43eed1a4ad95727866968	0	0	0	0	0	0	129	0	0	0	0	0	0	d__Bacteria;p__Proteobacteria;c__Gammaproteobacteria;o__Xanthomonadales;f__Xanthomonadaceae;g__Lysobacter;s__uncultured_Lysobacter_sp.
92e5c96b77c6651064f2796d4d4148cc	0	0	0	0	36	31	0	29	0	0	0	0	32	d__Bacteria;p__Actinobacteriota;c__Thermoleophilia;o__Gaiellales;f__Gaiellales_unclassified;g__Gaiellales_unclassified;s__Gaiellales_unclassified
6c3c7a2f0adb9dc71e7f03fac0431e2c	0	0	0	0	53	0	0	0	0	28	0	15	32	d__Bacteria;p__Proteobacteria;c__Alphaproteobacteria;o__Sphingomonadales;f__Sphingomonadaceae;g__Sphingomonas;s__uncultured_Sphingomonas_sp.
3434967f70423e537780f83da751ae71	0	0	18	38	32	0	0	19	21	0	0	0	0	d__Bacteria;p__Gemmatimonadota;c__Gemmatimonadetes;o__Gemmatimonadales;f__Gemmatimonadaceae;g__Gemmatimonadaceae_unclassified;s__Gemmatimonadaceae_unclassified
708d8dca150ab86d7713deda80aac992	0	0	0	7	73	0	0	0	0	17	10	21	0	d__Bacteria;p__Cyanobacteria;c__Cyanobacteriia;o__Cyanobacteriales;f__Phormidiaceae;g__Tychonema_CCAP_1459-11B;s__Tychonema_CCAP_1459-11B_unclassified
d0b795f38ba78bbacfe0d00cb50fd5c7	0	0	0	15	17	55	0	41	0	0	0	0	0	d__Bacteria;p__Actinobacteriota;c__Actinobacteriota;o__Actinobacteriota_unclassified;f__Actinobacteriota_unclassified;g__Actinobacteriota_unclassified;s__Actinobacteriota_unclassified
3ad661b0ddfb792d1fcdc7cf873b032a	0	0	23	0	0	15	36	0	17	0	37	0	0	d__Bacteria;p__Proteobacteria;c__Gammaproteobacteria;o__R7C24;f__R7C24_unclassified;g__R7C24_unclassified;s__R7C24_unclassified
02e0b5f1d58cc180444b69fffccedb2a	0	0	10	0	13	19	0	22	0	24	40	0	0	d__Bacteria;p__Acidobacteriota;c__Holophagae;o__Subgroup_7;f__Subgroup_7_unclassified;g__Subgroup_7_unclassified;s__Subgroup_7_unclassified
69f93206a6061de66bd4b18ddf2d13dc	0	128	0	0	0	0	0	0	0	0	0	0	0	d__Bacteria;p__Bacteroidota;c__Bacteroidia;o__Chitinophagales;f__Chitinophagaceae;g__Terrimonas;s__Terrimonas_unclassified
16aa6ca2109bbb4b12f7f0574709e6d2	0	0	0	0	0	0	26	0	0	19	0	83	0	d__Bacteria;p__Actinobacteriota;c__Actinobacteria;o__Micrococcales;f__Bogoriellaceae;g__Georgenia;s__Georgenia_unclassified
2c11d354cbf3df07974a188bc4651333	0	0	0	0	0	0	0	0	0	128	0	0	0	d__Bacteria;p__Acidobacteriota;c__Blastocatellia;o__Pyrinomonadales;f__Pyrinomonadaceae;g__RB41;s__RB41_unclassified
dbff6d8ff9d3e44af89534f9a4366f81	0	0	12	0	0	18	18	0	0	33	0	19	27	d__Bacteria;p__Gemmatimonadota;c__Gemmatimonadetes;o__Gemmatimonadales;f__Gemmatimonadaceae;g__Gemmatimonadaceae_unclassified;s__Gemmatimonadaceae_unclassified
bb5f1f2fba0dcfd72968e1d552e8b2d3	0	0	0	68	0	0	0	0	0	59	0	0	0	d__Bacteria;p__Actinobacteriota;c__Actinobacteria;o__Micrococcales;f__Cellulomonadaceae;g__Cellulomonas;s__Cellulomonas_unclassified
5c3bad31179a12bc050084f97a01f423	0	0	82	16	0	0	10	19	0	0	0	0	0	d__Bacteria;p__Actinobacteriota;c__Actinobacteriota;o__Pseudonocardiales;f__Pseudonocardiaceae;g__Lentzea;s__Lentzea_violacea
90c099d55f59e167ffb39a3b1788ee66	0	0	0	23	22	24	0	22	18	18	0	0	0	d__Bacteria;p__Proteobacteria;c__Deltaproteobacteria;o__Deltaproteobacteria_unclassified;f__Deltaproteobacteria_unclassified;g__Deltaproteobacteria_unclassified;s__Deltaproteobacteria_unclassified
89d9ef30786b88e97d745b33b967df4a	0	0	36	0	62	0	0	11	0	0	0	18	0	d__Bacteria;p__Acidobacteriota;c__Blastocatellia;o__Pyrinomonadales;f__Pyrinomonadaceae;g__RB41;s__RB41_unclassified
2394681f625feafcdb64d60119815113	0	0	23	0	11	7	13	0	29	23	14	7	0	d__Bacteria;p__Bacteroidota;c__Bacteroidia;o__Chitinophagales;f__Chitinophagaceae;g__Flavisolibacter;s__Flavisolibacter_unclassified
f8e406c2cd540be5a1b912708c90019c	0	0	0	0	32	33	0	28	0	0	0	0	33	d__Bacteria;p__Proteobacteria;c__Betaproteobacteria;o__Betaproteobacteria_unclassified;f__Betaproteobacteria_unclassified;g__Betaproteobacteria_unclassified;s__Betaproteobacteria_unclassified
e6762b9568f92b2df806382b2b43b8bd	0	0	0	0	22	0	0	28	23	0	30	0	23	d__Bacteria;p__Proteobacteria;c__Alphaproteobacteria;o__Acetobacterales;f__Acetobacteraceae;g__Craurococcus-Caldovatus;s__Craurococcus-Caldovatus_unclassified
73589d96a852172213899f34d17244e7	0	0	0	41	25	26	0	15	0	0	0	0	19	d__Bacteria;p__Actinobacteriota;c__Rubrobacteria;o__Rubrobacterales;f__Rubrobacteriaceae;g__Rubrobacter;s__Rubrobacter_unclassified
a0d29f076521b7c18be63c91e7508060	0	0	15	14	13	25	0	0	15	25	19	0	0	d__Bacteria;p__Planctomycetota;c__Phycisphaerae;o__Tepidisphaerales;f__WD2101_soil_group;g__WD2101_soil_group_unclassified;s__WD2101_soil_group_unclassified
7c54f7733c39d894910fec579a62088a	0	0	0	14	0	0	0	35	0	26	26	25	0	d__Bacteria;p__Firmicutes;c__Firmicutes_unclassified;o__Firmicutes_unclassified;f__Firmicutes_unclassified;g__Firmicutes_unclassified;s__Firmicutes_unclassified
689f033c47a71a624d59e1f0dbcbbee0	0	0	0	17	0	17	18	13	0	0	26	35	0	d__Bacteria;p__Proteobacteria;c__Alphaproteobacteria;o__Tistrellales;f__Geminicoccaceae;g__Candidatus_Alysiosphaera;s__Candidatus_Alysiosphaera_unclassified
0f2ff0dfc8df84dab1b707d63da9b337	126	0	0	0	0	0	0	0	0	0	0	0	0	d__Bacteria;p__Planctomycetota;c__Planctomycetes;o__Gemmatales;f__Gemmataceae;g__Gemmataceae_unclassified;s__Gemmataceae_unclassified
e7e86cd370d2adf9c8cc9d0a0455c16e	0	0	0	0	0	17	35	0	0	38	36	0	0	d__Bacteria;p__Acidobacteriota;c__Acidobacteriota_unclassified;o__Acidobacteriota_unclassified;f__Acidobacteriota_unclassified;g__Acidobacteriota_unclassified;s__Acidobacteriota_unclassified
9e20a235c547acc52759d1b7c6e32662	0	0	12	6	10	10	18	7	10	14	14	13	11	d__Bacteria;p__Desulfobacterota;c__Desulfovibrionia;o__Desulfovibrionales;f__Desulfovibrionaceae;g__Desulfovibrionaceae_unclassified;s__Desulfovibrionaceae_unclassified
4790355ac4f30f653fbb0dad292a095f	0	0	19	19	13	9	11	13	10	0	0	0	31	d__Bacteria;p__Chloroflexi;c__TK10;o__TK10_unclassified;f__TK10_unclassified;g__TK10_unclassified;s__TK10_unclassified
9f76e0a6288b5bcfc1af6027f3e4b3ef	0	0	10	31	12	18	5	23	7	6	0	0	13	d__Bacteria;p__Proteobacteria;c__Deltaproteobacteria;o__Deltaproteobacteria_unclassified;f__Deltaproteobacteria_unclassified;g__Deltaproteobacteria_unclassified;s__Deltaproteobacteria_unclassified
c5a100fb537b2e4067c88c2024a1de33	0	0	0	8	14	18	0	0	20	30	22	0	13	d__Bacteria;p__Gemmatimonadota;c__Gemmatimonadota_unclassified;o__Gemmatimonadota_unclassified;f__Gemmatimonadota_unclassified;g__Gemmatimonadota_unclassified;s__Gemmatimonadota_unclassified
7e46695a659354f3aa4e9a40d758cf9b	0	0	0	0	19	12	0	34	12	11	0	19	18	d__Bacteria;p__Chloroflexi;c__Gitt-GS-136;o__Gitt-GS-136_unclassified;f__Gitt-GS-136_unclassified;g__Gitt-GS-136_unclassified;s__Gitt-GS-136_unclassified
42b83fb8a5c0a22278582b715c0ba38b	0	0	0	34	27	0	0	0	33	0	31	0	0	d__Bacteria;p__Actinobacteriota;c__Actinobacteria;o__Frankiales;f__Geodermatophilaceae;g__Geodermatophilus;s__Geodermatophilus_unclassified
3287cd5abb9cc3f7f7c1af3bfe71da4e	105	13	0	0	7	0	0	0	0	0	0	0	0	d__Bacteria;p__Actinobacteriota;c__Actinobacteria;o__0319-7L14;f__0319-7L14_unclassified;g__0319-7L14_unclassified;s__0319-7L14_unclassified
aaa26fd31f1ee42e45bbef5e216e830b	125	0	0	0	0	0	0	0	0	0	0	0	0	d__Bacteria;p__Acidobacteriota;c__Blastocatellia;o__Pyrinomonadales;f__Pyrinomonadaceae;g__RB41;s__RB41_unclassified
7fb8d09058e21c5dce18d123c7ece078	0	0	0	0	28	0	0	36	13	23	0	0	24	d__Bacteria;p__Acidobacteriota;c__Blastocatellia;o__Pyrinomonadales;f__Pyrinomonadaceae;g__RB41;s__RB41_unclassified
1e2c5eac5b085d3cc9d7e17bf8d01725	0	0	23	0	24	0	0	0	0	0	25	0	52	d__Bacteria;p__Actinobacteriota;c__Actinobacteriota;o__Geodermatophilales;f__Geodermatophilaceae;g__Geodermatophilus;s__Geodermatophilus_sp._RKEM_688
4b79e2aef1f6c69593baa644f3e76c0c	0	0	0	20	26	0	0	26	0	19	0	0	33	d__Bacteria;p__Actinobacteriota;c__Thermoleophilia;o__Solirubrobacterales;f__Solirubrobacteraceae;g__Conexibacter;s__Conexibacter_unclassified
fc59518dfd7f43b41c92b3169fdd1462	0	0	62	41	0	0	0	21	0	0	0	0	0	d__Bacteria;p__Proteobacteria;c__Alphaproteobacteria;o__Sphingomonadales;f__Sphingomonadaceae;g__Sphingomonas;s__uncultured_Sphingomonas_sp.
0ec66f092ebe2f46385dc2a0bab15d91	0	0	0	23	0	0	0	13	34	0	54	0	0	d__Bacteria;p__Proteobacteria;c__Alphaproteobacteria;o__Sphingomonadales;f__Sphingomonadaceae;g__Sphingomonas;s__Sphingomonas_sp._Z283
d5d5a82bf86b23dd9efd5a1549b5083f	0	124	0	0	0	0	0	0	0	0	0	0	0	d__Bacteria;p__Actinobacteriota;c__Thermoleophilia;o__Gaiellales;f__Gaiellales_unclassified;g__Gaiellales_unclassified;s__Gaiellales_unclassified
68378e8c4654db6f20e34ef73167a9f4	124	0	0	0	0	0	0	0	0	0	0	0	0	d__Bacteria;p__Actinobacteriota;c__Thermoleophilia;o__Solirubrobacterales;f__Solirubrobacteraceae;g__Solirubrobacter;s__Solirubrobacter_unclassified
5306aacd6009e5d13e8626f88009cdc3	0	0	0	0	0	69	0	0	0	0	55	0	0	d__Bacteria;p__Planctomycetota;c__Planctomycetes;o__Isosphaerales;f__Isosphaeraceae;g__Isosphaeraceae_unclassified;s__Isosphaeraceae_unclassified
522d82050e8e6c9d7a4a96a9cfaf0d9f	0	0	0	17	23	26	0	0	15	0	0	0	42	d__Bacteria;p__Acidobacteriota;c__Blastocatellia;o__Pyrinomonadales;f__Pyrinomonadaceae;g__RB41;s__RB41_unclassified
32d70260ae77add77f3250dc89cf9323	0	0	12	26	0	0	12	0	14	37	0	0	22	d__Bacteria;p__Acidobacteriota;c__Blastocatellia;o__Pyrinomonadales;f__Pyrinomonadaceae;g__RB41;s__RB41_unclassified
aa56322530959775b4a4f7986bf0d700	0	0	0	70	27	0	0	26	0	0	0	0	0	d__Bacteria;p__Acidobacteriota;c__Blastocatellia;o__Pyrinomonadales;f__Pyrinomonadaceae;g__RB41;s__RB41_unclassified
720edfac45c473b5f088b19750b476f4	0	0	26	16	6	0	10	7	14	14	25	5	0	d__Bacteria;p__Bacteroidota;c__Bacteroidia;o__Cytophagales;f__Hymenobacteraceae;g__Adhaeribacter;s__Adhaeribacter_unclassified
a1d51359256f94e7b95dacc7b4129453	3	0	10	10	0	19	15	18	13	15	7	13	0	d__Bacteria;p__Bacteroidota;c__Bacteroidia;o__Bacteroidales;f__Muribaculaceae;g__Muribaculaceae_unclassified;s__Muribaculaceae_unclassified
85217d22f5045dde117e791bf635b5e4	0	0	0	26	0	0	0	36	0	35	26	0	0	d__Bacteria;p__Proteobacteria;c__Alphaproteobacteria;o__Sphingomonadales;f__Sphingomonadaceae;g__Sphingomonas;s__Sphingomonas_sp._RNS-1
7a121dbfff75fb5c99a2f43fafc5a92d	0	0	28	0	22	0	0	40	33	0	0	0	0	d__Bacteria;p__Acidobacteriota;c__Vicinamibacteria;o__Vicinamibacterales;f__Vicinamibacteraceae;g__Vicinamibacteraceae_unclassified;s__Vicinamibacteraceae_unclassified
32ee96f0765f45891bae161db6da8443	0	0	49	0	0	22	0	0	0	0	52	0	0	d__Bacteria;p__Actinobacteriota;c__Thermoleophilia;o__Solirubrobacterales;f__Solirubrobacteraceae;g__Solirubrobacter;s__Solirubrobacter_unclassified
19c57bae00b03b91cf3d1082e4cf06f4	123	0	0	0	0	0	0	0	0	0	0	0	0	d__Bacteria;p__Planctomycetota;c__Planctomycetes;o__Gemmatales;f__Gemmataceae;g__Gemmataceae_unclassified;s__Gemmataceae_unclassified
2ac1e53421717f1da4cc39e5d84466c9	123	0	0	0	0	0	0	0	0	0	0	0	0	d__Bacteria;p__Actinobacteriota;c__Actinobacteria;o__Pseudonocardiales;f__Pseudonocardiaceae;g__Actinophytocola;s__Actinophytocola_unclassified
d10075f543335138e18fdded74e879fe	123	0	0	0	0	0	0	0	0	0	0	0	0	d__Bacteria;p__Proteobacteria;c__Deltaproteobacteria;o__Desulfuromonadales;f__Desulfuromonadales_unclassified;g__Desulfuromonadales_unclassified;s__Desulfuromonadales_unclassified
719f56be6617b8dee868c62431001a1a	123	0	0	0	0	0	0	0	0	0	0	0	0	d__Bacteria;p__Actinobacteriota;c__Thermoleophilia;o__Solirubrobacterales;f__Solirubrobacterales_unclassified;g__Solirubrobacterales_unclassified;s__Solirubrobacterales_unclassified
4872acec79334f45dff41d5d8d4114bd	0	0	0	0	0	0	0	59	0	0	0	64	0	d__Bacteria;p__Chloroflexi;c__KD4-96;o__KD4-96_unclassified;f__KD4-96_unclassified;g__KD4-96_unclassified;s__KD4-96_unclassified
c41802192d2403848c682d3ed40610df	0	0	0	0	0	50	0	73	0	0	0	0	0	d__Bacteria;p__Actinobacteriota;c__Thermoleophilia;o__Solirubrobacterales;f__67-14;g__67-14_unclassified;s__67-14_unclassified
3025d32dbccbde14a0edf0ded0eb1624	0	0	7	23	0	3	14	24	15	12	0	0	24	d__Bacteria;p__Acidobacteriota;c__Vicinamibacteria;o__Vicinamibacterales;f__Vicinamibacterales_unclassified;g__Vicinamibacterales_unclassified;s__Vicinamibacterales_unclassified
75d005375ff87f8816a8cb43b383522e	0	0	0	0	18	25	26	0	21	0	10	0	22	d__Bacteria;p__Proteobacteria;c__Gammaproteobacteria;o__Burkholderiales;f__SC-I-84;g__SC-I-84_unclassified;s__SC-I-84_unclassified
c1295b298a135039f7810641837f2161	0	0	28	8	0	24	6	12	0	19	25	0	0	d__Bacteria;p__Myxococcota;c__Polyangia;o__Polyangiales;f__Phaselicystidaceae;g__Phaselicystis;s__Phaselicystis_unclassified
97f00295a66be5e631aa284b3c7bb12b	0	0	0	51	0	29	0	0	0	0	42	0	0	d__Bacteria;p__Actinobacteriota;c__Actinobacteriota;o__Actinobacteriota_unclassified;f__Actinobacteriota_unclassified;g__Actinobacteriota_unclassified;s__Actinobacteriota_unclassified
e8392077ccab6bef941fbd9cdd452611	0	0	0	49	73	0	0	0	0	0	0	0	0	d__Bacteria;p__Actinobacteriota;c__Thermoleophilia;o__Solirubrobacterales;f__67-14;g__67-14_unclassified;s__67-14_unclassified
d4408009d15b84729f49893e40d6c47a	0	122	0	0	0	0	0	0	0	0	0	0	0	d__Bacteria;p__Proteobacteria;c__Gammaproteobacteria;o__Pseudomonadales;f__Pseudomonadaceae;g__Pseudomonas;s__Pseudomonas_sp._MG-2011-7-BJ
7231ffe0c56a9f20e30a20af371b108d	0	8	3	6	16	18	3	0	11	3	42	7	4	d__Bacteria;p__Myxococcota;c__Polyangia;o__Polyangiales;f__Phaselicystidaceae;g__Phaselicystis;s__Phaselicystis_unclassified
4a57b8992a61a325e40a726487890185	0	0	15	16	17	0	0	0	0	28	0	23	22	d__Bacteria;p__Proteobacteria;c__Alphaproteobacteria;o__Caulobacterales;f__Caulobacteraceae;g__PMMR1;s__PMMR1_unclassified
9077426d08bdb1c39b4e4fc6419c3aa0	0	0	20	0	0	13	0	38	0	24	0	0	26	d__Bacteria;p__Chloroflexi;c__TK10;o__TK10_unclassified;f__TK10_unclassified;g__TK10_unclassified;s__TK10_unclassified
7b08eeb2700609a837246c2f650321ec	65	0	0	31	0	0	0	25	0	0	0	0	0	d__Bacteria;p__Chloroflexi;c__KD4-96;o__KD4-96_unclassified;f__KD4-96_unclassified;g__KD4-96_unclassified;s__KD4-96_unclassified
9806531bcb9405c392162ba6b2a7cf4f	14	0	0	20	28	0	0	59	0	0	0	0	0	d__Bacteria;p__Proteobacteria;c__Alphaproteobacteria;o__Sphingomonadales;f__Sphingomonadaceae;g__Altererythrobacter;s__Altererythrobacter_unclassified
8ded5462a6e0eb25d6b54dffd31d1ab5	0	0	15	20	0	20	13	0	13	15	25	0	0	d__Bacteria;p__Proteobacteria;c__Alphaproteobacteria;o__Sphingomonadales;f__Sphingomonadaceae;g__Sphingomonadaceae_unclassified;s__Sphingomonadaceae_unclassified
b26ad79d2970ff28b6db35c7cca343d3	0	0	0	30	74	0	0	17	0	0	0	0	0	d__Bacteria;p__Actinobacteriota;c__Actinobacteriota;o__Actinobacteriota_unclassified;f__Actinobacteriota_unclassified;g__Actinobacteriota_unclassified;s__Actinobacteriota_unclassified
26d1b429c628c8d33e40378a84a39074	0	0	0	21	0	0	0	0	30	30	40	0	0	d__Bacteria;p__Myxococcota;c__Polyangia;o__Haliangiales;f__Haliangiaceae;g__Haliangium;s__Haliangium_unclassified
770f1e415da487d1b75dfa065e6f4335	0	0	0	35	86	0	0	0	0	0	0	0	0	d__Bacteria;p__Acidobacteriota;c__Blastocatellia;o__Pyrinomonadales;f__Pyrinomonadaceae;g__RB41;s__RB41_unclassified
c6f0cb8b717acea0d23f7d82db1492e4	0	0	23	0	11	9	0	0	15	13	33	17	0	d__Bacteria;p__Gemmatimonadota;c__Gemmatimonadota_unclassified;o__Gemmatimonadota_unclassified;f__Gemmatimonadota_unclassified;g__Gemmatimonadota_unclassified;s__Gemmatimonadota_unclassified
fe6648d0d128595bcb4fa453dd7d9bcd	0	0	24	0	0	0	0	0	32	17	30	18	0	d__Bacteria;p__Gemmatimonadota;c__Gemmatimonadetes;o__Gemmatimonadales;f__Gemmatimonadaceae;g__Gemmatimonas;s__Gemmatimonas_unclassified
79acd25c8edac8ba891bca8dd3bb3050	0	121	0	0	0	0	0	0	0	0	0	0	0	d__Bacteria;p__Actinobacteriota;c__Thermoleophilia;o__Solirubrobacterales;f__67-14;g__67-14_unclassified;s__67-14_unclassified
e3aa1c0593b6c14a5055b12817657815	38	0	0	0	36	47	0	0	0	0	0	0	0	d__Bacteria;p__Actinobacteriota;c__Actinobacteria;o__Streptomycetales;f__Streptomycetaceae;g__Streptomyces;s__Streptomyces_unclassified
bef6ae0848f21fe62a190e6908c05648	0	0	0	0	0	0	0	0	0	0	73	48	0	d__Bacteria;p__Acidobacteriota;c__Vicinamibacteria;o__Vicinamibacterales;f__Vicinamibacteraceae;g__Vicinamibacteraceae_unclassified;s__Vicinamibacteraceae_unclassified
0efecd9c0b7b71cda0eac152ac15c0b1	0	0	0	0	84	0	0	0	37	0	0	0	0	d__Bacteria;p__Chloroflexi;c__Chloroflexia;o__Thermomicrobiales;f__JG30-KF-CM45;g__JG30-KF-CM45_unclassified;s__JG30-KF-CM45_unclassified
0839c33243e3db08359d00b07658f70e	0	0	29	16	14	0	12	0	0	8	0	0	41	d__Bacteria;p__Actinobacteriota;c__MB-A2-108;o__MB-A2-108_unclassified;f__MB-A2-108_unclassified;g__MB-A2-108_unclassified;s__MB-A2-108_unclassified
79204f0eb6b4db68d6e68510aafb29c2	0	0	18	16	20	0	0	26	23	0	0	0	17	d__Bacteria;p__Planctomycetota;c__Phycisphaerae;o__Tepidisphaerales;f__WD2101_soil_group;g__WD2101_soil_group_unclassified;s__WD2101_soil_group_unclassified
1c807a56112319a83ba0c7c52eb2c832	0	0	40	0	25	0	0	29	0	0	0	0	26	d__Bacteria;p__Proteobacteria;c__Proteobacteria_unclassified;o__Proteobacteria_unclassified;f__Proteobacteria_unclassified;g__Proteobacteria_unclassified;s__Proteobacteria_unclassified
c3f2360b2162bedafeb5c141be32e7b3	0	0	12	0	0	13	43	5	0	9	23	10	5	d__Bacteria;p__Actinobacteriota;c__Acidimicrobiia;o__Microtrichales;f__Iamiaceae;g__Iamia;s__Iamia_unclassified
0ba648743ec2ab6b34b9a47f622af884	0	0	0	33	39	0	19	16	0	0	13	0	0	d__Bacteria;p__Chloroflexi;c__Chloroflexia;o__Thermomicrobiales;f__JG30-KF-CM45;g__JG30-KF-CM45_unclassified;s__JG30-KF-CM45_unclassified
0a8ae8677c8d159934a1d6b979aae42c	41	0	3	13	14	13	0	31	5	0	0	0	0	d__unclassified;p__unclassified;c__unclassified;o__unclassified;f__unclassified;g__unclassified;s__unclassified
6d9b708c67d8d42fc8905ff51081b471	0	120	0	0	0	0	0	0	0	0	0	0	0	d__Bacteria;p__Actinobacteriota;c__Actinobacteriota;o__Actinobacteriota_unclassified;f__Actinobacteriota_unclassified;g__Actinobacteriota_unclassified;s__Actinobacteriota_unclassified
62fc50ed51392bfb5bf3d23824dcae37	120	0	0	0	0	0	0	0	0	0	0	0	0	d__Bacteria;p__Acidobacteriota;c__Vicinamibacteria;o__Vicinamibacterales;f__Vicinamibacteraceae;g__Vicinamibacteraceae_unclassified;s__Vicinamibacteraceae_unclassified
80917c3a071b86c6570d76bdedf5a9ad	120	0	0	0	0	0	0	0	0	0	0	0	0	d__Bacteria;p__Actinobacteriota;c__Thermoleophilia;o__Thermoleophilia_unclassified;f__Thermoleophilia_unclassified;g__Thermoleophilia_unclassified;s__Thermoleophilia_unclassified
2cbfff3c95bbb5d8ef76cee855c1a70c	88	0	0	0	0	0	0	0	0	0	3	29	0	d__Bacteria;p__Firmicutes;c__Bacilli;o__Bacillales;f__Planococcaceae;g__Lysinibacillus;s__Lysinibacillus_unclassified
385464dfe0683aca8cef6ea0258c4913	0	0	0	0	37	0	43	0	11	0	0	0	28	d__Bacteria;p__Actinobacteriota;c__Actinobacteria;o__Propionibacteriales;f__Nocardioidaceae;g__Kribbella;s__Kribbella_unclassified
d9ab64e7b2353e4cceec0d12e1d4c442	0	0	0	31	20	21	0	14	15	0	0	0	18	d__Bacteria;p__Gemmatimonadota;c__Gemmatimonadota;o__Gemmatimonadales;f__Gemmatimonadaceae;g__Gemmatimonas;s__uncultured_Gemmatimonas_sp.
530f47b3c4099d738b7c7c2afd70607d	0	0	20	21	23	0	17	18	0	0	0	0	20	d__Bacteria;p__Planctomycetota;c__Phycisphaerae;o__Tepidisphaerales;f__WD2101_soil_group;g__WD2101_soil_group_unclassified;s__WD2101_soil_group_unclassified
ec78fbfd34c84e6e404ba512ab28815e	0	0	12	0	31	11	0	26	0	16	0	12	11	d__Bacteria;p__Chloroflexi;c__Gitt-GS-136;o__Gitt-GS-136_unclassified;f__Gitt-GS-136_unclassified;g__Gitt-GS-136_unclassified;s__Gitt-GS-136_unclassified
10e9ff9aa612518908cfbc5d01e814ea	35	51	5	5	6	4	0	0	2	6	0	0	5	d__Bacteria;p__Proteobacteria;c__Alphaproteobacteria;o__Alphaproteobacteria_unclassified;f__Alphaproteobacteria_unclassified;g__Alphaproteobacteria_unclassified;s__Alphaproteobacteria_unclassified
8be9e653e188fcd0643ea62bf55ef6eb	0	0	0	0	0	0	0	0	0	66	0	0	53	d__Bacteria;p__Actinobacteriota;c__Thermoleophilia;o__Solirubrobacterales;f__67-14;g__67-14_unclassified;s__67-14_unclassified
9f2ee7ecb05739d1a6335fbe55345a1b	0	0	0	27	26	24	9	25	8	0	0	0	0	d__Bacteria;p__Proteobacteria;c__Alphaproteobacteria;o__Tistrellales;f__Geminicoccaceae;g__Geminicoccaceae_unclassified;s__Geminicoccaceae_unclassified
095d5795644178031d06ae43add07ebe	53	0	0	49	17	0	0	0	0	0	0	0	0	d__Bacteria;p__Actinobacteriota;c__Thermoleophilia;o__Solirubrobacterales;f__67-14;g__67-14_unclassified;s__67-14_unclassified
7255f925a2de62af7f7318cc23ffb38f	0	106	0	7	6	0	0	0	0	0	0	0	0	d__Bacteria;p__Chloroflexi;c__P2-11E;o__P2-11E_unclassified;f__P2-11E_unclassified;g__P2-11E_unclassified;s__P2-11E_unclassified
549678995f76aba8b6800f8a71f89cfc	0	0	0	78	0	0	0	41	0	0	0	0	0	d__Bacteria;p__Actinobacteriota;c__Thermoleophilia;o__Solirubrobacterales;f__Solirubrobacteraceae;g__Solirubrobacter;s__Solirubrobacter_unclassified
3520c815646e0253ca92da98f85899e5	0	0	50	0	0	0	0	0	0	19	50	0	0	d__Bacteria;p__Firmicutes;c__Clostridia;o__Clostridiales;f__Lachnospiraceae;g__Lachnospiraceae_unclassified;s__Lachnospiraceae_unclassified
327be4590fe58b50f06521d8bb7bd529	0	0	0	0	0	0	66	0	0	0	53	0	0	d__Bacteria;p__Actinobacteriota;c__Actinobacteria;o__Frankiales;f__Geodermatophilaceae;g__Geodermatophilus;s__Geodermatophilus_unclassified
b8c6309d4f72bbd7683b87002c4019ab	0	0	0	0	0	0	116	0	0	0	3	0	0	d__Bacteria;p__Myxococcota;c__Polyangia;o__Polyangiales;f__BIrii41;g__BIrii41_unclassified;s__BIrii41_unclassified
558fc33a72ba0f4b6908830b4a0439ca	0	0	0	0	21	0	15	0	27	0	16	17	22	d__Bacteria;p__Proteobacteria;c__Alphaproteobacteria;o__Rhizobiales;f__Beijerinckiaceae;g__Bosea;s__Bosea_unclassified
f42aa7886294f09ca9e3f7b68d620d4b	0	0	0	7	23	0	0	76	0	0	0	0	12	d__Bacteria;p__Proteobacteria;c__Deltaproteobacteria;o__Myxococcales;f__Myxococcales_unclassified;g__Myxococcales_unclassified;s__Myxococcales_unclassified
a9ab81633a0481c81aac953e303dec7a	0	0	14	18	0	27	13	17	0	0	14	15	0	d__Bacteria;p__Actinobacteriota;c__Actinobacteria;o__Propionibacteriales;f__Nocardioidaceae;g__Nocardioides;s__Nocardioides_unclassified
518dbc6376af2b10e81d8012a623e33a	0	0	16	0	0	0	0	0	20	17	34	31	0	d__Bacteria;p__Proteobacteria;c__Alphaproteobacteria;o__Rhizobiales;f__Bradyrhizobiaceae;g__Bradyrhizobium;s__uncultured_Bradyrhizobium_sp.
f37f6f90d2334b28a7061cb66a8a2e30	0	118	0	0	0	0	0	0	0	0	0	0	0	d__Bacteria;p__Actinobacteriota;c__Thermoleophilia;o__Gaiellales;f__Gaiellales_unclassified;g__Gaiellales_unclassified;s__Gaiellales_unclassified
67f35c4b8a1144d34036b9a4e0e49ba6	28	90	0	0	0	0	0	0	0	0	0	0	0	d__Bacteria;p__Firmicutes;c__Bacilli;o__Bacillales;f__Bacillaceae;g__Bacillus;s__Bacillus_sp._B013-22
53ddb328a1363b293b0901982027c0fd	118	0	0	0	0	0	0	0	0	0	0	0	0	d__Bacteria;p__Bacteroidota;c__Bacteroidia;o__Sphingobacteriales;f__env.OPS_17;g__env.OPS_17_unclassified;s__env.OPS_17_unclassified
c2c379deb190ad0189c4fe3a09415242	80	0	0	0	38	0	0	0	0	0	0	0	0	d__Bacteria;p__Firmicutes;c__Bacilli;o__Bacillales;f__Bacillaceae;g__Bacillus;s__uncultured_Bacillus_sp.
7a345711b5034543c946f424bb3888c4	0	0	0	0	0	0	0	8	28	31	16	0	34	d__Bacteria;p__Chloroflexi;c__TK10;o__TK10_unclassified;f__TK10_unclassified;g__TK10_unclassified;s__TK10_unclassified
a7a9f2c7804e7e98fe4363d88f9f8ad0	0	0	0	15	0	0	0	0	0	79	0	0	23	d__Bacteria;p__Acidobacteriota;c__Blastocatellia;o__Pyrinomonadales;f__Pyrinomonadaceae;g__RB41;s__RB41_unclassified
cc0dcb7f4594614a0508a60407bc571b	0	0	0	0	0	0	0	0	47	42	0	14	14	d__Bacteria;p__Proteobacteria;c__Alphaproteobacteria;o__Sphingomonadales;f__Sphingomonadaceae;g__Ellin6055;s__Ellin6055_unclassified
49024c020ecbc654c00bc7b95d15da60	0	0	0	86	31	0	0	0	0	0	0	0	0	d__Bacteria;p__Acidobacteriota;c__Blastocatellia;o__Pyrinomonadales;f__Pyrinomonadaceae;g__RB41;s__RB41_unclassified
2b48ced34915825b943b7d514246cdae	0	0	17	17	0	15	11	0	17	14	26	0	0	d__Bacteria;p__Proteobacteria;c__Alphaproteobacteria;o__Rhizobiales;f__Beijerinckiaceae;g__Neo-b11;s__Neo-b11_unclassified
743d10fdfc613842c50c8ddcb2209915	0	0	6	9	8	9	19	0	16	8	22	10	9	d__Bacteria;p__Gemmatimonadota;c__Gemmatimonadetes;o__Gemmatimonadales;f__Gemmatimonadaceae;g__Gemmatimonas;s__Gemmatimonas_unclassified
8589df8aad323ccc03ceca232e8b2008	0	0	0	71	45	0	0	0	0	0	0	0	0	d__Bacteria;p__Actinobacteriota;c__Thermoleophilia;o__Gaiellales;f__Gaiellales_unclassified;g__Gaiellales_unclassified;s__Gaiellales_unclassified
a24c134e240ab778a1f463d228359bdc	0	0	27	19	0	19	23	0	28	0	0	0	0	d__Bacteria;p__Bacteroidota;c__Bacteroidia;o__Chitinophagales;f__Chitinophagaceae;g__Flavisolibacter;s__Flavisolibacter_unclassified
a5321acd920880bd04270ec4003a72c1	0	0	22	0	0	0	0	19	17	25	33	0	0	d__Bacteria;p__Acidobacteriota;c__Blastocatellia;o__Blastocatellales;f__Blastocatellaceae;g__Aridibacter;s__Aridibacter_unclassified
483923d63149ded82c1c1c0743d86911	0	0	24	0	0	0	26	0	20	0	27	19	0	d__Bacteria;p__Proteobacteria;c__Alphaproteobacteria;o__Alphaproteobacteria_unclassified;f__Alphaproteobacteria_unclassified;g__Alphaproteobacteria_unclassified;s__Alphaproteobacteria_unclassified
c17c7da316ee7cf0c6ba1f2d97d61ebc	0	0	0	0	0	67	0	0	49	0	0	0	0	d__Bacteria;p__Actinobacteriota;c__Actinobacteria;o__Frankiales;f__Frankiales_unclassified;g__Frankiales_unclassified;s__Frankiales_unclassified
a2d9f8ddbd35c14344e265f893324244	0	0	14	12	22	0	10	24	0	0	0	16	17	d__Bacteria;p__Planctomycetota;c__Phycisphaerae;o__Tepidisphaerales;f__WD2101_soil_group;g__WD2101_soil_group_unclassified;s__WD2101_soil_group_unclassified
e13d05cb1f7b6ea6eaf844f67c3ef798	0	0	0	31	20	0	0	21	0	0	0	16	27	d__Bacteria;p__Acidobacteriota;c__Blastocatellia;o__Pyrinomonadales;f__Pyrinomonadaceae;g__RB41;s__RB41_unclassified
1eac77079fa0b43a608c34c4cc520497	0	0	0	28	25	11	18	18	15	0	0	0	0	d__Bacteria;p__Actinobacteriota;c__Actinobacteriota;o__Actinobacteriota_unclassified;f__Actinobacteriota_unclassified;g__Actinobacteriota_unclassified;s__Actinobacteriota_unclassified
fc8e07417d97133e04aaa7949db7ad23	0	28	17	42	0	28	0	0	0	0	0	0	0	d__Bacteria;p__Actinobacteriota;c__Actinobacteriota;o__Actinobacteriota_unclassified;f__Actinobacteriota_unclassified;g__Actinobacteriota_unclassified;s__Actinobacteriota_unclassified
e683622451a48509c2c463a7b6c04f46	0	0	19	0	51	0	12	0	0	0	0	33	0	d__Bacteria;p__Actinobacteriota;c__Thermoleophilia;o__Gaiellales;f__Gaiellales_unclassified;g__Gaiellales_unclassified;s__Gaiellales_unclassified
7c0efda9720bc7171e4831ebabd8acf3	0	115	0	0	0	0	0	0	0	0	0	0	0	d__Bacteria;p__Planctomycetota;c__Planctomycetes;o__Gemmatales;f__Gemmataceae;g__Gemmataceae_unclassified;s__Gemmataceae_unclassified
580a65948fe73e9e5c9031a287ef0d6f	106	9	0	0	0	0	0	0	0	0	0	0	0	d__Bacteria;p__Bacteroidota;c__Bacteroidia;o__Sphingobacteriales;f__env.OPS_17;g__env.OPS_17_unclassified;s__env.OPS_17_unclassified
1712141eb1c62cad1be2b1050afd9aec	115	0	0	0	0	0	0	0	0	0	0	0	0	d__Bacteria;p__Planctomycetota;c__Planctomycetes;o__Gemmatales;f__Gemmataceae;g__Gemmata;s__Gemmata_unclassified
8a70804a3b65fe272f4c69b1db3768f1	115	0	0	0	0	0	0	0	0	0	0	0	0	d__Bacteria;p__Proteobacteria;c__Alphaproteobacteria;o__Rhizobiales;f__Hyphomicrobiaceae;g__Pedomicrobium;s__Pedomicrobium_unclassified
0dfe2d8834a1aef5f5afb9bbb05489bb	94	0	0	0	0	0	0	21	0	0	0	0	0	d__Bacteria;p__Actinobacteriota;c__Actinobacteriota;o__Micromonosporales;f__Micromonosporaceae;g__Micromonosporaceae_unclassified;s__Micromonosporaceae_unclassified
a3b7bcd632c628b381de414d6948933c	115	0	0	0	0	0	0	0	0	0	0	0	0	d__Bacteria;p__Actinobacteriota;c__Thermoleophilia;o__Solirubrobacterales;f__67-14;g__67-14_unclassified;s__67-14_unclassified
0554a629858ec947465cf7b24b02c1ab	0	0	0	0	15	16	38	0	27	0	0	19	0	d__Bacteria;p__Acidobacteriota;c__Acidobacteriota_unclassified;o__Acidobacteriota_unclassified;f__Acidobacteriota_unclassified;g__Acidobacteriota_unclassified;s__Acidobacteriota_unclassified
4f182f735d9da2df365191b60132c738	0	0	8	6	20	20	5	20	5	10	0	0	20	d__Bacteria;p__Proteobacteria;c__Alphaproteobacteria;o__Rhizobiales;f__Rhizobiaceae;g__Ensifer;s__Ensifer_unclassified
c6c1ba81b6b96a7f0b4b259481c71a8f	0	13	19	0	0	12	0	25	12	0	0	0	33	d__Bacteria;p__Actinobacteriota;c__Acidimicrobiia;o__Microtrichales;f__Microtrichales_unclassified;g__Microtrichales_unclassified;s__Microtrichales_unclassified
5f8878736b1fdf9fe855de7d2ae7c2cf	0	0	20	10	0	0	11	6	0	17	50	0	0	d__Bacteria;p__Proteobacteria;c__Deltaproteobacteria;o__Myxococcales;f__Myxococcales_unclassified;g__Myxococcales_unclassified;s__Myxococcales_unclassified
1283c38caffb8a8c5b06691736001e43	0	0	0	31	52	31	0	0	0	0	0	0	0	d__Bacteria;p__Proteobacteria;c__Gammaproteobacteria;o__Burkholderiales;f__TRA3-20;g__TRA3-20_unclassified;s__TRA3-20_unclassified
5137cbb1ed403ef916ccb2f293198625	0	0	32	0	0	0	30	0	11	27	14	0	0	d__Bacteria;p__Proteobacteria;c__Alphaproteobacteria;o__Alphaproteobacteria_unclassified;f__Alphaproteobacteria_unclassified;g__Alphaproteobacteria_unclassified;s__Alphaproteobacteria_unclassified
f4685c5b5d649589986c01cb72863b49	0	114	0	0	0	0	0	0	0	0	0	0	0	d__Bacteria;p__Proteobacteria;c__Alphaproteobacteria;o__Sphingomonadales;f__Sphingomonadaceae;g__Sphingomonadaceae_unclassified;s__Sphingomonadaceae_unclassified
29cbda2835e8a3108689fc441eb3076e	114	0	0	0	0	0	0	0	0	0	0	0	0	d__Bacteria;p__Acidobacteriota;c__Vicinamibacteria;o__Vicinamibacterales;f__Vicinamibacteraceae;g__Vicinamibacteraceae_unclassified;s__Vicinamibacteraceae_unclassified
9862b1b4cc772d1e0208bf6ef0d3c8d6	114	0	0	0	0	0	0	0	0	0	0	0	0	d__Bacteria;p__Actinobacteriota;c__Actinobacteriota;o__Actinobacteriota_unclassified;f__Actinobacteriota_unclassified;g__Actinobacteriota_unclassified;s__Actinobacteriota_unclassified
fb32d48a1fa98500bf974002ecd1e685	114	0	0	0	0	0	0	0	0	0	0	0	0	d__Bacteria;p__Firmicutes;c__Firmicutes_unclassified;o__Firmicutes_unclassified;f__Firmicutes_unclassified;g__Firmicutes_unclassified;s__Firmicutes_unclassified
1623283cc7b2467e5c774125ea4718bb	0	0	0	0	0	0	19	24	24	27	10	10	0	d__Bacteria;p__Actinobacteriota;c__Acidimicrobiia;o__Acidimicrobiia_unclassified;f__Acidimicrobiia_unclassified;g__Acidimicrobiia_unclassified;s__Acidimicrobiia_unclassified
6610fe3b001f3e3b1b9651cbdfe1c7ff	0	0	0	0	0	0	114	0	0	0	0	0	0	d__Bacteria;p__Proteobacteria;c__Alphaproteobacteria;o__Rhizobiales;f__Hyphomicrobiaceae;g__Hyphomicrobiaceae_unclassified;s__Hyphomicrobiaceae_unclassified
eaf44f68d9b1a9d2aea102eed29ae249	0	0	0	0	41	0	0	0	0	44	0	0	28	d__Bacteria;p__Actinobacteriota;c__Actinobacteria;o__Micromonosporales;f__Micromonosporaceae;g__Micromonosporaceae_unclassified;s__Micromonosporaceae_unclassified
b7b066410f4cbcb6bbe5b5c124ff7fa6	0	0	15	17	20	0	0	29	0	0	0	0	32	d__Bacteria;p__Acidobacteriota;c__Vicinamibacteria;o__Vicinamibacterales;f__Vicinamibacterales_unclassified;g__Vicinamibacterales_unclassified;s__Vicinamibacterales_unclassified
e88c3c2005808f942074853acc8ea5a2	0	0	0	0	0	43	45	0	0	0	0	0	25	d__Bacteria;p__Proteobacteria;c__Alphaproteobacteria;o__Acetobacterales;f__Acetobacteraceae;g__Craurococcus-Caldovatus;s__Craurococcus-Caldovatus_unclassified
3ee5bdcafe007615328a3b685889fc9c	0	0	0	45	0	68	0	0	0	0	0	0	0	d__Bacteria;p__Actinobacteriota;c__Thermoleophilia;o__Solirubrobacterales;f__Solirubrobacteraceae;g__Solirubrobacter;s__Solirubrobacter_unclassified
90aa26c299f7891292fd0f0ff7172339	0	113	0	0	0	0	0	0	0	0	0	0	0	d__Bacteria;p__Actinobacteriota;c__Acidimicrobiia;o__Acidimicrobiales;f__Acidimicrobiaceae;g__Aciditerrimonas;s__uncultured_Aciditerrimonas_sp.
f66356939f1401f8741b92481b29828a	113	0	0	0	0	0	0	0	0	0	0	0	0	d__Bacteria;p__Proteobacteria;c__Alphaproteobacteria;o__Dongiales;f__Dongiaceae;g__Dongia;s__Dongia_unclassified
74accba6770b38bbf0449451fe7d4bd7	113	0	0	0	0	0	0	0	0	0	0	0	0	d__Bacteria;p__Actinobacteriota;c__Actinobacteriota;o__Actinobacteriota_unclassified;f__Actinobacteriota_unclassified;g__Actinobacteriota_unclassified;s__Actinobacteriota_unclassified
f0d3561b168ef1d77fc5be6a11c76466	113	0	0	0	0	0	0	0	0	0	0	0	0	d__Bacteria;p__Gemmatimonadota;c__Gemmatimonadetes;o__Gemmatimonadales;f__Gemmatimonadaceae;g__Gemmatimonadaceae_unclassified;s__Gemmatimonadaceae_unclassified
64ff757a18297e203a04a5b626781f68	0	0	0	0	0	0	20	45	23	0	0	25	0	d__Bacteria;p__Actinobacteriota;c__Thermoleophilia;o__Gaiellales;f__Gaiellales_unclassified;g__Gaiellales_unclassified;s__Gaiellales_unclassified
e0e57fe95ce6b2390e44c533602c46c2	0	0	24	0	10	0	10	21	0	19	0	17	11	d__Bacteria;p__Gemmatimonadota;c__Gemmatimonadetes;o__Gemmatimonadales;f__Gemmatimonadaceae;g__Gemmatimonadaceae_unclassified;s__Gemmatimonadaceae_unclassified
e0153c4604058c9f4cea92baab9e3fe1	0	0	0	0	0	0	0	0	60	0	0	0	52	d__Bacteria;p__Actinobacteriota;c__Actinobacteria;o__Frankiales;f__Geodermatophilaceae;g__Geodermatophilus;s__Geodermatophilus_unclassified
e75f22b65f683f155b1eb691e590b624	0	0	0	0	17	0	46	0	0	0	0	0	49	d__Bacteria;p__Acidobacteriota;c__Blastocatellia;o__Pyrinomonadales;f__Pyrinomonadaceae;g__RB41;s__RB41_unclassified
6c50a4d28222073d298e8f09e4e645b2	0	0	15	19	25	6	0	0	0	11	0	19	17	d__Bacteria;p__Proteobacteria;c__Alphaproteobacteria;o__Rhizobiales;f__Rhizobiales_Incertae_Sedis;g__Bauldia;s__Bauldia_unclassified
811f468ba6af9b93c57163206cb400b9	0	0	0	0	75	0	0	0	0	0	0	0	37	d__Bacteria;p__Actinobacteriota;c__Actinobacteriota;o__Geodermatophilales;f__Geodermatophilaceae;g__Modestobacter;s__uncultured_Modestobacter_sp.
79ef77bd02a281f4ccaebbcadb7ca007	0	0	56	17	0	0	0	0	16	0	23	0	0	d__Bacteria;p__Proteobacteria;c__Alphaproteobacteria;o__Sphingomonadales;f__Sphingomonadaceae;g__Sphingomonas;s__Sphingomonas_unclassified
cbd3c227c5a7f20c0d233990d15f4497	0	0	8	9	0	21	0	0	13	13	27	21	0	d__Bacteria;p__Acidobacteriota;c__Blastocatellia;o__Pyrinomonadales;f__Pyrinomonadaceae;g__RB41;s__RB41_unclassified
8189c3703d885dd961ceca713f65102c	0	0	17	6	0	11	31	5	9	10	23	0	0	d__Bacteria;p__Acidobacteriota;c__Vicinamibacteria;o__Vicinamibacterales;f__Vicinamibacteraceae;g__Vicinamibacteraceae_unclassified;s__Vicinamibacteraceae_unclassified
4af1bee61fbba9ee3df9e0f848f9fb87	0	0	0	56	0	0	0	0	0	0	0	56	0	d__Bacteria;p__Planctomycetota;c__Planctomycetes;o__Isosphaerales;f__Isosphaeraceae;g__Isosphaeraceae_unclassified;s__Isosphaeraceae_unclassified
c530a97cd4eaba26bd6d76c071d17e1b	0	0	48	0	0	0	19	0	17	0	0	28	0	d__Bacteria;p__Proteobacteria;c__Alphaproteobacteria;o__Rhizobiales;f__Beijerinckiaceae;g__Microvirga;s__Microvirga_unclassified
d6b295ffdd62cc04033cf57fb4dea196	0	0	27	0	27	0	20	38	0	0	0	0	0	d__Bacteria;p__Actinobacteriota;c__Actinobacteriota;o__Actinobacteriota_unclassified;f__Actinobacteriota_unclassified;g__Actinobacteriota_unclassified;s__Actinobacteriota_unclassified
bbfeb1d203eaf71d3c6c62f3535d5fc5	0	0	28	0	0	0	33	0	12	18	21	0	0	d__Bacteria;p__Proteobacteria;c__Alphaproteobacteria;o__Sphingomonadales;f__Sphingomonadaceae;g__Sphingomonas;s__uncultured_Sphingomonas_sp.
3e538e5c89e677171f1711f5097349ee	0	0	65	0	0	0	0	0	0	0	47	0	0	d__Bacteria;p__Actinobacteriota;c__Actinobacteria;o__Micromonosporales;f__Micromonosporaceae;g__Catenuloplanes;s__Catenuloplanes_unclassified
2282c60df152494085e846a74ae571cf	0	112	0	0	0	0	0	0	0	0	0	0	0	d__Bacteria;p__Gemmatimonadota;c__S0134_terrestrial_group;o__S0134_terrestrial_group_unclassified;f__S0134_terrestrial_group_unclassified;g__S0134_terrestrial_group_unclassified;s__S0134_terrestrial_group_unclassified
2a33111e418267fd6fb3e7d0666d89c7	0	0	0	0	0	12	17	0	21	26	36	0	0	d__Bacteria;p__Gemmatimonadota;c__Gemmatimonadetes;o__Gemmatimonadales;f__Gemmatimonadaceae;g__Roseisolibacter;s__Roseisolibacter_unclassified
9af44c75697c675fa84ff9fba44ac723	0	0	0	0	0	0	0	0	35	33	44	0	0	d__Bacteria;p__Proteobacteria;c__Alphaproteobacteria;o__Sphingomonadales;f__Sphingomonadaceae;g__Sphingomonas;s__uncultured_Sphingomonas_sp.
4074365128ada957c051f3c6ee5a4170	0	0	12	0	14	15	14	17	14	0	0	0	25	d__Bacteria;p__Acidobacteriota;c__Blastocatellia;o__Pyrinomonadales;f__Pyrinomonadaceae;g__RB41;s__RB41_unclassified
7d26ebcde8e5af6a88ea93f7480dbd6f	0	0	0	0	0	42	29	0	0	0	26	0	14	d__Bacteria;p__Actinobacteriota;c__Actinobacteriota;o__Micromonosporales;f__Micromonosporaceae;g__Micromonospora;s__Micromonospora_sonneratiae
2520373f5c54da94fcc9c200a87ea1cf	0	0	8	9	20	8	15	0	10	11	16	8	6	d__Bacteria;p__Proteobacteria;c__Alphaproteobacteria;o__Alphaproteobacteria_unclassified;f__Alphaproteobacteria_unclassified;g__Alphaproteobacteria_unclassified;s__Alphaproteobacteria_unclassified
73114ff6d06344d84a5efd61fc4feaac	0	0	0	13	10	13	12	0	20	15	23	5	0	d__Bacteria;p__Planctomycetota;c__Phycisphaerae;o__Tepidisphaerales;f__WD2101_soil_group;g__WD2101_soil_group_unclassified;s__WD2101_soil_group_unclassified
fc2fae64641790cbf8db12504ef8bb0a	0	56	9	22	16	8	0	0	0	0	0	0	0	d__Bacteria;p__Actinobacteriota;c__Thermoleophilia;o__Gaiellales;f__Gaiellales_unclassified;g__Gaiellales_unclassified;s__Gaiellales_unclassified
67b9ca15e659f1ccdad260746e5c7d6d	12	0	7	9	0	0	17	19	22	0	5	20	0	d__Bacteria;p__Desulfobacterota;c__Desulfovibrionia;o__Desulfovibrionales;f__Desulfovibrionaceae;g__Desulfovibrio;s__Desulfovibrio_unclassified
c1ce92f5fe38788700124d3c99d4f3b3	0	0	12	0	0	17	8	0	10	9	43	12	0	d__Bacteria;p__Planctomycetota;c__Phycisphaerae;o__Tepidisphaerales;f__WD2101_soil_group;g__WD2101_soil_group_unclassified;s__WD2101_soil_group_unclassified
61a1aafb1335d319db6f62773a241386	0	111	0	0	0	0	0	0	0	0	0	0	0	d__Bacteria;p__Actinobacteriota;c__Actinobacteria;o__0319-7L14;f__0319-7L14_unclassified;g__0319-7L14_unclassified;s__0319-7L14_unclassified
235bfb5b2522692abf1f219c0c61b778	0	0	0	0	13	0	11	0	9	33	15	0	29	d__Bacteria;p__Acidobacteriota;c__Blastocatellia;o__Pyrinomonadales;f__Pyrinomonadaceae;g__RB41;s__RB41_unclassified
ea318ecadae37aefa85022671c8b378a	0	0	9	9	18	14	3	16	5	0	0	12	24	d__Bacteria;p__Chloroflexi;c__TK10;o__TK10_unclassified;f__TK10_unclassified;g__TK10_unclassified;s__TK10_unclassified
4119ea11ded2b592fe57641953fca6af	0	0	21	31	16	0	0	13	7	7	0	0	15	d__Bacteria;p__Proteobacteria;c__Gammaproteobacteria;o__Burkholderiales;f__Burkholderiales_unclassified;g__Burkholderiales_unclassified;s__Burkholderiales_unclassified
e11e3893b6459dad2029dad954e7952c	0	0	18	0	10	14	13	0	0	19	0	20	16	d__Bacteria;p__Proteobacteria;c__Alphaproteobacteria;o__Alphaproteobacteria_unclassified;f__Alphaproteobacteria_unclassified;g__Alphaproteobacteria_unclassified;s__Alphaproteobacteria_unclassified
63aff21c8634aefd3336a414cefa1ee9	0	0	25	30	24	0	0	10	0	0	0	0	21	d__Bacteria;p__Acidobacteriota;c__Blastocatellia;o__Pyrinomonadales;f__Pyrinomonadaceae;g__RB41;s__RB41_unclassified
fad4030e182adf2f973108225f66ec1c	0	0	0	28	13	17	0	20	0	0	0	0	32	d__Bacteria;p__Proteobacteria;c__Alphaproteobacteria;o__Rhizobiales;f__Beijerinckiaceae;g__Microvirga;s__Microvirga_unclassified
166a2d7574e998dea4fc4f7782436918	0	0	0	0	45	0	0	0	30	0	0	0	35	d__Bacteria;p__Acidobacteriota;c__Vicinamibacteria;o__Vicinamibacterales;f__Vicinamibacteraceae;g__Vicinamibacteraceae_unclassified;s__Vicinamibacteraceae_unclassified
6e2e50df7aaf03d5a19422cf7e3da943	42	0	0	28	0	0	0	28	0	0	0	0	12	d__Bacteria;p__Actinobacteriota;c__Thermoleophilia;o__Solirubrobacterales;f__Solirubrobacteraceae;g__Solirubrobacter;s__Solirubrobacter_unclassified
ef9ff777ae103cebdc44884b248292fb	0	0	8	13	0	10	0	11	13	12	14	12	17	d__Bacteria;p__Proteobacteria;c__Alphaproteobacteria;o__Acetobacterales;f__Acetobacteraceae;g__Craurococcus-Caldovatus;s__Craurococcus-Caldovatus_unclassified
97a6934dda78b962863ba2bdd709591a	37	0	0	25	14	8	0	26	0	0	0	0	0	d__Bacteria;p__Chloroflexi;c__JG30-KF-CM66;o__JG30-KF-CM66_unclassified;f__JG30-KF-CM66_unclassified;g__JG30-KF-CM66_unclassified;s__JG30-KF-CM66_unclassified
620f5cf2f7f9e40dfcd4fe8ae7597cbf	0	0	0	30	23	18	0	27	12	0	0	0	0	d__Bacteria;p__Actinobacteriota;c__MB-A2-108;o__MB-A2-108_unclassified;f__MB-A2-108_unclassified;g__MB-A2-108_unclassified;s__MB-A2-108_unclassified
5e6494b4a805404cf4803c3a383aee35	0	0	43	0	22	0	10	11	11	13	0	0	0	d__Bacteria;p__Acidobacteriota;c__Vicinamibacteria;o__Vicinamibacterales;f__Vicinamibacterales_unclassified;g__Vicinamibacterales_unclassified;s__Vicinamibacterales_unclassified
8e9722c3bb97300a5fb090dc1c98a826	0	0	10	0	0	0	0	10	0	0	0	90	0	d__Bacteria;p__Actinobacteriota;c__Actinobacteria;o__0319-7L14;f__0319-7L14_unclassified;g__0319-7L14_unclassified;s__0319-7L14_unclassified
2afb500383a89355c7d889c58afc66d7	110	0	0	0	0	0	0	0	0	0	0	0	0	d__Bacteria;p__Proteobacteria;c__Gammaproteobacteria;o__Burkholderiales;f__B1-7BS;g__B1-7BS_unclassified;s__B1-7BS_unclassified
168130712e7835a8e9c802d1a9b23e46	0	0	0	22	23	0	13	18	0	9	0	0	24	d__Bacteria;p__Proteobacteria;c__Proteobacteria_unclassified;o__Proteobacteria_unclassified;f__Proteobacteria_unclassified;g__Proteobacteria_unclassified;s__Proteobacteria_unclassified
e4d6239aea4bfd5ae7d34281cd9def8a	0	0	10	0	0	0	0	0	10	16	21	30	22	d__Bacteria;p__Proteobacteria;c__Alphaproteobacteria;o__Acetobacterales;f__Acetobacteraceae;g__Craurococcus-Caldovatus;s__Craurococcus-Caldovatus_unclassified
4e7f6b017f990cd2b92e2f08d86c3d5a	0	0	0	0	0	0	0	0	0	55	0	0	54	d__Bacteria;p__Chloroflexi;c__JG30-KF-CM66;o__JG30-KF-CM66_unclassified;f__JG30-KF-CM66_unclassified;g__JG30-KF-CM66_unclassified;s__JG30-KF-CM66_unclassified
74538bc272bd2ffa390d0856eb10fd12	0	0	52	0	0	0	15	23	0	0	15	0	4	d__Bacteria;p__Actinobacteriota;c__Actinobacteria;o__Kineosporiales;f__Kineosporiaceae;g__Kineosporia;s__Kineosporia_unclassified
1cb681187cdb9e1795a5afc21db5a80d	0	0	0	60	0	0	16	0	0	33	0	0	0	d__Bacteria;p__Actinobacteriota;c__MB-A2-108;o__MB-A2-108_unclassified;f__MB-A2-108_unclassified;g__MB-A2-108_unclassified;s__MB-A2-108_unclassified
5830b894cb56d48d6f459431ee026355	0	0	19	0	10	0	0	16	25	21	18	0	0	d__Bacteria;p__Proteobacteria;c__Alphaproteobacteria;o__Caulobacterales;f__Caulobacteraceae;g__PMMR1;s__PMMR1_unclassified
5d8ac218578f2b0a9d485e4111439088	0	0	19	0	19	19	33	0	19	0	0	0	0	d__Bacteria;p__Actinobacteriota;c__Actinobacteria;o__Kineosporiales;f__Kineosporiaceae;g__Kineosporia;s__Kineosporia_unclassified
ae9d697e9d3a118780d3610461610b8d	0	109	0	0	0	0	0	0	0	0	0	0	0	d__Bacteria;p__Myxococcota;c__Polyangia;o__Polyangiales;f__Polyangiaceae;g__Pajaroellobacter;s__Pajaroellobacter_unclassified
f07ce8cd3641a49eb1230fbfb13bf1eb	101	8	0	0	0	0	0	0	0	0	0	0	0	d__Bacteria;p__Nitrospirota;c__Nitrospiria;o__Nitrospirales;f__Nitrospiraceae;g__Nitrospira;s__Nitrospira_unclassified
1586f5da4f4df0230dd43f69914a00a5	109	0	0	0	0	0	0	0	0	0	0	0	0	d__Bacteria;p__Dadabacteria;c__Dadabacteriia;o__Dadabacteriales;f__Dadabacteriales_unclassified;g__Dadabacteriales_unclassified;s__Dadabacteriales_unclassified
07baec2e9e75f4dee2e73ac4bd31537b	109	0	0	0	0	0	0	0	0	0	0	0	0	d__Bacteria;p__Acidobacteriota;c__Vicinamibacteria;o__Vicinamibacterales;f__Vicinamibacteraceae;g__Vicinamibacteraceae_unclassified;s__Vicinamibacteraceae_unclassified
5975305b2348397809a3012d6ef6e338	109	0	0	0	0	0	0	0	0	0	0	0	0	d__Bacteria;p__Chloroflexi;c__TK10;o__TK10_unclassified;f__TK10_unclassified;g__TK10_unclassified;s__TK10_unclassified
3a9c7115952b3c8edd252473e8ebef4a	0	0	0	0	0	0	109	0	0	0	0	0	0	d__Bacteria;p__Myxococcota;c__Polyangia;o__Polyangiales;f__BIrii41;g__BIrii41_unclassified;s__BIrii41_unclassified
15a27682dac35108fcdb6c28c72a7991	0	0	11	8	32	0	0	0	0	16	0	11	30	d__Bacteria;p__Proteobacteria;c__Gammaproteobacteria;o__Burkholderiales;f__TRA3-20;g__TRA3-20_unclassified;s__TRA3-20_unclassified
95f90f6235f976f5a3777de0d320d43a	0	0	11	21	14	0	4	8	16	6	4	6	18	d__Bacteria;p__Chloroflexi;c__TK10;o__TK10_unclassified;f__TK10_unclassified;g__TK10_unclassified;s__TK10_unclassified
5d84cbda773af544e523a48830bb6571	0	0	0	14	24	0	0	0	47	0	0	0	23	d__Bacteria;p__Gemmatimonadota;c__Gemmatimonadota;o__Gemmatimonadales;f__Gemmatimonadaceae;g__Gemmatimonas;s__uncultured_Gemmatimonas_sp.
f7a430512b54c9724fce4bd97cd4210b	0	0	0	27	39	0	0	29	0	13	0	0	0	d__Bacteria;p__Proteobacteria;c__Alphaproteobacteria;o__Rhizobiales;f__Xanthobacteraceae;g__Xanthobacteraceae_unclassified;s__Xanthobacteraceae_unclassified
8b5a67e4df3c8ab07f2d1dfc30c35be6	0	0	0	26	0	0	0	0	19	38	25	0	0	d__Bacteria;p__Actinobacteriota;c__Actinobacteriota;o__Actinobacteriota_unclassified;f__Actinobacteriota_unclassified;g__Actinobacteriota_unclassified;s__Actinobacteriota_unclassified
7ddbe0e0f8e1c964a6f0243438cdfa47	0	0	9	12	0	0	0	13	19	19	36	0	0	d__Bacteria;p__Actinobacteriota;c__Actinobacteria;o__Pseudonocardiales;f__Pseudonocardiaceae;g__Pseudonocardia;s__Pseudonocardia_unclassified
f09b7109f9f25a61e9d29845714cb4e9	108	0	0	0	0	0	0	0	0	0	0	0	0	d__Bacteria;p__Acidobacteriota;c__Vicinamibacteria;o__Vicinamibacterales;f__Vicinamibacterales_unclassified;g__Vicinamibacterales_unclassified;s__Vicinamibacterales_unclassified
7664f07c8e70529e0a1597b352eb2a49	0	0	0	0	15	0	0	0	13	0	76	4	0	d__Bacteria;p__Proteobacteria;c__Deltaproteobacteria;o__Myxococcales;f__Myxococcaceae;g__Myxococcus;s__uncultured_Myxococcus_sp.
0643e5b48804325201aa424cb0ee8856	0	0	0	0	0	0	0	53	0	55	0	0	0	d__Bacteria;p__Actinobacteriota;c__Actinobacteriota;o__Actinomycetales;f__Actinomycetales_unclassified;g__Actinomycetales_unclassified;s__Actinomycetales_unclassified
4b222ffb54d26687a8191192a26d8748	0	0	0	0	0	0	108	0	0	0	0	0	0	d__Bacteria;p__Proteobacteria;c__Alphaproteobacteria;o__Alphaproteobacteria_unclassified;f__Alphaproteobacteria_unclassified;g__Alphaproteobacteria_unclassified;s__Alphaproteobacteria_unclassified
f97724b5f5d27707958b8dfe1a85051c	0	0	16	9	0	22	13	0	17	0	30	0	0	d__Bacteria;p__Proteobacteria;c__Alphaproteobacteria;o__Tistrellales;f__Geminicoccaceae;g__Candidatus_Alysiosphaera;s__Candidatus_Alysiosphaera_unclassified
08034b7b1dc53c2431f1ef6c0ac94caa	54	0	0	26	0	0	0	0	18	0	9	0	0	d__Bacteria;p__Actinobacteriota;c__Actinobacteria;o__Pseudonocardiales;f__Pseudonocardiaceae;g__Actinophytocola;s__Actinophytocola_unclassified
f592b748e0af7a2ae8dd52e2afd08251	0	0	7	19	15	0	15	0	15	19	17	0	0	d__Bacteria;p__Chloroflexi;c__Chloroflexia;o__Thermomicrobiales;f__JG30-KF-CM45;g__JG30-KF-CM45_unclassified;s__JG30-KF-CM45_unclassified
fb065f248a6d5fd0d6698a374a980024	0	0	0	38	45	24	0	0	0	0	0	0	0	d__Bacteria;p__Actinobacteriota;c__Thermoleophilia;o__Gaiellales;f__Gaiellales_unclassified;g__Gaiellales_unclassified;s__Gaiellales_unclassified
50f01f5e38dcee0165dafadb484894fa	0	0	11	11	12	18	8	14	10	6	10	7	0	d__Bacteria;p__Proteobacteria;c__Alphaproteobacteria;o__Rhodobacterales;f__Rhodobacteraceae;g__Rubellimicrobium;s__uncultured_Rubellimicrobium_sp.
0e7f5bad73c2dc36ba322f7e7e530ee8	0	0	0	13	15	28	0	0	0	20	0	31	0	d__Bacteria;p__Acidobacteriota;c__Vicinamibacteria;o__Vicinamibacterales;f__Vicinamibacterales_unclassified;g__Vicinamibacterales_unclassified;s__Vicinamibacterales_unclassified
d0b640e952382f676888510a4bc7799e	0	0	77	0	0	0	0	0	0	11	0	19	0	d__Bacteria;p__Methylomirabilota;c__Methylomirabilia;o__Rokubacteriales;f__Rokubacteriales_unclassified;g__Rokubacteriales_unclassified;s__Rokubacteriales_unclassified
5344072757dd5e89616ef5af023b547d	88	0	19	0	0	0	0	0	0	0	0	0	0	d__Bacteria;p__Patescibacteria;c__Saccharimonadia;o__Saccharimonadales;f__Saccharimonadales_unclassified;g__Saccharimonadales_unclassified;s__Saccharimonadales_unclassified
b9861e9d1aa60320b8189e0cafe37288	69	38	0	0	0	0	0	0	0	0	0	0	0	d__Bacteria;p__Proteobacteria;c__Proteobacteria_unclassified;o__Proteobacteria_unclassified;f__Proteobacteria_unclassified;g__Proteobacteria_unclassified;s__Proteobacteria_unclassified
ae9b6f85c21c3dd1f1ce824e93c90e45	107	0	0	0	0	0	0	0	0	0	0	0	0	d__Bacteria;p__Verrucomicrobiota;c__Verrucomicrobiae;o__Chthoniobacterales;f__Chthoniobacteraceae;g__Chthoniobacter;s__Chthoniobacter_unclassified
05ef22355fc6fccdc15e97f46eb426ed	0	0	0	0	0	0	0	0	0	0	0	107	0	d__Bacteria;p__Acidobacteriota;c__Blastocatellia;o__Pyrinomonadales;f__Pyrinomonadaceae;g__RB41;s__RB41_unclassified
33e3ee56de5a1d834a352684b1a1afe8	0	0	0	0	0	21	24	0	13	0	33	16	0	d__Bacteria;p__Actinobacteriota;c__Acidimicrobiia;o__Microtrichales;f__Microtrichales_unclassified;g__Microtrichales_unclassified;s__Microtrichales_unclassified
e7e0293d8dca93b18138fa67fa9d9c11	0	0	0	0	0	0	26	22	35	0	24	0	0	d__Bacteria;p__Actinobacteriota;c__Actinobacteriota;o__Micromonosporales;f__Micromonosporaceae;g__Spirilliplanes;s__Spirilliplanes_yamanashiensis
5e3c5f2c31ae05ef10dc41d66412a962	0	0	21	15	0	0	0	21	0	29	0	0	20	d__Bacteria;p__Actinobacteriota;c__Acidimicrobiia;o__Acidimicrobiia_unclassified;f__Acidimicrobiia_unclassified;g__Acidimicrobiia_unclassified;s__Acidimicrobiia_unclassified
cdebe3bbe536f910790785cbe8350484	68	0	0	0	16	13	0	0	0	0	0	0	9	d__Bacteria;p__Acidobacteriota;c__Blastocatellia;o__Pyrinomonadales;f__Pyrinomonadaceae;g__RB41;s__RB41_unclassified
d490ae5fcb2ed73936912dbcf6250dfa	0	0	0	20	21	19	0	11	15	7	0	0	13	d__Bacteria;p__Actinobacteriota;c__Actinobacteriota;o__Actinobacteriota_unclassified;f__Actinobacteriota_unclassified;g__Actinobacteriota_unclassified;s__Actinobacteriota_unclassified
28a78ace65acc12c3f38f4e66fc8a681	0	0	0	26	0	44	0	0	0	0	0	0	36	d__Bacteria;p__Acidobacteriota;c__Vicinamibacteria;o__Vicinamibacterales;f__Vicinamibacteraceae;g__Vicinamibacteraceae_unclassified;s__Vicinamibacteraceae_unclassified
ce84062bf5dad3bd398313cc9b9cf637	0	0	0	23	0	0	0	0	27	0	35	21	0	d__Bacteria;p__Planctomycetota;c__Phycisphaerae;o__Tepidisphaerales;f__WD2101_soil_group;g__WD2101_soil_group_unclassified;s__WD2101_soil_group_unclassified
7daee7c168dc5485c5918e148c4ccf40	0	0	11	0	7	0	0	24	15	0	0	49	0	d__Bacteria;p__Actinobacteriota;c__Actinobacteria;o__Pseudonocardiales;f__Pseudonocardiaceae;g__Kibdelosporangium;s__Kibdelosporangium_unclassified
c68a0dfc59695b776f9edda258c131d6	0	0	11	0	14	9	0	9	8	16	23	16	0	d__Bacteria;p__Proteobacteria;c__Alphaproteobacteria;o__Acetobacterales;f__Acetobacteraceae;g__Craurococcus-Caldovatus;s__Craurococcus-Caldovatus_unclassified
78243e16464c6ff3b926039b12b473bc	0	106	0	0	0	0	0	0	0	0	0	0	0	d__Bacteria;p__Acidobacteriota;c__Vicinamibacteria;o__Vicinamibacterales;f__Vicinamibacteraceae;g__Vicinamibacteraceae_unclassified;s__Vicinamibacteraceae_unclassified
54993604db15a828e3bc318b8349e161	0	106	0	0	0	0	0	0	0	0	0	0	0	d__Bacteria;p__Proteobacteria;c__Gammaproteobacteria;o__Burkholderiales;f__Oxalobacteraceae;g__Massilia;s__Massilia_unclassified
7c14bb988a65527db52d40b3a92573c3	0	106	0	0	0	0	0	0	0	0	0	0	0	d__Bacteria;p__Actinobacteriota;c__Thermoleophilia;o__Solirubrobacterales;f__Solirubrobacteraceae;g__Solirubrobacter;s__Solirubrobacter_unclassified
bed6725a08a298d96a0aa086df67f4f5	106	0	0	0	0	0	0	0	0	0	0	0	0	d__Bacteria;p__Acidobacteriota;c__Blastocatellia;o__Pyrinomonadales;f__Pyrinomonadaceae;g__RB41;s__RB41_unclassified
11aa8b06d194596c1cc0acce41697c2b	106	0	0	0	0	0	0	0	0	0	0	0	0	d__Bacteria;p__Actinobacteriota;c__Thermoleophilia;o__Gaiellales;f__Gaiellaceae;g__Gaiella;s__Gaiella_unclassified
0065509704d2539a7201234550a2950e	52	0	0	0	0	0	0	0	54	0	0	0	0	d__Bacteria;p__Actinobacteriota;c__Actinobacteria;o__Pseudonocardiales;f__Pseudonocardiaceae;g__Actinophytocola;s__Actinophytocola_unclassified
c2ed9cb9cf92546dee3d9fbb99c54c74	0	0	0	0	0	0	0	0	0	0	106	0	0	d__Bacteria;p__Myxococcota;c__Myxococcia;o__Myxococcales;f__Myxococcaceae;g__Archangium;s__Archangium_unclassified
9b1f4a90008b07ae919b70167d045c98	0	0	0	0	22	33	0	0	16	22	13	0	0	d__Bacteria;p__Proteobacteria;c__Alphaproteobacteria;o__Rhizobiales;f__Rhizobiales_unclassified;g__Rhizobiales_unclassified;s__Rhizobiales_unclassified
3be3881546293cca3eb7885f9b1c09ad	18	0	10	15	19	0	5	13	6	0	0	2	17	d__Bacteria;p__Gemmatimonadota;c__Gemmatimonadetes;o__Gemmatimonadales;f__Gemmatimonadaceae;g__Gemmatimonadaceae_unclassified;s__Gemmatimonadaceae_unclassified
3fbfd23b40888a94b7fd16bcaceab7eb	0	0	5	9	17	10	15	12	0	16	0	4	17	d__Bacteria;p__Acidobacteriota;c__Vicinamibacteria;o__Subgroup_17;f__Subgroup_17_unclassified;g__Subgroup_17_unclassified;s__Subgroup_17_unclassified
c734942c3d12fb896ddcba78d8e8c419	0	0	15	22	7	10	0	19	0	17	0	0	15	d__Bacteria;p__Proteobacteria;c__Gammaproteobacteria;o__Burkholderiales;f__Nitrosomonadaceae;g__MND1;s__MND1_unclassified
aeea1427a667b02708483dfedd4993c4	0	0	0	19	12	16	11	15	17	7	0	5	3	d__Bacteria;p__Proteobacteria;c__Alphaproteobacteria;o__Tistrellales;f__Geminicoccaceae;g__Geminicoccaceae_unclassified;s__Geminicoccaceae_unclassified
4b5e77af31a4dc8b5d741005da23f1f7	0	0	0	16	0	0	7	0	30	13	39	0	0	d__Bacteria;p__Gemmatimonadota;c__Gemmatimonadota_unclassified;o__Gemmatimonadota_unclassified;f__Gemmatimonadota_unclassified;g__Gemmatimonadota_unclassified;s__Gemmatimonadota_unclassified
9e5d52b0f61d0302db34e879e0b7ae18	100	0	0	5	0	0	0	0	0	0	0	0	0	d__Bacteria;p__Methylomirabilota;c__Methylomirabilia;o__Rokubacteriales;f__Rokubacteriales_unclassified;g__Rokubacteriales_unclassified;s__Rokubacteriales_unclassified
4ee5961f2fd1379d7f99991b88e13d50	0	0	17	52	0	0	0	0	0	0	11	25	0	d__Bacteria;p__Acidobacteriota;c__Blastocatellia;o__Pyrinomonadales;f__Pyrinomonadaceae;g__RB41;s__RB41_unclassified
d1c8fa6b1e160af078cdb4e4bb2bb4cb	0	0	46	0	0	22	37	0	0	0	0	0	0	d__Bacteria;p__Actinobacteriota;c__Actinobacteria;o__Frankiales;f__Geodermatophilaceae;g__Blastococcus;s__Blastococcus_unclassified
bd3cd19f16769c1e5daa73bedf4c29d7	0	0	16	0	0	16	8	0	26	12	27	0	0	d__Bacteria;p__Myxococcota;c__Polyangia;o__Haliangiales;f__Haliangiaceae;g__Haliangium;s__Haliangium_unclassified
37ca4e6837be193157fc7d8917b20d28	0	0	24	0	0	15	13	0	19	0	34	0	0	d__Bacteria;p__Planctomycetota;c__Phycisphaerae;o__Tepidisphaerales;f__WD2101_soil_group;g__WD2101_soil_group_unclassified;s__WD2101_soil_group_unclassified
769eaff71e47f574ae7e7da3338f538f	37	68	0	0	0	0	0	0	0	0	0	0	0	d__Bacteria;p__Gemmatimonadota;c__AKAU4049;o__AKAU4049_unclassified;f__AKAU4049_unclassified;g__AKAU4049_unclassified;s__AKAU4049_unclassified
a67b09fa88e9bfc158133f3bc7542897	105	0	0	0	0	0	0	0	0	0	0	0	0	d__Bacteria;p__Entotheonellaeota;c__Entotheonellia;o__Entotheonellales;f__Entotheonellaceae;g__Entotheonellaceae_unclassified;s__Entotheonellaceae_unclassified
ad0bd224346728fcbd2a1c5503c2c746	28	0	0	0	25	20	17	0	0	15	0	0	0	d__Bacteria;p__Acidobacteriota;c__Acidobacteriota_unclassified;o__Acidobacteriota_unclassified;f__Acidobacteriota_unclassified;g__Acidobacteriota_unclassified;s__Acidobacteriota_unclassified
3b2df2f9bc20de3d4f0efcbf74ab1ba6	0	0	0	0	16	0	26	0	63	0	0	0	0	d__Bacteria;p__Proteobacteria;c__Deltaproteobacteria;o__Myxococcales;f__Archangiaceae;g__Cystobacter;s__Cystobacter_badius
354f267ff56f81f0513fa09a842af026	0	0	0	0	75	0	0	30	0	0	0	0	0	d__Bacteria;p__Acidobacteriota;c__Blastocatellia;o__Pyrinomonadales;f__Pyrinomonadaceae;g__RB41;s__RB41_unclassified
e3a4674a3cf3441a382e945ff8074f9c	0	0	0	51	0	0	23	0	0	0	0	0	30	d__Bacteria;p__Acidobacteriota;c__Blastocatellia;o__Pyrinomonadales;f__Pyrinomonadaceae;g__RB41;s__RB41_unclassified
b1724d8d2e408782f120df0b9bfe7683	0	0	6	25	27	16	0	17	0	0	0	4	9	d__Bacteria;p__Gemmatimonadota;c__Gemmatimonadota;o__Gemmatimonadales;f__Gemmatimonadaceae;g__Gemmatimonas;s__uncultured_Gemmatimonas_sp.
ba4a5a35a12a68c7b0b1639eded30dd5	0	0	0	0	0	0	42	0	21	19	0	0	22	d__Bacteria;p__Actinobacteriota;c__Thermoleophilia;o__Solirubrobacterales;f__Solirubrobacteraceae;g__Solirubrobacter;s__Solirubrobacter_unclassified
9cf401df4620505a7c63d96ebfc13dd5	0	0	16	7	8	22	5	0	8	12	19	7	0	d__Bacteria;p__Bacteroidota;c__Bacteroidia;o__Cytophagales;f__Spirosomaceae;g__Spirosomaceae_unclassified;s__Spirosomaceae_unclassified
384000965477fec3ce8023113f473c4c	0	0	15	0	0	25	16	17	12	0	19	0	0	d__Bacteria;p__Planctomycetota;c__Planctomycetes;o__Isosphaerales;f__Isosphaeraceae;g__Tundrisphaera;s__Tundrisphaera_unclassified
dbf0fdaaa9484aef48e50bb0e5c23c9e	0	104	0	0	0	0	0	0	0	0	0	0	0	d__Bacteria;p__Proteobacteria;c__Alphaproteobacteria;o__Sphingomonadales;f__Sphingomonadaceae;g__Sphingomonas;s__Sphingomonas_sp._Z283
6aad10a4eacb5e4d78843cf825588a07	0	104	0	0	0	0	0	0	0	0	0	0	0	d__Bacteria;p__Bacteroidota;c__Chlorobia;o__Chlorobiales;f__Chlorobiaceae;g__Chlorobium;s__Chlorobium_unclassified
513d34689bf2bade7d1cf3d15002e845	104	0	0	0	0	0	0	0	0	0	0	0	0	d__Bacteria;p__Planctomycetota;c__Planctomycetes;o__Gemmatales;f__Gemmataceae;g__Gemmataceae_unclassified;s__Gemmataceae_unclassified
06a40a3d0c24ab9140ce7799d106b900	104	0	0	0	0	0	0	0	0	0	0	0	0	d__Bacteria;p__Actinobacteriota;c__Thermoleophilia;o__Solirubrobacterales;f__Solirubrobacteraceae;g__Solirubrobacter;s__Solirubrobacter_unclassified
23f408fc20b751ec119fe375f4901bf3	14	0	0	0	0	37	0	0	36	0	17	0	0	d__Bacteria;p__Firmicutes;c__Clostridia;o__Oscillospirales;f__Oscillospiraceae;g__UCG-005;s__UCG-005_unclassified
af060d1c30445a2a6a141d1b006b2b27	0	0	0	0	41	43	20	0	0	0	0	0	0	d__Bacteria;p__Actinobacteriota;c__Actinobacteriota;o__Geodermatophilales;f__Geodermatophilaceae;g__Geodermatophilaceae_unclassified;s__Geodermatophilaceae_unclassified
e6b6fde16c1332e65425004087535a77	0	0	0	24	18	0	0	0	0	0	0	0	61	d__Bacteria;p__Entotheonellaeota;c__Entotheonellia;o__Entotheonellales;f__Entotheonellaceae;g__Candidatus_Entotheonella;s__Candidatus_Entotheonella_unclassified
31e64a0e8cad9681cd73456def9dfc3d	0	0	0	27	27	0	0	0	19	0	0	0	30	d__Bacteria;p__Acidobacteriota;c__Blastocatellia;o__Pyrinomonadales;f__Pyrinomonadaceae;g__RB41;s__RB41_unclassified
604926f929130b96937f121f8ecb848a	0	0	21	9	0	0	12	0	0	22	12	27	0	d__Bacteria;p__Proteobacteria;c__Alphaproteobacteria;o__Rhizobiales;f__Beijerinckiaceae;g__Psychroglaciecola;s__Psychroglaciecola_unclassified
f2b738ff60248789d43c4ef3ade57689	0	0	0	13	29	0	0	10	21	15	15	0	0	d__Bacteria;p__Planctomycetota;c__Phycisphaerae;o__Tepidisphaerales;f__WD2101_soil_group;g__WD2101_soil_group_unclassified;s__WD2101_soil_group_unclassified
1ee6184a8598318643e5fc3c845ad4ad	0	0	26	0	0	19	27	7	19	0	5	0	0	d__Bacteria;p__Proteobacteria;c__Alphaproteobacteria;o__Rhizobiales;f__Beijerinckiaceae;g__Methylobacterium-Methylorubrum;s__Methylobacterium-Methylorubrum_unclassified
de36d5720ab7c93fb073047e1d2f5b32	0	0	29	0	0	0	41	0	33	0	0	0	0	d__Bacteria;p__Proteobacteria;c__Alphaproteobacteria;o__Rhodospirillales;f__Acetobacteraceae;g__Roseomonas;s__uncultured_Roseomonas_sp.
5a25db642390d97328fdda095d4d60a7	0	0	31	0	0	0	0	0	0	0	72	0	0	d__Bacteria;p__Myxococcota;c__Myxococcia;o__Myxococcales;f__Myxococcaceae;g__Archangium;s__Archangium_unclassified
85c9bb3bb2f88d07610e64275facdbc1	0	0	20	0	0	0	25	0	21	17	20	0	0	d__Bacteria;p__Proteobacteria;c__Alphaproteobacteria;o__Sphingomonadales;f__Sphingomonadaceae;g__Altererythrobacter;s__Altererythrobacter_unclassified
4726fc66e73c5cbf91f4949023af2f8e	103	0	0	0	0	0	0	0	0	0	0	0	0	d__Bacteria;p__Proteobacteria;c__Alphaproteobacteria;o__Caulobacterales;f__Hyphomonadaceae;g__Hyphomonadaceae_unclassified;s__Hyphomonadaceae_unclassified
57c7320bdaf715b0651583f41c5ee386	103	0	0	0	0	0	0	0	0	0	0	0	0	d__Bacteria;p__Acidobacteriota;c__Vicinamibacteria;o__Vicinamibacterales;f__Vicinamibacteraceae;g__Vicinamibacteraceae_unclassified;s__Vicinamibacteraceae_unclassified
745055353dff0130f3382a7221d85677	103	0	0	0	0	0	0	0	0	0	0	0	0	d__Bacteria;p__Gemmatimonadota;c__Gemmatimonadetes;o__Gemmatimonadales;f__Gemmatimonadaceae;g__Gemmatimonadaceae_unclassified;s__Gemmatimonadaceae_unclassified
313592e4a9dd4f3df58f076dcc580a4e	0	0	0	0	0	0	26	0	16	0	61	0	0	d__Bacteria;p__Gemmatimonadota;c__Gemmatimonadetes;o__Gemmatimonadales;f__Gemmatimonadaceae;g__Gemmatimonadaceae_unclassified;s__Gemmatimonadaceae_unclassified
d40ef862a432198e7dce306ff321b24a	0	0	0	0	0	0	0	59	0	24	20	0	0	d__Bacteria;p__Entotheonellaeota;c__Entotheonellia;o__Entotheonellales;f__Entotheonellaceae;g__Candidatus_Entotheonella;s__Candidatus_Entotheonella_unclassified
4365fb3920f7ba2ef0f81eb57ec2929a	0	0	0	0	39	0	0	31	0	33	0	0	0	d__Bacteria;p__Actinobacteriota;c__Thermoleophilia;o__Gaiellales;f__Gaiellaceae;g__Gaiella;s__Gaiella_unclassified
c42232086836859cc02e9e023de9d425	0	0	0	0	19	0	16	28	0	12	0	18	9	d__Bacteria;p__Proteobacteria;c__Alphaproteobacteria;o__Caulobacterales;f__Caulobacteraceae;g__Caulobacteraceae_unclassified;s__Caulobacteraceae_unclassified
ce2d8fec036e4f7b8cb9ee773858bad0	0	0	0	16	22	7	0	22	0	16	0	0	19	d__Bacteria;p__Actinobacteriota;c__MB-A2-108;o__MB-A2-108_unclassified;f__MB-A2-108_unclassified;g__MB-A2-108_unclassified;s__MB-A2-108_unclassified
df7ca50f63c4a5eeb5bd657cae4800ff	0	0	34	30	0	0	0	0	0	38	0	0	0	d__Bacteria;p__Proteobacteria;c__Betaproteobacteria;o__Burkholderiales;f__Burkholderiales_unclassified;g__Burkholderiales_unclassified;s__Burkholderiales_unclassified
ae0caa65cf98cc84e7cd12883f712b6c	32	0	0	36	0	0	0	0	34	0	0	0	0	d__Bacteria;p__Actinobacteriota;c__Thermoleophilia;o__Solirubrobacterales;f__Solirubrobacteraceae;g__Solirubrobacter;s__uncultured_Solirubrobacter_sp.
142a96ab4da688530e8813a44067e77b	0	0	9	9	0	12	19	0	9	10	13	21	0	d__Bacteria;p__Proteobacteria;c__Alphaproteobacteria;o__Rhizobiales;f__Xanthobacteraceae;g__Pseudorhodoplanes;s__Pseudorhodoplanes_unclassified
8235169fe97febd93b5b58c630a0db58	0	64	0	38	0	0	0	0	0	0	0	0	0	d__Bacteria;p__Actinobacteriota;c__Thermoleophilia;o__Solirubrobacterales;f__Solirubrobacteraceae;g__Solirubrobacter;s__Solirubrobacter_unclassified
7b5dfda6d21e471674bc13e14197457a	0	0	44	23	35	0	0	0	0	0	0	0	0	d__Bacteria;p__Gemmatimonadota;c__Gemmatimonadetes;o__Gemmatimonadales;f__Gemmatimonadaceae;g__Gemmatimonadaceae_unclassified;s__Gemmatimonadaceae_unclassified
1772ad41829b4180c8af6c0a04cb2095	0	0	0	40	0	0	0	32	0	0	0	30	0	d__Bacteria;p__Acidobacteriota;c__Blastocatellia;o__Pyrinomonadales;f__Pyrinomonadaceae;g__RB41;s__RB41_unclassified
d05256ecefddd3911378fbe7442d45a5	0	0	0	10	18	0	0	0	11	17	29	17	0	d__Bacteria;p__Proteobacteria;c__Alphaproteobacteria;o__Alphaproteobacteria_unclassified;f__Alphaproteobacteria_unclassified;g__Alphaproteobacteria_unclassified;s__Alphaproteobacteria_unclassified
3b9f4979db993910817e3745f440e2f4	102	0	0	0	0	0	0	0	0	0	0	0	0	d__Bacteria;p__Actinobacteriota;c__Thermoleophilia;o__Solirubrobacterales;f__Solirubrobacteraceae;g__Conexibacter;s__Conexibacter_unclassified
a65dacfc771320fa8a984a4bd1de67da	33	0	0	0	44	0	0	25	0	0	0	0	0	d__Bacteria;p__Actinobacteriota;c__Thermoleophilia;o__Gaiellales;f__Gaiellales_unclassified;g__Gaiellales_unclassified;s__Gaiellales_unclassified
a1729ef6dbd6415c6b229ef61995b696	92	0	0	0	10	0	0	0	0	0	0	0	0	d__Bacteria;p__Firmicutes;c__Bacilli;o__Paenibacillales;f__Paenibacillaceae;g__Paenibacillus;s__Paenibacillus_unclassified
4ce0ec93eeb87f86a7cbfffe7acda0b7	0	0	0	0	0	10	0	0	33	32	9	18	0	d__Bacteria;p__Bacteroidota;c__Bacteroidia;o__Chitinophagales;f__Chitinophagaceae;g__Flavitalea;s__Flavitalea_unclassified
3f4cc55cbd637cbfa298523601297291	0	0	0	0	0	0	0	0	66	0	36	0	0	d__Bacteria;p__Gemmatimonadota;c__Longimicrobia;o__Longimicrobiales;f__Longimicrobiaceae;g__Longimicrobiaceae_unclassified;s__Longimicrobiaceae_unclassified
61aab1871c6c29e867f0b24d763a9ebf	0	0	0	0	13	25	0	0	0	33	31	0	0	d__Bacteria;p__Bacteroidota;c__Bacteroidia;o__Chitinophagales;f__Chitinophagaceae;g__Segetibacter;s__Segetibacter_unclassified
1bbba60532e662a3a579687567176c7c	0	0	0	0	34	0	0	0	0	0	0	24	43	d__Bacteria;p__Actinobacteriota;c__Actinobacteriota;o__Actinobacteriota_unclassified;f__Actinobacteriota_unclassified;g__Actinobacteriota_unclassified;s__Actinobacteriota_unclassified
6054f85fa72f85a7bb130a938e75870c	0	0	0	0	27	0	0	49	0	13	4	0	8	d__Bacteria;p__Actinobacteriota;c__Actinobacteria;o__Pseudonocardiales;f__Pseudonocardiaceae;g__Actinophytocola;s__Actinophytocola_unclassified
c7f708823f6a1f20776b1825b0f71646	0	0	0	0	0	0	0	47	0	0	0	0	54	d__Bacteria;p__Proteobacteria;c__Gammaproteobacteria;o__Burkholderiales;f__Nitrosomonadaceae;g__MND1;s__MND1_unclassified
2cabd797a7dadbf92ee0aa7d94e1dbfa	0	0	0	17	0	17	0	42	0	0	0	0	25	d__Bacteria;p__Acidobacteriota;c__Vicinamibacteria;o__Vicinamibacterales;f__Vicinamibacterales_unclassified;g__Vicinamibacterales_unclassified;s__Vicinamibacterales_unclassified
31be246065fe05ec9eb1c47cab00db74	0	0	0	18	0	52	0	0	11	0	20	0	0	d__Bacteria;p__Chloroflexi;c__Chloroflexia;o__Thermomicrobiales;f__JG30-KF-CM45;g__JG30-KF-CM45_unclassified;s__JG30-KF-CM45_unclassified
b156b6685ffbb671026c9d87f5e90ff7	82	0	0	19	0	0	0	0	0	0	0	0	0	d__Bacteria;p__Acidobacteriota;c__Vicinamibacteria;o__Vicinamibacterales;f__Vicinamibacteraceae;g__Vicinamibacteraceae_unclassified;s__Vicinamibacteraceae_unclassified
e3ee77d9a00cd133cf96224236b28ffd	0	0	0	14	0	16	0	0	0	16	43	12	0	d__Bacteria;p__Proteobacteria;c__Alphaproteobacteria;o__Rhizobiales;f__Beijerinckiaceae;g__Psychroglaciecola;s__Psychroglaciecola_unclassified
a76aa0dcfb50640d8107776285e231b5	0	0	0	19	26	22	0	34	0	0	0	0	0	d__Bacteria;p__Planctomycetota;c__Planctomycetes;o__Gemmatales;f__Gemmataceae;g__Gemmataceae_unclassified;s__Gemmataceae_unclassified
ca18bcaece6e8927f3147243d5c0c042	0	79	0	22	0	0	0	0	0	0	0	0	0	d__Bacteria;p__Acidobacteriota;c__Acidobacteriota_unclassified;o__Acidobacteriota_unclassified;f__Acidobacteriota_unclassified;g__Acidobacteriota_unclassified;s__Acidobacteriota_unclassified
483789f2f76ad216aebad2bc9fad810e	0	0	0	38	0	0	0	0	15	0	48	0	0	d__Bacteria;p__Planctomycetota;c__Planctomycetes;o__Isosphaerales;f__Isosphaeraceae;g__Isosphaeraceae_unclassified;s__Isosphaeraceae_unclassified
6e7070395f32d7b109ba4608228b71d6	0	0	8	0	0	21	16	0	21	0	27	8	0	d__Bacteria;p__Myxococcota;c__Myxococcia;o__Myxococcales;f__Myxococcaceae;g__Myxococcus;s__Myxococcus_unclassified
545dd78d9f4a4ce716cec957d9f76667	0	101	0	0	0	0	0	0	0	0	0	0	0	d__Bacteria;p__Planctomycetota;c__Planctomycetes;o__Gemmatales;f__Gemmataceae;g__Gemmataceae_unclassified;s__Gemmataceae_unclassified
9e1f27ec707c75dbc97cb303c2dddddb	101	0	0	0	0	0	0	0	0	0	0	0	0	d__Bacteria;p__Actinobacteriota;c__Actinobacteriota;o__Actinobacteriota_unclassified;f__Actinobacteriota_unclassified;g__Actinobacteriota_unclassified;s__Actinobacteriota_unclassified
e4fce140d1573a5c51a96406a544e204	101	0	0	0	0	0	0	0	0	0	0	0	0	d__Bacteria;p__Actinobacteriota;c__Thermoleophilia;o__Solirubrobacterales;f__Solirubrobacteraceae;g__Solirubrobacter;s__Solirubrobacter_unclassified
85c98d04872e36ca71cea5d5952576f0	0	0	0	0	0	12	38	0	11	0	23	17	0	d__Bacteria;p__Actinobacteriota;c__Actinobacteria;o__Propionibacteriales;f__Nocardioidaceae;g__Nocardioides;s__Nocardioides_unclassified
ce7af0464c810a7dd011b30081943d76	0	0	0	0	0	0	67	0	34	0	0	0	0	d__Bacteria;p__Planctomycetota;c__Planctomycetes;o__Isosphaerales;f__Isosphaeraceae;g__Isosphaeraceae_unclassified;s__Isosphaeraceae_unclassified
563cd91a7e6e626e62d7c2aea5b8ebe2	0	0	0	18	18	10	0	18	0	0	0	11	25	d__Bacteria;p__Actinobacteriota;c__Rubrobacteria;o__Rubrobacterales;f__Rubrobacteriaceae;g__Rubrobacter;s__Rubrobacter_unclassified
03e533068ba953ac11fb95b1a93d02f6	0	0	0	0	24	0	0	22	22	9	0	0	23	d__Bacteria;p__Methylomirabilota;c__Methylomirabilia;o__Rokubacteriales;f__Rokubacteriales_unclassified;g__Rokubacteriales_unclassified;s__Rokubacteriales_unclassified
597e1e06b0161a55b69cf839b533bdca	0	0	14	14	17	0	0	19	17	0	0	0	19	d__Bacteria;p__Acidobacteriota;c__Vicinamibacteria;o__Vicinamibacterales;f__Vicinamibacteraceae;g__Vicinamibacteraceae_unclassified;s__Vicinamibacteraceae_unclassified
c9583fb367fed2766d89432097ab8b56	0	0	0	0	11	0	20	17	0	29	0	10	13	d__Bacteria;p__Acidobacteriota;c__Vicinamibacteria;o__Vicinamibacterales;f__Vicinamibacterales_unclassified;g__Vicinamibacterales_unclassified;s__Vicinamibacterales_unclassified
4ae77feeb16af6006dd1c4a4996dc691	0	0	6	22	33	20	0	12	0	0	0	0	7	d__Bacteria;p__Actinobacteriota;c__Actinobacteria;o__Euzebyales;f__Euzebyaceae;g__Euzebyaceae_unclassified;s__Euzebyaceae_unclassified
6b05953e72d14c9a778812efccb1af9b	0	0	0	87	0	0	0	13	0	0	0	0	0	d__Bacteria;p__Acidobacteriota;c__Blastocatellia;o__Pyrinomonadales;f__Pyrinomonadaceae;g__RB41;s__RB41_unclassified
cabe9b75c288735e2581e83a289027e0	0	0	0	44	19	37	0	0	0	0	0	0	0	d__Bacteria;p__Gemmatimonadota;c__Gemmatimonadetes;o__Gemmatimonadales;f__Gemmatimonadaceae;g__Gemmatimonadaceae_unclassified;s__Gemmatimonadaceae_unclassified
1d1badf6aa5c235c0b998ce0931a4194	0	0	0	16	0	9	0	20	13	11	31	0	0	d__Bacteria;p__Bdellovibrionota;c__Bdellovibrionia;o__Bdellovibrionales;f__Bdellovibrionaceae;g__OM27_clade;s__OM27_clade_unclassified
387798e7c5a98efb15b8701777415805	0	0	16	18	0	25	0	0	0	19	22	0	0	d__Bacteria;p__Proteobacteria;c__Alphaproteobacteria;o__Rhizobiales;f__Rhizobiales_unclassified;g__Rhizobiales_unclassified;s__Rhizobiales_unclassified
70c23868f9289b37fc44f6378ee7cd79	0	0	0	19	0	0	0	81	0	0	0	0	0	d__Bacteria;p__Chloroflexi;c__Chloroflexia;o__Thermomicrobiales;f__JG30-KF-CM45;g__JG30-KF-CM45_unclassified;s__JG30-KF-CM45_unclassified
467234c8953a603036d5d9281f64ee83	0	0	41	14	0	0	0	0	20	0	25	0	0	d__Bacteria;p__Proteobacteria;c__Alphaproteobacteria;o__Sphingomonadales;f__Sphingomonadaceae;g__Sphingomonas;s__Sphingomonas_unclassified
43fa150ffac46f8a650e465222045f5a	0	0	47	0	0	0	0	0	53	0	0	0	0	d__Bacteria;p__Proteobacteria;c__Alphaproteobacteria;o__Caulobacterales;f__Caulobacteraceae;g__Caulobacter;s__Caulobacter_unclassified
3f501fbc20498cf554000a722cf602b8	0	0	17	0	0	35	11	21	16	0	0	0	0	d__Bacteria;p__Planctomycetota;c__Phycisphaerae;o__Tepidisphaerales;f__WD2101_soil_group;g__WD2101_soil_group_unclassified;s__WD2101_soil_group_unclassified
502dddcd18b6e266c23af842146affe9	0	100	0	0	0	0	0	0	0	0	0	0	0	d__Bacteria;p__Actinobacteriota;c__Thermoleophilia;o__Gaiellales;f__Gaiellales_unclassified;g__Gaiellales_unclassified;s__Gaiellales_unclassified
dd5242ee7154ed9db33b2c4c9eed2fb1	0	100	0	0	0	0	0	0	0	0	0	0	0	d__Bacteria;p__Proteobacteria;c__Gammaproteobacteria;o__Gammaproteobacteria_unclassified;f__Gammaproteobacteria_unclassified;g__Gammaproteobacteria_unclassified;s__Gammaproteobacteria_unclassified
1e743884f7226a5d0c8fa6eb2a1b3edd	100	0	0	0	0	0	0	0	0	0	0	0	0	d__Bacteria;p__Actinobacteriota;c__Thermoleophilia;o__Gaiellales;f__Gaiellales_unclassified;g__Gaiellales_unclassified;s__Gaiellales_unclassified
beccc576b55db191142250fc72658397	100	0	0	0	0	0	0	0	0	0	0	0	0	d__Bacteria;p__Acidobacteriota;c__Blastocatellia;o__Pyrinomonadales;f__Pyrinomonadaceae;g__RB41;s__RB41_unclassified
a1f179b3f8497b3637532b6f8a0a63b3	0	0	0	0	0	31	13	0	0	16	40	0	0	d__Bacteria;p__Acidobacteriota;c__Vicinamibacteria;o__Vicinamibacterales;f__Vicinamibacterales_unclassified;g__Vicinamibacterales_unclassified;s__Vicinamibacterales_unclassified
ecb2583c5cd94cd80eb3b7811a7d4c66	0	0	0	0	0	0	0	0	33	24	43	0	0	d__Bacteria;p__Bacteroidota;c__Chitinophagia;o__Chitinophagales;f__Chitinophagaceae;g__Niastella;s__uncultured_Niastella_sp.
72ac3ef07b727060a9cf183a56d29da3	0	0	0	0	0	0	0	0	0	0	100	0	0	d__Bacteria;p__Acidobacteriota;c__Blastocatellia;o__Pyrinomonadales;f__Pyrinomonadaceae;g__RB41;s__RB41_unclassified
c31eb5b8e91bd171cfd650b15db13535	0	0	0	0	26	0	0	38	0	36	0	0	0	d__Bacteria;p__Actinobacteriota;c__Actinobacteria;o__Micromonosporales;f__Micromonosporaceae;g__Asanoa;s__Asanoa_unclassified
3a4ed52bac12be6f738c45c6e7bbd08c	0	0	0	0	0	0	0	0	0	100	0	0	0	d__Bacteria;p__Proteobacteria;c__Alphaproteobacteria;o__Rhizobiales;f__Rhizobiales_unclassified;g__Rhizobiales_unclassified;s__Rhizobiales_unclassified
326d941b390cab1fb64402bf4eb235e5	0	0	14	17	16	8	0	14	0	7	0	0	23	d__Bacteria;p__Actinobacteriota;c__Actinobacteriota;o__Frankiales;f__Frankiales_unclassified;g__Frankiales_unclassified;s__Frankiales_unclassified
3a04320fe47b2462b6ff959223d7507f	0	0	22	0	0	0	0	0	0	22	13	14	28	d__Bacteria;p__Actinobacteriota;c__Actinobacteriota;o__Actinobacteriota_unclassified;f__Actinobacteriota_unclassified;g__Actinobacteriota_unclassified;s__Actinobacteriota_unclassified
8335ccc30e4e07ce9c18ca7198aa3a0b	0	0	4	7	17	13	0	0	10	16	4	11	17	d__Bacteria;p__Chloroflexi;c__Chloroflexia;o__Kallotenuales;f__AKIW781;g__AKIW781_unclassified;s__AKIW781_unclassified
8953fadbdd53618bac6abada6f9300ee	0	0	0	0	17	0	0	42	0	0	0	0	40	d__Bacteria;p__Acidobacteriota;c__Vicinamibacteria;o__Vicinamibacterales;f__Vicinamibacteraceae;g__Vicinamibacteraceae_unclassified;s__Vicinamibacteraceae_unclassified
f432aa8061cba798addb1303c9cc87e8	0	0	0	40	19	0	0	22	0	0	0	18	0	d__Bacteria;p__Verrucomicrobiota;c__Verrucomicrobiae;o__Chthoniobacterales;f__Chthoniobacteraceae;g__Chthoniobacter;s__Chthoniobacter_unclassified
7999cd3a350bbfe4c4d9964a4b72cf0f	0	70	0	18	0	11	0	0	0	0	0	0	0	d__Bacteria;p__Actinobacteriota;c__Acidimicrobiia;o__Microtrichales;f__Ilumatobacteraceae;g__Ilumatobacteraceae_unclassified;s__Ilumatobacteraceae_unclassified
5bed17ce06ca8981ef43cbb9398cbc32	0	0	0	16	24	20	0	0	0	0	25	14	0	d__Bacteria;p__Myxococcota;c__Polyangia;o__Polyangiales;f__Polyangiaceae;g__Jahnella;s__Jahnella_unclassified
b17fd93885cea1126550e95c7d599d1a	0	0	0	25	0	20	17	0	0	0	37	0	0	d__Bacteria;p__Proteobacteria;c__Alphaproteobacteria;o__Acetobacterales;f__Acetobacteraceae;g__Craurococcus-Caldovatus;s__Craurococcus-Caldovatus_unclassified
cff6b7d16343e5100becc249a53111ce	0	0	15	0	16	12	0	0	0	19	26	11	0	d__Bacteria;p__Actinobacteriota;c__Actinobacteria;o__Frankiales;f__Sporichthyaceae;g__Sporichthyaceae_unclassified;s__Sporichthyaceae_unclassified
7f9cd1cf2565e25c3e90f16db9221b27	0	99	0	0	0	0	0	0	0	0	0	0	0	d__Bacteria;p__Proteobacteria;c__Gammaproteobacteria;o__Burkholderiales;f__Oxalobacteraceae;g__Massilia;s__Massilia_unclassified
3cd5a0d02a32b25e42dd05435fab7d23	99	0	0	0	0	0	0	0	0	0	0	0	0	d__Bacteria;p__Chloroflexi;c__JG30-KF-CM66;o__JG30-KF-CM66_unclassified;f__JG30-KF-CM66_unclassified;g__JG30-KF-CM66_unclassified;s__JG30-KF-CM66_unclassified
3c53c4fbda090e56f84874eeb1a7b099	0	0	7	11	15	6	5	10	0	0	5	6	33	d__Bacteria;p__Gemmatimonadota;c__Gemmatimonadota_unclassified;o__Gemmatimonadota_unclassified;f__Gemmatimonadota_unclassified;g__Gemmatimonadota_unclassified;s__Gemmatimonadota_unclassified
439f39eabc09d09feee3758a4b8fb194	57	0	0	0	23	5	0	0	0	0	0	5	8	d__Bacteria;p__Gemmatimonadota;c__Gemmatimonadetes;o__Gemmatimonadales;f__Gemmatimonadaceae;g__Gemmatimonas;s__Gemmatimonas_unclassified
3d78789d194e40d56c0775cb36df3971	0	0	9	0	25	6	0	19	0	9	0	8	22	d__Bacteria;p__Chloroflexi;c__Ktedonobacteria;o__C0119;f__C0119_unclassified;g__C0119_unclassified;s__C0119_unclassified
2420f8e49d332f3f46967ada270bf78d	0	0	0	29	32	0	0	18	0	0	0	0	19	d__Bacteria;p__Actinobacteriota;c__Actinobacteria;o__Frankiales;f__Sporichthyaceae;g__Sporichthya;s__Sporichthya_unclassified
6c49e1b574b73da17f0e084430eceee9	0	0	22	23	32	0	0	21	0	0	0	0	0	d__Bacteria;p__Acidobacteriota;c__Acidobacteriota_unclassified;o__Acidobacteriota_unclassified;f__Acidobacteriota_unclassified;g__Acidobacteriota_unclassified;s__Acidobacteriota_unclassified
f20a753e9eb10479771e08d70b08b533	0	0	14	24	0	20	0	0	0	8	32	0	0	d__Bacteria;p__Actinobacteriota;c__Actinobacteria;o__Frankiales;f__Geodermatophilaceae;g__Geodermatophilus;s__Geodermatophilus_unclassified
7c880ee41ffe2079dc88e3b20dbefb7d	0	0	0	49	0	30	0	0	0	0	0	19	0	d__Bacteria;p__Actinobacteriota;c__Thermoleophilia;o__Gaiellales;f__Gaiellales_unclassified;g__Gaiellales_unclassified;s__Gaiellales_unclassified
aa915ea420e0fa3144a18e233bfb50c8	0	0	19	0	0	0	20	19	18	22	0	0	0	d__Bacteria;p__Acidobacteriota;c__Thermoanaerobaculia;o__Thermoanaerobaculales;f__Thermoanaerobaculaceae;g__Subgroup_10;s__Subgroup_10_unclassified
bb95c34b75cbe5daac9f4059d774639d	66	11	0	0	0	0	0	0	21	0	0	0	0	d__Bacteria;p__Actinobacteriota;c__Actinobacteria;o__0319-7L14;f__0319-7L14_unclassified;g__0319-7L14_unclassified;s__0319-7L14_unclassified
58422573154da3a479480099e59cb44a	98	0	0	0	0	0	0	0	0	0	0	0	0	d__Bacteria;p__Proteobacteria;c__Alphaproteobacteria;o__Caulobacterales;f__Hyphomonadaceae;g__Hirschia;s__Hirschia_unclassified
4636b89f8302196df388e43f25ea025b	98	0	0	0	0	0	0	0	0	0	0	0	0	d__Bacteria;p__Actinobacteriota;c__Rubrobacteria;o__Rubrobacterales;f__Rubrobacteriaceae;g__Rubrobacter;s__Rubrobacter_unclassified
9ddbf2b25f07e00bd51f49c2fa85af12	83	0	0	0	15	0	0	0	0	0	0	0	0	d__Bacteria;p__Actinobacteriota;c__Actinobacteria;o__Corynebacteriales;f__Mycobacteriaceae;g__Mycobacterium;s__Mycobacterium_unclassified
9e5d3c77afa5079b35fa96e5852fcc47	0	0	0	0	0	53	0	0	37	0	0	8	0	d__Bacteria;p__Actinobacteriota;c__Actinobacteria;o__Pseudonocardiales;f__Pseudonocardiaceae;g__Pseudonocardia;s__Pseudonocardia_unclassified
c178d448ff2b366cd727c3ac073064db	0	0	0	0	0	0	48	0	0	50	0	0	0	d__Bacteria;p__Actinobacteriota;c__Thermoleophilia;o__Solirubrobacterales;f__Solirubrobacteraceae;g__Solirubrobacter;s__Solirubrobacter_unclassified
f2a861446dc1d4461fdf14771818d7f5	0	0	0	0	0	0	0	0	0	98	0	0	0	d__Bacteria;p__Actinobacteriota;c__Actinobacteriota;o__Actinobacteriota_unclassified;f__Actinobacteriota_unclassified;g__Actinobacteriota_unclassified;s__Actinobacteriota_unclassified
13d27eadbe28c5a9bddc7810908afbb9	0	0	0	0	0	98	0	0	0	0	0	0	0	d__Bacteria;p__Gemmatimonadota;c__Longimicrobia;o__Longimicrobiales;f__Longimicrobiaceae;g__Longimicrobiaceae_unclassified;s__Longimicrobiaceae_unclassified
2c725023a5ac4d6c5682509eae474ece	0	0	25	0	14	0	0	14	17	13	5	0	9	d__Bacteria;p__Gemmatimonadota;c__AKAU4049;o__AKAU4049_unclassified;f__AKAU4049_unclassified;g__AKAU4049_unclassified;s__AKAU4049_unclassified
bc9f9baa7fdaebe1a53b9b554b26e923	0	0	0	8	12	6	0	15	11	25	0	7	13	d__Bacteria;p__Acidobacteriota;c__Vicinamibacteria;o__Vicinamibacterales;f__Vicinamibacteraceae;g__Vicinamibacteraceae_unclassified;s__Vicinamibacteraceae_unclassified
f37c7dd563f3459c679ee9323d71e5e6	0	0	0	0	10	29	0	0	0	24	7	13	14	d__Bacteria;p__Planctomycetota;c__Phycisphaerae;o__Tepidisphaerales;f__WD2101_soil_group;g__WD2101_soil_group_unclassified;s__WD2101_soil_group_unclassified
5a34e9bac84a5a56deb9fada4bdfa50c	0	0	10	30	17	15	0	25	0	0	0	0	0	d__Bacteria;p__Chloroflexi;c__TK10;o__TK10_unclassified;f__TK10_unclassified;g__TK10_unclassified;s__TK10_unclassified
5908faca0bae096259c5908952a6821b	0	0	19	14	0	12	15	0	17	0	20	0	0	d__Bacteria;p__Proteobacteria;c__Alphaproteobacteria;o__Acetobacterales;f__Acetobacteraceae;g__Craurococcus-Caldovatus;s__Craurococcus-Caldovatus_unclassified
685d7641647b5c152f73b2a37ee2c400	28	0	32	0	8	15	14	0	0	0	0	0	0	d__Bacteria;p__Actinobacteriota;c__Actinobacteria;o__Micrococcales;f__Micrococcaceae;g__Kocuria;s__Kocuria_unclassified
efbce571a3db1bab3ffee3608d3ae0a1	75	0	0	0	0	0	0	5	0	11	6	0	0	d__Bacteria;p__Bacteroidota;c__Bacteroidia;o__Cytophagales;f__Microscillaceae;g__Microscillaceae_unclassified;s__Microscillaceae_unclassified
14956c6af32c1af4d5725016496e5147	0	0	0	0	0	0	11	11	0	15	30	30	0	d__Bacteria;p__Gemmatimonadota;c__Gemmatimonadetes;o__Gemmatimonadales;f__Gemmatimonadaceae;g__Gemmatimonadaceae_unclassified;s__Gemmatimonadaceae_unclassified
1be4cb419bdedd599131bd100035cc56	0	0	0	50	28	0	0	8	0	0	0	0	10	d__Bacteria;p__Actinobacteriota;c__Actinobacteria;o__Propionibacteriales;f__Nocardioidaceae;g__Flindersiella;s__Flindersiella_unclassified
d834ac2153095a460bc0b0fb078e69da	0	0	0	34	11	0	0	25	0	0	0	0	26	d__Bacteria;p__Actinobacteriota;c__Thermoleophilia;o__Solirubrobacterales;f__Solirubrobacteraceae;g__Parviterribacter;s__Parviterribacter_unclassified
c9804baa6899d6338d4e9c5c8682123a	0	0	0	0	12	0	14	15	5	0	0	24	26	d__Bacteria;p__Actinobacteriota;c__Actinobacteria;o__Pseudonocardiales;f__Pseudonocardiaceae;g__Crossiella;s__Crossiella_unclassified
4295c0b6aa3cdd8cb8ad685ba31e53fc	0	0	0	0	0	0	0	16	25	19	25	0	11	d__Bacteria;p__Proteobacteria;c__Alphaproteobacteria;o__Tistrellales;f__Geminicoccaceae;g__Candidatus_Alysiosphaera;s__Candidatus_Alysiosphaera_unclassified
1ecd2d5d96f96519a5f549c5d95ceef7	0	0	28	0	0	0	0	25	17	0	0	0	26	d__Bacteria;p__Proteobacteria;c__Alphaproteobacteria;o__Rhizobiales;f__Hyphomicrobiaceae;g__Rhodoplanes;s__uncultured_Rhodoplanes_sp.
33200228ffce7cb95f3992416b8cfb82	75	0	0	21	0	0	0	0	0	0	0	0	0	d__Bacteria;p__Actinobacteriota;c__MB-A2-108;o__MB-A2-108_unclassified;f__MB-A2-108_unclassified;g__MB-A2-108_unclassified;s__MB-A2-108_unclassified
e34271323aa3ff9ed8edb582e4f112f3	26	28	0	42	0	0	0	0	0	0	0	0	0	d__Bacteria;p__Actinobacteriota;c__Thermoleophilia;o__Solirubrobacterales;f__67-14;g__67-14_unclassified;s__67-14_unclassified
bb9f51ed582d6695851cc8d3a22ca377	26	0	0	18	0	7	0	45	0	0	0	0	0	d__Bacteria;p__Actinobacteriota;c__Actinobacteriota;o__Micromonosporales;f__Micromonosporaceae;g__Micromonosporaceae_unclassified;s__Micromonosporaceae_unclassified
557920e4cc11fe2885b96aedbc2d6135	0	0	19	0	0	31	11	12	0	0	23	0	0	d__Bacteria;p__Proteobacteria;c__Deltaproteobacteria;o__Deltaproteobacteria_unclassified;f__Deltaproteobacteria_unclassified;g__Deltaproteobacteria_unclassified;s__Deltaproteobacteria_unclassified
2f56008741ddc54d7b49af851b142761	0	96	0	0	0	0	0	0	0	0	0	0	0	d__Bacteria;p__Planctomycetota;c__Planctomycetes;o__Gemmatales;f__Gemmataceae;g__Gemmataceae_unclassified;s__Gemmataceae_unclassified
91cceab0f55a1efc19f96563b32fa49f	0	96	0	0	0	0	0	0	0	0	0	0	0	d__Bacteria;p__Actinobacteriota;c__MB-A2-108;o__MB-A2-108_unclassified;f__MB-A2-108_unclassified;g__MB-A2-108_unclassified;s__MB-A2-108_unclassified
047834ec9cc91cac28af48cc8c8ee836	0	85	0	0	11	0	0	0	0	0	0	0	0	d__Bacteria;p__Gemmatimonadota;c__Gemmatimonadetes;o__Gemmatimonadales;f__Gemmatimonadaceae;g__Gemmatimonadaceae_unclassified;s__Gemmatimonadaceae_unclassified
6af456b70e5899bcb762217a41d3b308	0	96	0	0	0	0	0	0	0	0	0	0	0	d__Bacteria;p__Gemmatimonadota;c__S0134_terrestrial_group;o__S0134_terrestrial_group_unclassified;f__S0134_terrestrial_group_unclassified;g__S0134_terrestrial_group_unclassified;s__S0134_terrestrial_group_unclassified
bebca7b6b29c3e7b148de587ad977d6e	0	96	0	0	0	0	0	0	0	0	0	0	0	d__Bacteria;p__Verrucomicrobiota;c__Verrucomicrobiae;o__Chthoniobacterales;f__Chthoniobacteraceae;g__Candidatus_Udaeobacter;s__Candidatus_Udaeobacter_unclassified
f176b89fca1a6ee72d83520312ab43c2	96	0	0	0	0	0	0	0	0	0	0	0	0	d__Bacteria;p__Bdellovibrionota;c__Oligoflexia;o__0319-6G20;f__0319-6G20_unclassified;g__0319-6G20_unclassified;s__0319-6G20_unclassified
bab9f40b3edeff4948dee9309d3839ae	96	0	0	0	0	0	0	0	0	0	0	0	0	d__Bacteria;p__Actinobacteriota;c__Thermoleophilia;o__Solirubrobacterales;f__Solirubrobacteraceae;g__Solirubrobacter;s__Solirubrobacter_unclassified
e2052a733195944f59a7430d2fb2dd42	0	0	0	0	53	0	0	0	26	0	0	17	0	d__Bacteria;p__Entotheonellaeota;c__Entotheonellia;o__Entotheonellales;f__Entotheonellaceae;g__Candidatus_Entotheonella;s__Candidatus_Entotheonella_unclassified
ef75b44ceeafbcee58f18e5166265174	0	0	0	0	0	28	0	0	0	0	68	0	0	d__Bacteria;p__Actinobacteriota;c__Actinobacteria;o__Propionibacteriales;f__Nocardioidaceae;g__Marmoricola;s__Marmoricola_unclassified
ec99831517457f06c2198b6935905667	0	0	0	0	18	0	0	9	0	32	37	0	0	d__Bacteria;p__Verrucomicrobiota;c__Verrucomicrobiae;o__Chthoniobacterales;f__Chthoniobacteraceae;g__Candidatus_Udaeobacter;s__Candidatus_Udaeobacter_unclassified
c5a1a64b9f2d65bba7e76473542730f5	0	0	0	0	53	0	28	0	15	0	0	0	0	d__Bacteria;p__Actinobacteriota;c__Actinobacteria;o__Pseudonocardiales;f__Pseudonocardiaceae;g__Actinophytocola;s__Actinophytocola_unclassified
e5ef333f90676a89a1ee9d53c02dec35	0	0	15	13	20	0	5	21	0	0	0	4	17	d__Bacteria;p__Bacteroidota;c__Chitinophagia;o__Chitinophagales;f__Chitinophagaceae;g__Flavisolibacter;s__uncultured_Flavisolibacter_sp.
9a145376f8ab768c932fc471c8c1410b	0	0	0	0	0	0	0	16	36	9	0	0	34	d__Bacteria;p__Chloroflexi;c__TK10;o__TK10_unclassified;f__TK10_unclassified;g__TK10_unclassified;s__TK10_unclassified
7fb33bb77b52ef85e056add6f2ef5570	0	0	7	0	17	0	0	12	17	17	0	12	13	d__Bacteria;p__Acidobacteriota;c__Blastocatellia;o__Pyrinomonadales;f__Pyrinomonadaceae;g__RB41;s__RB41_unclassified
b36ddb43c676b4541ea5dc0e88ec7a3f	0	0	0	15	0	18	0	47	0	0	0	0	15	d__Bacteria;p__Actinobacteriota;c__Thermoleophilia;o__Solirubrobacterales;f__67-14;g__67-14_unclassified;s__67-14_unclassified
7d81978f5304c0f267ed48be73d18b72	0	0	0	32	0	39	0	0	0	0	24	0	0	d__Bacteria;p__Proteobacteria;c__Alphaproteobacteria;o__Rhodobacterales;f__Rhodobacteraceae;g__Rubellimicrobium;s__uncultured_Rubellimicrobium_sp.
cf0d4d21458a1009379063db98aa750f	0	17	0	51	27	0	0	0	0	0	0	0	0	d__Bacteria;p__Actinobacteriota;c__Rubrobacteria;o__Rubrobacterales;f__Rubrobacteriaceae;g__Rubrobacter;s__Rubrobacter_unclassified
dc722493601a0a5b48de83503cce7960	29	0	0	23	18	15	0	10	0	0	0	0	0	d__Bacteria;p__Acidobacteriota;c__Vicinamibacteria;o__Vicinamibacterales;f__Vicinamibacteraceae;g__Vicinamibacteraceae_unclassified;s__Vicinamibacteraceae_unclassified
bed412449633c105e28ffe58dcb14a38	0	0	18	0	0	10	33	9	0	0	12	13	0	d__Bacteria;p__Bacteroidota;c__Bacteroidia;o__Cytophagales;f__Cytophagaceae;g__Rhodocytophaga;s__Rhodocytophaga_unclassified
390d9bd9574d9c055afed5e365735b41	0	0	8	0	5	9	0	0	17	11	25	20	0	d__Bacteria;p__Chloroflexi;c__Anaerolineae;o__Caldilineales;f__Caldilineaceae;g__Litorilinea;s__Litorilinea_unclassified
42db3a35ecf7104a9e0c4b757cdd6504	0	95	0	0	0	0	0	0	0	0	0	0	0	d__Bacteria;p__Actinobacteriota;c__Thermoleophilia;o__Solirubrobacterales;f__67-14;g__67-14_unclassified;s__67-14_unclassified
ece99380b8ce913c61d14005ea682d18	95	0	0	0	0	0	0	0	0	0	0	0	0	d__Bacteria;p__Planctomycetota;c__Planctomycetes;o__Gemmatales;f__Gemmataceae;g__Gemmataceae_unclassified;s__Gemmataceae_unclassified
25fa20ea3e268fb59a82c3e330a21e11	95	0	0	0	0	0	0	0	0	0	0	0	0	d__Bacteria;p__Actinobacteriota;c__MB-A2-108;o__MB-A2-108_unclassified;f__MB-A2-108_unclassified;g__MB-A2-108_unclassified;s__MB-A2-108_unclassified
eedaba9b63b18545359a11dbedcb1fc1	95	0	0	0	0	0	0	0	0	0	0	0	0	d__Bacteria;p__Actinobacteriota;c__Thermoleophilia;o__Solirubrobacterales;f__67-14;g__67-14_unclassified;s__67-14_unclassified
9e908c9eda747efdc78ac99a15e91dbe	0	0	0	0	0	0	23	0	17	19	24	12	0	d__Bacteria;p__Actinobacteriota;c__Actinobacteria;o__Propionibacteriales;f__Nocardioidaceae;g__Nocardioides;s__Nocardioides_unclassified
2336e08894dd12ab2712e9f41e5dc264	0	0	0	0	0	7	33	0	19	0	36	0	0	d__Bacteria;p__Proteobacteria;c__Alphaproteobacteria;o__Acetobacterales;f__Acetobacteraceae;g__Craurococcus-Caldovatus;s__Craurococcus-Caldovatus_unclassified
b4b5eb7a9802b349537a3385aae67100	0	0	0	54	0	0	0	0	0	0	0	0	40	d__Bacteria;p__Acidobacteriota;c__Blastocatellia;o__Pyrinomonadales;f__Pyrinomonadaceae;g__RB41;s__RB41_unclassified
f0dec588694e3a7900d680baaede36cd	0	0	0	23	10	0	0	14	8	21	0	0	18	d__Bacteria;p__Proteobacteria;c__Alphaproteobacteria;o__Alphaproteobacteria_unclassified;f__Alphaproteobacteria_unclassified;g__Alphaproteobacteria_unclassified;s__Alphaproteobacteria_unclassified
def9fa8708adaf4fc39c283e1d3cc7ed	43	0	0	51	0	0	0	0	0	0	0	0	0	d__Bacteria;p__Actinobacteriota;c__Thermoleophilia;o__Solirubrobacterales;f__67-14;g__67-14_unclassified;s__67-14_unclassified
b97925ea4e2a8264ea2d880ae2e6cedb	66	0	0	20	0	0	0	0	0	0	4	4	0	d__Bacteria;p__Actinobacteriota;c__Actinobacteriota;o__Actinobacteriota_unclassified;f__Actinobacteriota_unclassified;g__Actinobacteriota_unclassified;s__Actinobacteriota_unclassified
8a6c11424e0c9f9eefe16bf0cb1b21bc	0	0	0	14	0	14	24	0	12	9	21	0	0	d__Bacteria;p__Actinobacteriota;c__Acidimicrobiia;o__Microtrichales;f__Ilumatobacteraceae;g__CL500-29_marine_group;s__CL500-29_marine_group_unclassified
9f6a6e184d142a6eeaa7da10dcf19ae2	0	24	0	33	0	0	0	0	0	0	0	37	0	d__Bacteria;p__Actinobacteriota;c__Thermoleophilia;o__Gaiellales;f__Gaiellaceae;g__Gaiella;s__Gaiella_unclassified
f7bd06a2364e80f3e4a9c39779eeaac7	0	0	31	0	28	0	9	0	0	26	0	0	0	d__Bacteria;p__Gemmatimonadota;c__Gemmatimonadetes;o__Gemmatimonadales;f__Gemmatimonadaceae;g__Gemmatimonadaceae_unclassified;s__Gemmatimonadaceae_unclassified
a1b94831530d0579f9656dc9c8051ec4	0	94	0	0	0	0	0	0	0	0	0	0	0	d__Bacteria;p__Actinobacteriota;c__Thermoleophilia;o__Gaiellales;f__Gaiellales_unclassified;g__Gaiellales_unclassified;s__Gaiellales_unclassified
524334f4159a34deedccf0e23f2c73b5	0	94	0	0	0	0	0	0	0	0	0	0	0	d__Bacteria;p__Verrucomicrobiota;c__Verrucomicrobiae;o__Chthoniobacterales;f__Terrimicrobiaceae;g__Terrimicrobium;s__Terrimicrobium_unclassified
fd3abc9b9fd2936e109fc0fdcadd9c67	0	94	0	0	0	0	0	0	0	0	0	0	0	d__Bacteria;p__Actinobacteriota;c__Thermoleophilia;o__Solirubrobacterales;f__67-14;g__67-14_unclassified;s__67-14_unclassified
a2e5dda68c83a355b27b1c961d8a27b2	94	0	0	0	0	0	0	0	0	0	0	0	0	d__Bacteria;p__Actinobacteriota;c__Actinobacteriota;o__Micromonosporales;f__Micromonosporaceae;g__Salinispora;s__Salinispora_sp._TS60-4C
0a72fe4d503e3d2b9afff5180d1154f8	94	0	0	0	0	0	0	0	0	0	0	0	0	d__Bacteria;p__Firmicutes;c__Bacilli;o__Bacillales;f__Bacillaceae;g__Bacillus;s__Bacillus_sp._PASCW14
3e24a4325306f266ef0d54c8b2f550f5	0	0	0	0	33	0	0	0	26	0	0	35	0	d__Bacteria;p__Acidobacteriota;c__Blastocatellia;o__Pyrinomonadales;f__Pyrinomonadaceae;g__RB41;s__RB41_unclassified
0672994ac7c4c36d822451f3d420685a	0	0	0	0	94	0	0	0	0	0	0	0	0	d__Bacteria;p__Planctomycetota;c__Planctomycetes;o__Isosphaerales;f__Isosphaeraceae;g__Isosphaeraceae_unclassified;s__Isosphaeraceae_unclassified
c83bb03c0430df88174c09ee4b690518	0	0	0	16	10	8	0	13	13	6	0	7	20	d__Bacteria;p__Chloroflexi;c__Chloroflexia;o__Kallotenuales;f__AKIW781;g__AKIW781_unclassified;s__AKIW781_unclassified
ce534cb3481f370dfee7ff674778756f	0	0	21	0	10	0	0	14	11	10	0	6	21	d__Bacteria;p__Acidobacteriota;c__Acidobacteriota_unclassified;o__Acidobacteriota_unclassified;f__Acidobacteriota_unclassified;g__Acidobacteriota_unclassified;s__Acidobacteriota_unclassified
d0e22bafce231ba5429bc63d88b87925	34	0	0	0	10	4	0	15	0	14	0	2	14	d__Bacteria;p__Planctomycetota;c__OM190;o__OM190_unclassified;f__OM190_unclassified;g__OM190_unclassified;s__OM190_unclassified
f7960ed02b2f6cbc4186f93d4c892ed7	0	0	0	8	11	0	8	8	12	20	0	0	26	d__Bacteria;p__Gemmatimonadota;c__Gemmatimonadetes;o__Gemmatimonadales;f__Gemmatimonadaceae;g__Gemmatimonadaceae_unclassified;s__Gemmatimonadaceae_unclassified
3dccdb2caba0b75080c17e5fab1e9efd	0	0	11	13	0	0	17	0	15	15	22	0	0	d__Bacteria;p__Actinobacteriota;c__Thermoleophilia;o__Solirubrobacterales;f__67-14;g__67-14_unclassified;s__67-14_unclassified
720919d417e916eb435aba48d4804285	0	0	0	19	0	28	0	46	0	0	0	0	0	d__Bacteria;p__Actinobacteriota;c__Actinobacteriota;o__Actinomycetales;f__Actinomycetales_unclassified;g__Actinomycetales_unclassified;s__Actinomycetales_unclassified
bcff4ba2e4b19cd37f096061921ac400	0	0	0	5	2	21	6	0	7	0	30	22	0	d__Bacteria;p__Myxococcota;c__Polyangia;o__Polyangiales;f__Sandaracinaceae;g__Sandaracinaceae_unclassified;s__Sandaracinaceae_unclassified
a97f850b283fe718d6cc2979a5be3c59	0	0	62	0	31	0	0	0	0	0	0	0	0	d__Bacteria;p__Actinobacteriota;c__Acidimicrobiia;o__Acidimicrobiales;f__Acidimicrobiales_unclassified;g__Acidimicrobiales_unclassified;s__Acidimicrobiales_unclassified
fcd35ff6b59d9e752bf1b5e887caaa05	0	0	11	0	8	0	0	12	21	8	17	16	0	d__Bacteria;p__Nitrospirota;c__Nitrospiria;o__Nitrospirales;f__Nitrospiraceae;g__Nitrospira;s__Nitrospira_unclassified
668d384a980e01cc01af8ab652e8984d	0	0	6	0	0	7	67	13	0	0	0	0	0	d__Bacteria;p__Bacteroidota;c__Bacteroidia;o__Cytophagales;f__Microscillaceae;g__Microscillaceae_unclassified;s__Microscillaceae_unclassified
c91abf99650ecafb0545b0cf1c9126ca	0	0	12	0	0	0	14	0	22	13	20	12	0	d__Bacteria;p__Proteobacteria;c__Alphaproteobacteria;o__Rhizobiales;f__Rhizobiales_unclassified;g__Rhizobiales_unclassified;s__Rhizobiales_unclassified
1eac8d098ab244b85a6efd65c73ef043	0	93	0	0	0	0	0	0	0	0	0	0	0	d__Bacteria;p__Actinobacteriota;c__Actinobacteria;o__0319-7L14;f__0319-7L14_unclassified;g__0319-7L14_unclassified;s__0319-7L14_unclassified
871f6a08927ff593803db04f637449c2	0	93	0	0	0	0	0	0	0	0	0	0	0	d__Bacteria;p__Acidobacteriota;c__Blastocatellia;o__Pyrinomonadales;f__Pyrinomonadaceae;g__RB41;s__RB41_unclassified
5c01b34f1b66fd7a9c4973b5881676bd	93	0	0	0	0	0	0	0	0	0	0	0	0	d__Bacteria;p__Entotheonellaeota;c__Entotheonellia;o__Entotheonellales;f__Entotheonellaceae;g__Entotheonellaceae_unclassified;s__Entotheonellaceae_unclassified
81b493da47cf70dd66cad3099c7b650f	93	0	0	0	0	0	0	0	0	0	0	0	0	d__Bacteria;p__Actinobacteriota;c__Thermoleophilia;o__Solirubrobacterales;f__Solirubrobacteraceae;g__Solirubrobacter;s__Solirubrobacter_unclassified
959410b94e39b2dec5a580ba111c4934	93	0	0	0	0	0	0	0	0	0	0	0	0	d__Bacteria;p__Planctomycetota;c__Planctomycetes;o__Gemmatales;f__Gemmataceae;g__Gemmataceae_unclassified;s__Gemmataceae_unclassified
c39229adf34034d6d606084643d13405	93	0	0	0	0	0	0	0	0	0	0	0	0	d__Bacteria;p__Actinobacteriota;c__Thermoleophilia;o__Solirubrobacterales;f__67-14;g__67-14_unclassified;s__67-14_unclassified
75bdc72739bfd70e237f7638f43d7dc7	0	0	0	0	0	0	0	48	0	0	0	45	0	d__Bacteria;p__Acidobacteriota;c__Blastocatellia;o__Pyrinomonadales;f__Pyrinomonadaceae;g__RB41;s__RB41_unclassified
1538be8dd005ed48fd7caec968dbdd98	0	0	0	0	0	0	0	0	0	93	0	0	0	d__Bacteria;p__Acidobacteriota;c__Vicinamibacteria;o__Vicinamibacterales;f__Vicinamibacteraceae;g__Vicinamibacteraceae_unclassified;s__Vicinamibacteraceae_unclassified
0d83e4fb76a15cad2c64df3e72f3b4a8	0	0	0	0	0	93	0	0	0	0	0	0	0	d__Bacteria;p__Planctomycetota;c__Planctomycetes;o__Isosphaerales;f__Isosphaeraceae;g__Isosphaeraceae_unclassified;s__Isosphaeraceae_unclassified
0a3d78280e1064c7a9810f3a5e654836	0	0	0	0	0	0	0	71	0	0	0	0	21	d__Bacteria;p__Gemmatimonadota;c__Longimicrobia;o__Longimicrobiales;f__Longimicrobiaceae;g__YC-ZSS-LKJ147;s__YC-ZSS-LKJ147_unclassified
4e64d47e32eb918efa2c780fcb28715e	0	0	26	7	0	0	0	19	0	0	0	16	24	d__Bacteria;p__Actinobacteriota;c__Acidimicrobiia;o__IMCC26256;f__IMCC26256_unclassified;g__IMCC26256_unclassified;s__IMCC26256_unclassified
9e8015b67e8d9b2c4792719fa1e58c9b	0	0	0	18	21	0	0	17	0	0	0	0	36	d__Bacteria;p__Gemmatimonadota;c__Gemmatimonadetes;o__Gemmatimonadales;f__Gemmatimonadaceae;g__Gemmatimonadaceae_unclassified;s__Gemmatimonadaceae_unclassified
94d019877af63b9d0e18a99b4bf5938d	0	0	8	9	9	14	13	0	7	16	8	8	0	d__Bacteria;p__Planctomycetota;c__Planctomycetes;o__Pirellulales;f__Pirellulaceae;g__Pirellulaceae_unclassified;s__Pirellulaceae_unclassified
851e5c391da9e84dcec579e9b0f81afc	0	0	0	11	10	15	0	0	22	16	18	0	0	d__Bacteria;p__Proteobacteria;c__Alphaproteobacteria;o__Sphingomonadales;f__Sphingomonadaceae;g__Sphingomonas;s__Sphingomonas_sp._WWH15
55568bedd90334323c2024550d9b5844	0	0	0	16	0	22	0	14	9	13	18	0	0	d__Bacteria;p__Gemmatimonadota;c__Longimicrobia;o__Longimicrobiales;f__Longimicrobiaceae;g__Longimicrobium;s__Longimicrobium_unclassified
c3b62fb483e61c4b29dd96f74899a239	92	0	0	0	0	0	0	0	0	0	0	0	0	d__Bacteria;p__Proteobacteria;c__Proteobacteria_unclassified;o__Proteobacteria_unclassified;f__Proteobacteria_unclassified;g__Proteobacteria_unclassified;s__Proteobacteria_unclassified
5e903d06592125759c93d8f7fb943168	92	0	0	0	0	0	0	0	0	0	0	0	0	d__Bacteria;p__Actinobacteriota;c__MB-A2-108;o__MB-A2-108_unclassified;f__MB-A2-108_unclassified;g__MB-A2-108_unclassified;s__MB-A2-108_unclassified
7f11a186972214f3f27f33ab7f3a1d67	0	0	0	0	0	42	0	0	0	0	50	0	0	d__Bacteria;p__Acidobacteriota;c__Vicinamibacteria;o__Vicinamibacterales;f__Vicinamibacterales_unclassified;g__Vicinamibacterales_unclassified;s__Vicinamibacterales_unclassified
8bc806fbbfe2fa5f3c16610045b13c48	0	0	0	0	0	0	0	0	0	92	0	0	0	d__Bacteria;p__Acidobacteriota;c__Blastocatellia;o__Pyrinomonadales;f__Pyrinomonadaceae;g__RB41;s__RB41_unclassified
aa34a3d71bb03c6060a46f7aa30eb374	0	0	0	0	92	0	0	0	0	0	0	0	0	d__Bacteria;p__Acidobacteriota;c__Blastocatellia;o__Pyrinomonadales;f__Pyrinomonadaceae;g__RB41;s__RB41_unclassified
58d2fa76ae3bd91edbbd1be20081c498	0	0	0	0	92	0	0	0	0	0	0	0	0	d__Bacteria;p__Actinobacteriota;c__Thermoleophilia;o__Solirubrobacterales;f__Solirubrobacteraceae;g__Solirubrobacteraceae_unclassified;s__Solirubrobacteraceae_unclassified
48113c87eb392ca61e95884e3d99816a	0	0	17	15	15	0	0	15	0	0	8	0	21	d__Bacteria;p__Proteobacteria;c__Alphaproteobacteria;o__Acetobacterales;f__Acetobacteraceae;g__Craurococcus-Caldovatus;s__Craurococcus-Caldovatus_unclassified
69c9d1c8e003272745f3616f07dc2d85	0	0	15	0	0	11	12	0	6	11	0	18	18	d__Bacteria;p__Gemmatimonadota;c__Gemmatimonadetes;o__Gemmatimonadales;f__Gemmatimonadaceae;g__Gemmatirosa;s__Gemmatirosa_unclassified
ee4f9dbd7e534a60cd2aeece9878ca7d	0	0	0	9	13	11	0	19	0	9	0	0	30	d__Bacteria;p__Proteobacteria;c__Alphaproteobacteria;o__Rhodospirillales;f__Rhodospirillales_unclassified;g__Rhodospirillales_unclassified;s__Rhodospirillales_unclassified
2afafd20645f4cf80f8f593a1e784125	0	0	0	25	20	0	0	32	0	0	0	0	14	d__Bacteria;p__Bacteroidota;c__Bacteroidia;o__Chitinophagales;f__Chitinophagaceae;g__Flavitalea;s__Flavitalea_unclassified
4e07992b12230f0b5f36cc6c160dc9c7	0	67	0	0	0	0	0	0	0	0	0	0	24	d__Bacteria;p__Acidobacteriota;c__Vicinamibacteria;o__Vicinamibacterales;f__Vicinamibacteraceae;g__Vicinamibacteraceae_unclassified;s__Vicinamibacteraceae_unclassified
ad0d1c41023a1ff63734c9d7d4b4ebb7	0	0	0	0	31	0	0	24	0	0	0	0	36	d__Bacteria;p__Entotheonellaeota;c__Entotheonellia;o__Entotheonellales;f__Entotheonellaceae;g__Entotheonellaceae_unclassified;s__Entotheonellaceae_unclassified
e09e079ea31de5751ca601e3af22c859	0	0	0	25	0	0	0	0	36	0	30	0	0	d__Bacteria;p__Planctomycetota;c__Phycisphaerae;o__Tepidisphaerales;f__WD2101_soil_group;g__WD2101_soil_group_unclassified;s__WD2101_soil_group_unclassified
3d6fdd9d33a271eb8b418437d2ea898a	0	0	0	12	25	27	0	27	0	0	0	0	0	d__Bacteria;p__Actinobacteriota;c__Thermoleophilia;o__Gaiellales;f__Gaiellaceae;g__Gaiella;s__Gaiella_unclassified
131fc56c2d26402b5d285da470d00a9c	0	67	0	0	24	0	0	0	0	0	0	0	0	d__Bacteria;p__Proteobacteria;c__Deltaproteobacteria;o__Myxococcales;f__Polyangiaceae;g__Polyangiaceae_unclassified;s__Polyangiaceae_unclassified
9c4f0da4f95fdd165c790c8f46b3fdc2	91	0	0	0	0	0	0	0	0	0	0	0	0	d__Bacteria;p__Planctomycetota;c__Planctomycetes;o__Isosphaerales;f__Isosphaeraceae;g__Isosphaeraceae_unclassified;s__Isosphaeraceae_unclassified
8133a65746b2f97391bac693e3bdccef	91	0	0	0	0	0	0	0	0	0	0	0	0	d__Bacteria;p__Actinobacteriota;c__Acidimicrobiia;o__IMCC26256;f__IMCC26256_unclassified;g__IMCC26256_unclassified;s__IMCC26256_unclassified
e1721221ec2bb7fe57668720ea6942d4	0	0	0	0	0	16	20	24	0	31	0	0	0	d__Bacteria;p__Actinobacteriota;c__Thermoleophilia;o__Solirubrobacterales;f__Solirubrobacteraceae;g__Solirubrobacteraceae_unclassified;s__Solirubrobacteraceae_unclassified
7adc5edd2a6ded84b71d597a022c6f62	0	0	0	0	0	0	0	0	0	91	0	0	0	d__Bacteria;p__Planctomycetota;c__Planctomycetes;o__Isosphaerales;f__Isosphaeraceae;g__Isosphaeraceae_unclassified;s__Isosphaeraceae_unclassified
37ef030ab1ce48985f6029a49e66f05d	0	0	0	0	0	48	0	43	0	0	0	0	0	d__Bacteria;p__Proteobacteria;c__Alphaproteobacteria;o__Acetobacterales;f__Acetobacteraceae;g__Craurococcus-Caldovatus;s__Craurococcus-Caldovatus_unclassified
9d5fac9a21a002d88e5158fbdce2106d	0	0	0	0	30	46	0	15	0	0	0	0	0	d__Bacteria;p__Acidobacteriota;c__Blastocatellia;o__Pyrinomonadales;f__Pyrinomonadaceae;g__RB41;s__RB41_unclassified
4f5e6637da8ee96008683ffee1e7bb08	0	0	0	0	0	0	91	0	0	0	0	0	0	d__Bacteria;p__Myxococcota;c__Polyangia;o__Polyangiales;f__BIrii41;g__BIrii41_unclassified;s__BIrii41_unclassified
fe3fd8c327f9878bb4dea17954bb916d	0	0	0	0	29	0	14	0	0	0	0	0	47	d__Bacteria;p__Acidobacteriota;c__Blastocatellia;o__Pyrinomonadales;f__Pyrinomonadaceae;g__RB41;s__RB41_unclassified
6e198dcf7cedf19563f23a4d55c59898	0	0	0	0	14	23	11	12	10	0	9	0	11	d__Bacteria;p__Proteobacteria;c__Deltaproteobacteria;o__Deltaproteobacteria_unclassified;f__Deltaproteobacteria_unclassified;g__Deltaproteobacteria_unclassified;s__Deltaproteobacteria_unclassified
403a55ad34000b7671734660625eda5b	0	0	0	10	38	14	0	16	0	6	4	0	2	d__Bacteria;p__Gemmatimonadota;c__S0134_terrestrial_group;o__S0134_terrestrial_group_unclassified;f__S0134_terrestrial_group_unclassified;g__S0134_terrestrial_group_unclassified;s__S0134_terrestrial_group_unclassified
ee834ea0d2f04f903ca87380be522c93	0	0	9	0	43	0	0	0	0	9	0	22	7	d__Bacteria;p__Actinobacteriota;c__Actinobacteriota;o__Streptosporangiales;f__Thermomonosporaceae;g__Actinomadura;s__Actinomadura_sp.
be1923e030aa7c19cccb509384f78d82	0	0	0	15	0	11	0	0	12	22	16	14	0	d__Bacteria;p__Gemmatimonadota;c__Gemmatimonadetes;o__Gemmatimonadales;f__Gemmatimonadaceae;g__Gemmatimonas;s__Gemmatimonas_unclassified
77ba2acd7086cfdf18b455db628f772a	0	0	0	58	0	32	0	0	0	0	0	0	0	d__Bacteria;p__Actinobacteriota;c__Actinobacteria;o__Propionibacteriales;f__Nocardioidaceae;g__Marmoricola;s__Marmoricola_unclassified
218193baa0c7ffa199fc679452e36e84	0	0	16	7	0	10	0	4	6	13	20	14	0	d__Bacteria;p__Planctomycetota;c__Phycisphaerae;o__Tepidisphaerales;f__WD2101_soil_group;g__WD2101_soil_group_unclassified;s__WD2101_soil_group_unclassified
2b6f5cfa762c1be81dc28ed8e6d826f9	0	0	57	0	0	0	33	0	0	0	0	0	0	d__Bacteria;p__Proteobacteria;c__Betaproteobacteria;o__Burkholderiales;f__Burkholderiales_unclassified;g__Burkholderiales_unclassified;s__Burkholderiales_unclassified
c4beaf1708916ab177a2b14ca9adb133	0	0	33	0	0	33	0	24	0	0	0	0	0	d__Bacteria;p__Proteobacteria;c__Proteobacteria_unclassified;o__Proteobacteria_unclassified;f__Proteobacteria_unclassified;g__Proteobacteria_unclassified;s__Proteobacteria_unclassified
3f4fd8eed23efcdb22896aa4a5ec659f	0	0	27	0	17	0	0	0	13	0	19	14	0	d__Bacteria;p__Actinobacteriota;c__Acidimicrobiia;o__Microtrichales;f__Microtrichales_unclassified;g__Microtrichales_unclassified;s__Microtrichales_unclassified
faf37bc1ab8b13c89ef91e08bf7014a9	0	0	15	0	0	22	15	14	8	16	0	0	0	d__Bacteria;p__Proteobacteria;c__Alphaproteobacteria;o__Acetobacterales;f__Acetobacteraceae;g__Roseomonas;s__Roseomonas_unclassified
c2e57b9e9071d301c75cdfe092aa90a7	69	0	7	0	14	0	0	0	0	0	0	0	0	d__Bacteria;p__Actinobacteriota;c__Actinobacteria;o__0319-7L14;f__0319-7L14_unclassified;g__0319-7L14_unclassified;s__0319-7L14_unclassified
9ddd8288e3122d51ff987c1b46b2b79c	39	51	0	0	0	0	0	0	0	0	0	0	0	d__Bacteria;p__Actinobacteriota;c__Thermoleophilia;o__Gaiellales;f__Gaiellales_unclassified;g__Gaiellales_unclassified;s__Gaiellales_unclassified
66c2b02eb0d6a651d5967b2ea8b24e80	0	0	0	0	0	0	0	0	0	0	90	0	0	d__Bacteria;p__Planctomycetota;c__Planctomycetes;o__Isosphaerales;f__Isosphaeraceae;g__Isosphaeraceae_unclassified;s__Isosphaeraceae_unclassified
2c712185aa1393c5337effc878d40775	0	0	12	14	8	16	9	0	0	0	10	11	9	d__Bacteria;p__Firmicutes;c__Clostridia;o__Clostridiales;f__Clostridiales_unclassified;g__Clostridiales_unclassified;s__Clostridiales_unclassified
a54bf7916bb37d30b52a991eaa5a482f	0	0	14	6	18	0	8	16	0	20	0	0	7	d__Bacteria;p__Gemmatimonadota;c__Longimicrobia;o__Longimicrobiales;f__Longimicrobiaceae;g__Longimicrobiaceae_unclassified;s__Longimicrobiaceae_unclassified
aa86e13bfa67207620631ed301bdcf44	0	0	0	0	11	21	19	0	0	0	20	0	18	d__Bacteria;p__Chloroflexi;c__Chloroflexia;o__Thermomicrobiales;f__JG30-KF-CM45;g__JG30-KF-CM45_unclassified;s__JG30-KF-CM45_unclassified
1f1e5bc2736470615f1da761a42a05c0	0	0	18	11	0	0	10	14	14	7	15	0	0	d__Bacteria;p__Planctomycetota;c__Phycisphaerae;o__Tepidisphaerales;f__WD2101_soil_group;g__WD2101_soil_group_unclassified;s__WD2101_soil_group_unclassified
75522bd3445aa231356376eced92cdf8	41	0	0	15	0	0	11	0	0	22	0	0	0	d__Bacteria;p__Acidobacteriota;c__Vicinamibacteria;o__Vicinamibacterales;f__Vicinamibacterales_unclassified;g__Vicinamibacterales_unclassified;s__Vicinamibacterales_unclassified
20af7ca37adf6a2d2bd1f5292624507a	0	0	25	0	0	0	54	0	10	0	0	0	0	d__Bacteria;p__Proteobacteria;c__Alphaproteobacteria;o__Rhizobiales;f__Rhizobiaceae;g__Ciceribacter;s__Ciceribacter_unclassified
109eba2a9fcda6cf31d9108819fc6e1b	0	0	25	0	0	0	29	0	0	0	0	35	0	d__Bacteria;p__Actinobacteriota;c__Actinobacteria;o__Corynebacteriales;f__Mycobacteriaceae;g__Mycobacterium;s__Mycobacterium_unclassified
5e3ad64b7fb878352604b496ef61d8ca	0	0	25	0	0	0	0	0	0	40	0	24	0	d__Bacteria;p__Chloroflexi;c__Chloroflexia;o__Thermomicrobiales;f__JG30-KF-CM45;g__JG30-KF-CM45_unclassified;s__JG30-KF-CM45_unclassified
b5b0408fbc45040c58d70850e6875e85	0	89	0	0	0	0	0	0	0	0	0	0	0	d__Bacteria;p__Elusimicrobiota;c__Elusimicrobia;o__Lineage_IV;f__Lineage_IV_unclassified;g__Lineage_IV_unclassified;s__Lineage_IV_unclassified
97d06b68cdf9d4cacb562b0bb422eaad	0	89	0	0	0	0	0	0	0	0	0	0	0	d__Bacteria;p__Actinobacteriota;c__Acidimicrobiia;o__IMCC26256;f__IMCC26256_unclassified;g__IMCC26256_unclassified;s__IMCC26256_unclassified
39215bb74997c42c123e16691cba9ac5	89	0	0	0	0	0	0	0	0	0	0	0	0	d__Bacteria;p__Acidobacteriota;c__Vicinamibacteria;o__Vicinamibacterales;f__Vicinamibacteraceae;g__Vicinamibacteraceae_unclassified;s__Vicinamibacteraceae_unclassified
84711ee21ff4a35496cc775dc740d2bc	89	0	0	0	0	0	0	0	0	0	0	0	0	d__Bacteria;p__Acidobacteriota;c__Holophagae;o__Subgroup_7;f__Subgroup_7_unclassified;g__Subgroup_7_unclassified;s__Subgroup_7_unclassified
5c32d27b121466aa5881099e44aa7b7b	89	0	0	0	0	0	0	0	0	0	0	0	0	d__Bacteria;p__Actinobacteriota;c__Actinobacteriota;o__Actinobacteriota_unclassified;f__Actinobacteriota_unclassified;g__Actinobacteriota_unclassified;s__Actinobacteriota_unclassified
1c6e391f11c61b46639efa22d28713a5	0	0	0	0	0	0	0	0	37	0	0	52	0	d__Bacteria;p__Acidobacteriota;c__Blastocatellia;o__Pyrinomonadales;f__Pyrinomonadaceae;g__RB41;s__RB41_unclassified
3d06481c24b13d38a78ce2feb42302ad	0	0	0	0	0	26	16	0	21	0	0	26	0	d__Bacteria;p__Gemmatimonadota;c__Gemmatimonadetes;o__Gemmatimonadales;f__Gemmatimonadaceae;g__Gemmatimonas;s__Gemmatimonas_unclassified
257c7d26469fff05438a481af88a1444	0	0	0	0	0	35	0	0	19	0	35	0	0	d__Bacteria;p__Actinobacteriota;c__Actinobacteriota;o__Pseudonocardiales;f__Pseudonocardiaceae;g__Allokutzneria;s__Allokutzneria_sp.
acccb4d20d270875f82212a83d223acb	0	0	0	0	0	0	0	0	0	0	89	0	0	d__Bacteria;p__Proteobacteria;c__Alphaproteobacteria;o__Sphingomonadales;f__Sphingomonadaceae;g__Sphingomonas;s__uncultured_Sphingomonas_sp.
938d4e309164930fc947787da64ac634	0	0	0	0	21	0	0	23	23	0	22	0	0	d__Bacteria;p__Proteobacteria;c__Alphaproteobacteria;o__Acetobacterales;f__Acetobacteraceae;g__Roseomonas;s__Roseomonas_unclassified
889b58e7a74653861a9faf22b46771db	0	0	0	0	0	35	14	0	0	0	40	0	0	d__Bacteria;p__Actinobacteriota;c__Actinobacteria;o__Pseudonocardiales;f__Pseudonocardiaceae;g__Pseudonocardia;s__Pseudonocardia_unclassified
8a6f5fbcbd0c181b953046fccb737097	0	0	0	0	31	14	0	44	0	0	0	0	0	d__Bacteria;p__Gemmatimonadota;c__Gemmatimonadetes;o__Gemmatimonadales;f__Gemmatimonadaceae;g__Roseisolibacter;s__Roseisolibacter_unclassified
9c51ce90f916b4bc641b2c82dc29e7a2	0	0	11	6	15	0	0	23	0	0	0	0	33	d__Bacteria;p__Proteobacteria;c__Alphaproteobacteria;o__Acetobacterales;f__Acetobacteraceae;g__Craurococcus-Caldovatus;s__Craurococcus-Caldovatus_unclassified
83d35c159c2ecd01929f170c0f62b6ef	0	0	0	0	22	0	0	0	0	17	0	0	49	d__Bacteria;p__Gemmatimonadota;c__Gemmatimonadota;o__Gemmatimonadales;f__Gemmatimonadaceae;g__Gemmatimonas;s__uncultured_Gemmatimonas_sp.
f318220af77bf407a9b7e3184d24e078	0	0	0	0	14	46	0	14	0	0	0	0	14	d__Bacteria;p__Bacteroidota;c__Bacteroidia;o__Cytophagales;f__Spirosomaceae;g__Spirosomaceae_unclassified;s__Spirosomaceae_unclassified
55b4570c0aa8077b3ee15eb83d4e64b5	0	0	0	24	17	10	4	8	9	0	0	0	16	d__Bacteria;p__Actinobacteriota;c__Actinobacteria;o__Frankiales;f__Sporichthyaceae;g__Sporichthyaceae_unclassified;s__Sporichthyaceae_unclassified
20396ad5cd31b188f7c8d71d3d281eb2	0	52	0	0	0	0	0	0	0	0	0	0	36	d__Bacteria;p__Actinobacteriota;c__Actinobacteria;o__Micrococcales;f__Cellulomonadaceae;g__Cellulomonas;s__Cellulomonas_unclassified
473d285a43c0ecd310211cecaf1d0afd	0	0	0	0	50	0	0	0	0	15	0	0	23	d__Bacteria;p__Entotheonellaeota;c__Entotheonellia;o__Entotheonellales;f__Entotheonellaceae;g__Candidatus_Entotheonella;s__Candidatus_Entotheonella_unclassified
9dedc0496f12fbe93e743a15fbf44dc9	0	0	17	0	20	8	12	15	0	0	0	0	16	d__Bacteria;p__Proteobacteria;c__Gammaproteobacteria;o__Burkholderiales;f__B1-7BS;g__B1-7BS_unclassified;s__B1-7BS_unclassified
71603854b21d2046f931ecc467bf750d	0	0	9	0	23	0	13	0	13	12	0	0	18	d__Bacteria;p__Methylomirabilota;c__Methylomirabilia;o__Rokubacteriales;f__Rokubacteriales_unclassified;g__Rokubacteriales_unclassified;s__Rokubacteriales_unclassified
c0228f6850d8503865a5c0f2bcf7ad52	0	0	0	34	21	0	0	33	0	0	0	0	0	d__Bacteria;p__Proteobacteria;c__Gammaproteobacteria;o__Burkholderiales;f__TRA3-20;g__TRA3-20_unclassified;s__TRA3-20_unclassified
e0bb3b3c28f0bb7af1926276238b67ad	72	0	0	16	0	0	0	0	0	0	0	0	0	d__Bacteria;p__Actinobacteriota;c__Actinobacteria;o__0319-7L14;f__0319-7L14_unclassified;g__0319-7L14_unclassified;s__0319-7L14_unclassified
fe1ae70aa2a8f6d39390900b002b789d	0	0	0	7	6	6	8	6	8	9	31	7	0	d__Bacteria;p__Acidobacteriota;c__Vicinamibacteria;o__Vicinamibacterales;f__Vicinamibacteraceae;g__Vicinamibacteraceae_unclassified;s__Vicinamibacteraceae_unclassified
17844a6c2e023db766676f1fc744c0c1	0	0	0	45	43	0	0	0	0	0	0	0	0	d__Bacteria;p__Planctomycetota;c__Phycisphaerae;o__Tepidisphaerales;f__WD2101_soil_group;g__WD2101_soil_group_unclassified;s__WD2101_soil_group_unclassified
43d82fef6d4b9028d3a79ff93f1530fb	0	0	0	45	0	0	0	0	43	0	0	0	0	d__Bacteria;p__Acidobacteriota;c__Blastocatellia;o__Pyrinomonadales;f__Pyrinomonadaceae;g__RB41;s__RB41_unclassified
438e837e3160b59d65f9a675a726a9a4	0	0	88	0	0	0	0	0	0	0	0	0	0	d__Bacteria;p__Proteobacteria;c__Deltaproteobacteria;o__Myxococcales;f__Archangiaceae;g__Archangium;s__Archangium_gephyra
9fd4005ac5d79f26a5db6c480280b432	0	0	38	0	0	0	28	0	0	0	22	0	0	d__Bacteria;p__Bacteroidota;c__Bacteroidia;o__Chitinophagales;f__Chitinophagaceae;g__Flavitalea;s__Flavitalea_unclassified
0b5aef2f12d9c55a8370174d4c2a2819	0	0	10	0	0	15	0	10	18	35	0	0	0	d__Bacteria;p__Proteobacteria;c__Alphaproteobacteria;o__Alphaproteobacteria_unclassified;f__Alphaproteobacteria_unclassified;g__Alphaproteobacteria_unclassified;s__Alphaproteobacteria_unclassified
d94d27317addf3b7834e045f24028c36	88	0	0	0	0	0	0	0	0	0	0	0	0	d__Bacteria;p__Actinobacteriota;c__Actinobacteriota;o__Actinobacteriota_unclassified;f__Actinobacteriota_unclassified;g__Actinobacteriota_unclassified;s__Actinobacteriota_unclassified
838c4e18c3bf2d6631449ea8afb891b5	88	0	0	0	0	0	0	0	0	0	0	0	0	d__Bacteria;p__Actinobacteriota;c__MB-A2-108;o__MB-A2-108_unclassified;f__MB-A2-108_unclassified;g__MB-A2-108_unclassified;s__MB-A2-108_unclassified
1b0c317a0bbedd3fe4b3bf2834d1d7f6	0	0	0	0	0	48	0	0	0	0	40	0	0	d__Bacteria;p__Acidobacteriota;c__Vicinamibacteria;o__Vicinamibacterales;f__Vicinamibacterales_unclassified;g__Vicinamibacterales_unclassified;s__Vicinamibacterales_unclassified
4ae8230e476ee75bf154d31712b72325	0	0	0	0	31	0	0	0	0	57	0	0	0	d__Bacteria;p__Gemmatimonadota;c__Longimicrobia;o__Longimicrobiales;f__Longimicrobiaceae;g__Longimicrobiaceae_unclassified;s__Longimicrobiaceae_unclassified
db084701990bc06248b0f94332e22895	0	0	0	0	0	0	0	0	88	0	0	0	0	d__Bacteria;p__Acidobacteriota;c__Blastocatellia;o__Pyrinomonadales;f__Pyrinomonadaceae;g__RB41;s__RB41_unclassified
1c87fa8a4e588d384fc211bbfb64da04	0	0	0	23	8	0	0	22	9	0	0	0	25	d__Bacteria;p__Proteobacteria;c__Alphaproteobacteria;o__Tistrellales;f__Geminicoccaceae;g__Geminicoccaceae_unclassified;s__Geminicoccaceae_unclassified
dc2f26055700c20b7efb17cf8a465d66	0	0	0	0	12	5	0	20	13	11	0	0	26	d__Bacteria;p__Proteobacteria;c__Alphaproteobacteria;o__Rhodospirillales;f__Acetobacteraceae;g__Roseomonas;s__uncultured_Roseomonas_sp.
a8ac5c07fd5f3a64e9e4a0f52d93b55a	0	0	0	17	0	20	0	22	0	0	0	0	28	d__Bacteria;p__Planctomycetota;c__Phycisphaerae;o__Tepidisphaerales;f__WD2101_soil_group;g__WD2101_soil_group_unclassified;s__WD2101_soil_group_unclassified
ffc24eaeb77630bf8d044c1bebbf7ea9	0	0	0	0	41	0	0	0	0	19	0	0	27	d__Bacteria;p__Acidobacteriota;c__Blastocatellia;o__Pyrinomonadales;f__Pyrinomonadaceae;g__RB41;s__RB41_unclassified
fef276684721e6d504e7a9b65b8c156b	0	0	12	18	0	0	0	0	0	0	39	18	0	d__Bacteria;p__Myxococcota;c__Polyangia;o__Polyangiales;f__Phaselicystidaceae;g__Phaselicystis;s__Phaselicystis_unclassified
c1f909bb911cfa639f28f21a2e55464f	0	0	0	19	0	0	9	0	9	13	16	21	0	d__Bacteria;p__Proteobacteria;c__Alphaproteobacteria;o__Puniceispirillales;f__Puniceispirillales_Incertae_Sedis;g__Constrictibacter;s__Constrictibacter_unclassified
7d5bbb7aea2c3e1c76f3b0e90b8a08b6	0	0	20	21	28	18	0	0	0	0	0	0	0	d__Bacteria;p__Acidobacteriota;c__Vicinamibacteria;o__Vicinamibacterales;f__Vicinamibacteraceae;g__Vicinamibacteraceae_unclassified;s__Vicinamibacteraceae_unclassified
8438698b93ba54a678d9db9fa68f5c04	0	0	19	6	3	6	8	4	10	9	22	0	0	d__Bacteria;p__Planctomycetota;c__Phycisphaerae;o__Tepidisphaerales;f__WD2101_soil_group;g__WD2101_soil_group_unclassified;s__WD2101_soil_group_unclassified
273e5239772db06936a642b46f06d2ca	0	0	11	0	76	0	0	0	0	0	0	0	0	d__Bacteria;p__Proteobacteria;c__Gammaproteobacteria;o__Nitrosococcales;f__Nitrosococcaceae;g__wb1-P19;s__wb1-P19_unclassified
064601ee4f9fd79165cd5765cc8aa719	0	87	0	0	0	0	0	0	0	0	0	0	0	d__Bacteria;p__Elusimicrobiota;c__Elusimicrobia;o__Lineage_IV;f__Lineage_IV_unclassified;g__Lineage_IV_unclassified;s__Lineage_IV_unclassified
7b89f0b8318adb3a1889086fed524dd6	87	0	0	0	0	0	0	0	0	0	0	0	0	d__Bacteria;p__Actinobacteriota;c__Acidimicrobiia;o__Microtrichales;f__Microtrichales_unclassified;g__Microtrichales_unclassified;s__Microtrichales_unclassified
e6e614e01c473a031e4e12a7f109bdfa	87	0	0	0	0	0	0	0	0	0	0	0	0	d__Bacteria;p__Actinobacteriota;c__Thermoleophilia;o__Solirubrobacterales;f__67-14;g__67-14_unclassified;s__67-14_unclassified
68990f89b6ef75f1f0898e915b876fd3	0	0	22	13	7	11	3	13	0	0	0	5	12	d__Bacteria;p__Gemmatimonadota;c__Gemmatimonadota_unclassified;o__Gemmatimonadota_unclassified;f__Gemmatimonadota_unclassified;g__Gemmatimonadota_unclassified;s__Gemmatimonadota_unclassified
b59cc1b5e60ead1dddd385acedf79c4a	0	0	7	13	0	9	0	11	13	16	0	4	13	d__Bacteria;p__Abditibacteriota;c__Abditibacteria;o__Abditibacteriales;f__Abditibacteriaceae;g__Abditibacterium;s__Abditibacterium_unclassified
513c0622308124b9982a900e0cd34156	0	0	0	0	0	0	0	29	9	0	0	23	25	d__Bacteria;p__Gemmatimonadota;c__Gemmatimonadetes;o__Gemmatimonadales;f__Gemmatimonadaceae;g__Gemmatimonadaceae_unclassified;s__Gemmatimonadaceae_unclassified
31ffe3c3f87dc4721fa5e2dd6b675cba	0	0	19	8	16	0	0	0	0	0	13	0	30	d__Bacteria;p__Planctomycetota;c__Planctomycetes;o__Isosphaerales;f__Isosphaeraceae;g__Isosphaeraceae_unclassified;s__Isosphaeraceae_unclassified
ad968cffd9e61aa4341523cbf05261d3	0	0	11	15	0	11	5	9	7	15	13	0	0	d__Bacteria;p__Actinobacteriota;c__Thermoleophilia;o__Solirubrobacterales;f__Solirubrobacteraceae;g__Conexibacter;s__Conexibacter_unclassified
41a4c812c520e287f5ba2c99bff207d3	0	0	0	19	7	0	0	0	0	26	34	0	0	d__Bacteria;p__Verrucomicrobiota;c__Verrucomicrobiae;o__Chthoniobacterales;f__Chthoniobacteraceae;g__Chthoniobacter;s__Chthoniobacter_unclassified
cb18b639277e836578e330b6451d5d54	0	0	0	5	14	5	0	31	12	9	4	6	0	d__Bacteria;p__Actinobacteriota;c__Actinobacteria;o__Propionibacteriales;f__Nocardioidaceae;g__Tenggerimyces;s__Tenggerimyces_unclassified
02325bfba84db3879b3323188932e1a9	0	0	0	18	0	12	0	11	23	22	0	0	0	d__Bacteria;p__Actinobacteriota;c__Thermoleophilia;o__Solirubrobacterales;f__Solirubrobacteraceae;g__Solirubrobacter;s__Solirubrobacter_unclassified
89e0e7887346e2c2c652d7c102a7c67d	0	0	37	49	0	0	0	0	0	0	0	0	0	d__Bacteria;p__Actinobacteriota;c__Actinobacteriota;o__Micromonosporales;f__Micromonosporaceae;g__Actinoplanes;s__Actinoplanes_sp._IFO_14428
ec343fa5a9409c0a48f455e8817069f5	0	0	30	0	0	0	17	0	21	0	0	18	0	d__Bacteria;p__Planctomycetota;c__Planctomycetes;o__Pirellulales;f__Pirellulaceae;g__Pir4_lineage;s__Pir4_lineage_unclassified
28294eb0a8ccf6946cfc5afe5baee5bc	0	0	28	0	0	11	7	0	11	12	17	0	0	d__Bacteria;p__Gemmatimonadota;c__Gemmatimonadetes;o__Gemmatimonadales;f__Gemmatimonadaceae;g__Gemmatimonas;s__Gemmatimonas_unclassified
5e786014a5c497b80498fdf998891168	0	66	0	0	0	0	0	20	0	0	0	0	0	d__Bacteria;p__Acidobacteriota;c__Vicinamibacteria;o__Vicinamibacterales;f__Vicinamibacterales_unclassified;g__Vicinamibacterales_unclassified;s__Vicinamibacterales_unclassified
4c13685f0aab13675b07eda3e79defc6	10	0	0	0	0	0	38	5	33	0	0	0	0	d__Bacteria;p__Cyanobacteria;c__Cyanobacteriia;o__Chloroplast;f__Chloroplast_unclassified;g__Chloroplast_unclassified;s__Chloroplast_unclassified
b4d21eb45cdee7641e19de3eed079d6f	0	0	0	0	0	0	0	0	0	27	59	0	0	d__Bacteria;p__Bacteroidota;c__Bacteroidia;o__Chitinophagales;f__Chitinophagaceae;g__Chitinophagaceae_unclassified;s__Chitinophagaceae_unclassified
a5d5916ea4e0709545f1541802a18ded	0	0	0	0	19	0	33	0	0	0	0	0	33	d__Bacteria;p__Planctomycetota;c__Planctomycetes;o__Pirellulales;f__Pirellulaceae;g__Pir4_lineage;s__Pir4_lineage_unclassified
68bd144baa41e2448270259eea1533a5	0	0	0	0	0	0	18	19	0	29	0	0	19	d__Bacteria;p__Chloroflexi;c__Dehalococcoidia;o__S085;f__S085_unclassified;g__S085_unclassified;s__S085_unclassified
0d856ed83daafad3a15d3bdab37fc429	0	0	0	31	15	0	0	25	0	0	0	0	14	d__Bacteria;p__Acidobacteriota;c__Blastocatellia;o__Pyrinomonadales;f__Pyrinomonadaceae;g__RB41;s__RB41_unclassified
e8e6f8973662641d93f1b9cf7f265d26	0	0	0	0	0	0	0	0	0	35	0	27	23	d__Bacteria;p__Chloroflexi;c__Ktedonobacteria;o__C0119;f__C0119_unclassified;g__C0119_unclassified;s__C0119_unclassified
dd780040db3d1409639e69b39b212ab1	0	0	0	21	13	0	0	26	0	13	12	0	0	d__Bacteria;p__Acidobacteriota;c__Vicinamibacteria;o__Vicinamibacterales;f__Vicinamibacteraceae;g__Vicinamibacteraceae_unclassified;s__Vicinamibacteraceae_unclassified
6f1ce6891e6a90c8f1acfdb565fc01f2	0	0	31	22	0	0	0	0	0	16	16	0	0	d__Bacteria;p__Acidobacteriota;c__Vicinamibacteria;o__Vicinamibacterales;f__Vicinamibacteraceae;g__Vicinamibacteraceae_unclassified;s__Vicinamibacteraceae_unclassified
755b50ea8a2549b0b4f6b999d1072a3e	0	0	0	49	0	36	0	0	0	0	0	0	0	d__Bacteria;p__Proteobacteria;c__Gammaproteobacteria;o__Burkholderiales;f__TRA3-20;g__TRA3-20_unclassified;s__TRA3-20_unclassified
28b521bd52f691cacf6704cb48421863	0	0	0	17	0	0	0	0	0	23	45	0	0	d__Bacteria;p__Acidobacteriota;c__Holophagae;o__Subgroup_7;f__Subgroup_7_unclassified;g__Subgroup_7_unclassified;s__Subgroup_7_unclassified
cd1241703e1eb2bc1d01d1f7dc4c7611	0	0	27	7	0	0	0	0	10	17	24	0	0	d__Bacteria;p__Acidobacteriota;c__Thermoanaerobaculia;o__Thermoanaerobaculales;f__Thermoanaerobaculaceae;g__Subgroup_10;s__Subgroup_10_unclassified
05b26256d025e6496130e62ac0b11a91	0	0	9	9	0	16	12	0	10	0	29	0	0	d__Bacteria;p__Gemmatimonadota;c__Gemmatimonadetes;o__Gemmatimonadales;f__Gemmatimonadaceae;g__Gemmatirosa;s__Gemmatirosa_unclassified
f72ea3cd46c720b071b79916607c8ef2	0	0	29	0	0	15	34	0	7	0	0	0	0	d__Bacteria;p__Proteobacteria;c__Alphaproteobacteria;o__Rhizobiales;f__Beijerinckiaceae;g__Methylobacterium-Methylorubrum;s__Methylobacterium-Methylorubrum_unclassified
0877e66828d4e657f4eb164b685ac12e	0	0	9	0	11	32	0	15	0	18	0	0	0	d__Bacteria;p__Acidobacteriota;c__Blastocatellia;o__Pyrinomonadales;f__Pyrinomonadaceae;g__RB41;s__RB41_unclassified
75b3f85c89e38cee05410a44d5e035db	0	85	0	0	0	0	0	0	0	0	0	0	0	d__Bacteria;p__Actinobacteriota;c__Actinobacteria;o__0319-7L14;f__0319-7L14_unclassified;g__0319-7L14_unclassified;s__0319-7L14_unclassified
681ac0734bd88863f401ac75a8f5965a	85	0	0	0	0	0	0	0	0	0	0	0	0	d__Bacteria;p__Gemmatimonadota;c__S0134_terrestrial_group;o__S0134_terrestrial_group_unclassified;f__S0134_terrestrial_group_unclassified;g__S0134_terrestrial_group_unclassified;s__S0134_terrestrial_group_unclassified
4efc412e3a26848a8fd0c34abfd72380	0	0	0	0	0	20	0	0	0	0	24	41	0	d__Bacteria;p__Actinobacteriota;c__Actinobacteriota;o__Actinobacteriota_unclassified;f__Actinobacteriota_unclassified;g__Actinobacteriota_unclassified;s__Actinobacteriota_unclassified
e9edbe061df46af87d8d0d70c394e0bb	0	0	0	0	0	0	0	18	0	67	0	0	0	d__Bacteria;p__Acidobacteriota;c__Blastocatellia;o__Pyrinomonadales;f__Pyrinomonadaceae;g__RB41;s__RB41_unclassified
b7747017237ff5a6d3c645da7c574533	0	0	0	0	0	0	0	45	0	40	0	0	0	d__Bacteria;p__Actinobacteriota;c__Thermoleophilia;o__Gaiellales;f__Gaiellales_unclassified;g__Gaiellales_unclassified;s__Gaiellales_unclassified
0dd96565b564a378e9e9415b5116b323	0	0	0	0	0	0	0	85	0	0	0	0	0	d__Bacteria;p__Actinobacteriota;c__Actinobacteria;o__Streptosporangiales;f__Thermomonosporaceae;g__Actinomadura;s__Actinomadura_unclassified
30442a912794f2237e97b4a83cc9e92a	0	0	0	0	0	0	85	0	0	0	0	0	0	d__Bacteria;p__Actinobacteriota;c__Actinobacteria;o__Micrococcales;f__Microbacteriaceae;g__Amnibacterium;s__Amnibacterium_unclassified
ce4478429b80f48918a9d154151c64c4	0	0	11	10	10	5	7	9	5	13	0	0	14	d__Bacteria;p__Proteobacteria;c__Alphaproteobacteria;o__Rhodobacterales;f__Hyphomonadaceae;g__Maricaulis;s__uncultured_Maricaulis_sp.
8a0484f9a1d2f58f34ef992bdfd92239	0	0	24	0	20	0	0	11	0	0	0	8	21	d__Bacteria;p__Chloroflexi;c__Gitt-GS-136;o__Gitt-GS-136_unclassified;f__Gitt-GS-136_unclassified;g__Gitt-GS-136_unclassified;s__Gitt-GS-136_unclassified
81a2fa2fab5b9abe258c5079ef00d87e	0	0	0	0	6	0	0	14	16	11	16	18	3	d__Bacteria;p__Abditibacteriota;c__Abditibacteria;o__Abditibacteriales;f__Abditibacteriaceae;g__Abditibacterium;s__Abditibacterium_unclassified
7d97a1fd2c78359081f933f60075169e	0	0	0	45	0	0	0	16	0	23	0	0	0	d__Bacteria;p__Acidobacteriota;c__Holophagae;o__Subgroup_7;f__Subgroup_7_unclassified;g__Subgroup_7_unclassified;s__Subgroup_7_unclassified
84e5cd1d2101b8d3354eb2ce4a814de0	0	0	17	6	0	8	20	11	8	0	9	5	0	d__Bacteria;p__Acidobacteriota;c__Acidobacteriae;o__Bryobacterales;f__Bryobacteraceae;g__Bryobacter;s__Bryobacter_unclassified
193a4d3829d87ba6032afe1b528e63a0	0	84	0	0	0	0	0	0	0	0	0	0	0	d__Bacteria;p__Actinobacteriota;c__Actinobacteriota;o__Micrococcales;f__Micrococcaceae;g__Arthrobacter;s__Arthrobacter_sp._ZL1
3c41da13ba4c135274ef032673da5316	84	0	0	0	0	0	0	0	0	0	0	0	0	d__Bacteria;p__Gemmatimonadota;c__S0134_terrestrial_group;o__S0134_terrestrial_group_unclassified;f__S0134_terrestrial_group_unclassified;g__S0134_terrestrial_group_unclassified;s__S0134_terrestrial_group_unclassified
d97f1a0ab4edf202d1883eede3c277a0	48	0	0	0	0	0	0	36	0	0	0	0	0	d__Bacteria;p__Proteobacteria;c__Alphaproteobacteria;o__Rhizobiales;f__Hyphomicrobiaceae;g__Rhodoplanes;s__uncultured_Rhodoplanes_sp.
4d6403e0f0d319e832020141afa0eae5	0	0	0	0	0	30	24	0	0	0	30	0	0	d__Bacteria;p__Acidobacteriota;c__Vicinamibacteria;o__Vicinamibacterales;f__Vicinamibacteraceae;g__Vicinamibacteraceae_unclassified;s__Vicinamibacteraceae_unclassified
9bdfadee1641e2d43d709dcce2c1f104	0	0	0	0	0	42	0	0	42	0	0	0	0	d__Bacteria;p__Acidobacteriota;c__Vicinamibacteria;o__Vicinamibacterales;f__Vicinamibacteraceae;g__Vicinamibacteraceae_unclassified;s__Vicinamibacteraceae_unclassified
e8aae0a7e2948c160802557b82ca4dc5	0	0	0	0	0	0	0	84	0	0	0	0	0	d__Bacteria;p__Gemmatimonadota;c__Longimicrobia;o__Longimicrobiales;f__Longimicrobiaceae;g__YC-ZSS-LKJ147;s__YC-ZSS-LKJ147_unclassified
69b13b7d2cd6e16a6e1c509b36585b8e	0	0	0	0	0	0	0	84	0	0	0	0	0	d__Bacteria;p__Acidobacteriota;c__Blastocatellia;o__Pyrinomonadales;f__Pyrinomonadaceae;g__RB41;s__RB41_unclassified
69c07db2db45aa054ebef1455db3be2b	0	0	0	0	24	35	25	0	0	0	0	0	0	d__Bacteria;p__Acidobacteriota;c__Thermoanaerobaculia;o__Thermoanaerobaculales;f__Thermoanaerobaculaceae;g__Subgroup_10;s__Subgroup_10_unclassified
9460ceebc491ea89b017e3ba9ac36811	0	0	0	0	24	0	0	0	0	17	0	0	42	d__Bacteria;p__Gemmatimonadota;c__Gemmatimonadota;o__Gemmatimonadales;f__Gemmatimonadaceae;g__Gemmatimonas;s__uncultured_Gemmatimonas_sp.
3a2740f0faeaedb5daf12fc3a5fc6e90	0	0	5	11	16	0	3	3	9	11	6	0	19	d__unclassified;p__unclassified;c__unclassified;o__unclassified;f__unclassified;g__unclassified;s__unclassified
02e692eb948b9463fbdcd121ff0c8004	0	0	18	0	0	0	0	0	0	38	0	0	27	d__Bacteria;p__Acidobacteriota;c__Vicinamibacteria;o__Vicinamibacterales;f__Vicinamibacterales_unclassified;g__Vicinamibacterales_unclassified;s__Vicinamibacterales_unclassified
c346b384c8d53e8378f4dc3bec69ea1a	0	0	0	0	8	12	0	17	13	10	0	14	9	d__Bacteria;p__Actinobacteriota;c__Acidimicrobiia;o__Acidimicrobiales;f__Acidimicrobiales_unclassified;g__Acidimicrobiales_unclassified;s__Acidimicrobiales_unclassified
9541e435e71c91a2c5fefb043b5299f9	0	0	0	28	0	0	0	0	55	0	0	0	0	d__Bacteria;p__Planctomycetota;c__Planctomycetes;o__Isosphaerales;f__Isosphaeraceae;g__Tundrisphaera;s__Tundrisphaera_unclassified
2aedc45f0d95e4a0aa910d784d9a157d	0	0	0	19	0	0	0	39	0	0	0	25	0	d__Bacteria;p__Firmicutes;c__Firmicutes_unclassified;o__Firmicutes_unclassified;f__Firmicutes_unclassified;g__Firmicutes_unclassified;s__Firmicutes_unclassified
eb08426003433933bae2b51a764ff650	46	0	0	27	10	0	0	0	0	0	0	0	0	d__Bacteria;p__Actinobacteriota;c__Rubrobacteria;o__Rubrobacterales;f__Rubrobacteriaceae;g__Rubrobacter;s__Rubrobacter_unclassified
ce9537c6fc399a476cf8bfd9a17c471c	0	0	64	0	7	0	0	0	0	0	0	12	0	d__Bacteria;p__Acidobacteriota;c__Blastocatellia;o__Pyrinomonadales;f__Pyrinomonadaceae;g__RB41;s__RB41_unclassified
39809b84894f1fd73664a2a991e20561	0	0	83	0	0	0	0	0	0	0	0	0	0	d__Bacteria;p__Actinobacteriota;c__Thermoleophilia;o__Solirubrobacterales;f__67-14;g__67-14_unclassified;s__67-14_unclassified
3855cec36da564c33a90ff8b4f7dfd2b	0	0	15	0	8	11	11	0	16	8	14	0	0	d__Bacteria;p__Proteobacteria;c__Alphaproteobacteria;o__Acetobacterales;f__Acetobacteraceae;g__Craurococcus-Caldovatus;s__Craurococcus-Caldovatus_unclassified
6328f0e560c1f4ad7ac4c2a4f5e2be20	0	0	50	0	0	0	33	0	0	0	0	0	0	d__Bacteria;p__Chloroflexi;c__Chloroflexia;o__Thermomicrobiales;f__JG30-KF-CM45;g__JG30-KF-CM45_unclassified;s__JG30-KF-CM45_unclassified
2606d9a38756c0f612c5f31db7f3ea93	0	44	0	0	23	16	0	0	0	0	0	0	0	d__Bacteria;p__Proteobacteria;c__Gammaproteobacteria;o__Gammaproteobacteria_unclassified;f__Gammaproteobacteria_unclassified;g__Gammaproteobacteria_unclassified;s__Gammaproteobacteria_unclassified
c9f1331a2563e7229a9b9051fa2cef86	83	0	0	0	0	0	0	0	0	0	0	0	0	d__Bacteria;p__Patescibacteria;c__Saccharimonadia;o__Saccharimonadales;f__Saccharimonadales_unclassified;g__Saccharimonadales_unclassified;s__Saccharimonadales_unclassified
da32553ff11997c38061bce88d797351	83	0	0	0	0	0	0	0	0	0	0	0	0	d__Bacteria;p__Actinobacteriota;c__Thermoleophilia;o__Gaiellales;f__Gaiellales_unclassified;g__Gaiellales_unclassified;s__Gaiellales_unclassified
af664b919d87a49254592d69d4c811c6	83	0	0	0	0	0	0	0	0	0	0	0	0	d__Bacteria;p__Gemmatimonadota;c__Gemmatimonadetes;o__Gemmatimonadales;f__Gemmatimonadaceae;g__Gemmatimonadaceae_unclassified;s__Gemmatimonadaceae_unclassified
cf5bf20d5f97ee9372b7729c0bc39ed1	0	0	0	0	20	0	0	0	0	0	38	25	0	d__Bacteria;p__Acidobacteriota;c__Blastocatellia;o__Pyrinomonadales;f__Pyrinomonadaceae;g__RB41;s__RB41_unclassified
7a9bc6c0af19b4cccaeb308f20e84fcf	0	0	0	0	0	30	13	0	8	15	17	0	0	d__Bacteria;p__Proteobacteria;c__Alphaproteobacteria;o__Rhizobiales;f__Hyphomicrobiaceae;g__Rhodoplanes;s__uncultured_Rhodoplanes_sp.
adc6975e6e392a57ec46672da14ed896	0	0	0	0	0	0	0	0	0	50	33	0	0	d__Bacteria;p__Chloroflexi;c__Chloroflexia;o__Thermomicrobiales;f__JG30-KF-CM45;g__JG30-KF-CM45_unclassified;s__JG30-KF-CM45_unclassified
1800df6dc1957d8e1645d60619ef06ac	0	0	0	0	27	0	0	0	0	56	0	0	0	d__Bacteria;p__Proteobacteria;c__Gammaproteobacteria;o__Burkholderiales;f__Oxalobacteraceae;g__Massilia;s__Massilia_unclassified
c7280a0092ba5ca1b05e0c8cca84cf4b	0	0	0	0	0	57	26	0	0	0	0	0	0	d__Bacteria;p__Myxococcota;c__Polyangia;o__Haliangiales;f__Haliangiaceae;g__Haliangium;s__Haliangium_unclassified
106645d5df61a9a8ff30b0cb891d5315	0	0	0	0	83	0	0	0	0	0	0	0	0	d__Bacteria;p__Acidobacteriota;c__Blastocatellia;o__Pyrinomonadales;f__Pyrinomonadaceae;g__RB41;s__RB41_unclassified
5cb22cffb142dc47d1abf90966e579f5	0	0	0	14	10	0	0	13	0	11	0	13	21	d__Bacteria;p__Actinobacteriota;c__Thermoleophilia;o__Gaiellales;f__Gaiellaceae;g__Gaiella;s__Gaiella_unclassified
da014624717af1209a231fc9884d4067	0	0	0	20	24	14	11	0	0	0	0	0	13	d__Bacteria;p__Acidobacteriota;c__Blastocatellia;o__Pyrinomonadales;f__Pyrinomonadaceae;g__RB41;s__RB41_unclassified
c7a4bea9bd4102344c4d2f1e72f5a59a	0	0	0	0	0	0	0	0	41	0	0	0	41	d__Bacteria;p__Acidobacteriota;c__Blastocatellia;o__Pyrinomonadales;f__Pyrinomonadaceae;g__RB41;s__RB41_unclassified
1b8612d983b8e442c0ec701635a71843	0	0	0	49	13	0	0	20	0	0	0	0	0	d__Bacteria;p__Acidobacteriota;c__Blastocatellia;o__Pyrinomonadales;f__Pyrinomonadaceae;g__RB41;s__RB41_unclassified
6a542eba8f5e3f4b4cdfd932108d5a51	0	0	0	30	6	5	0	25	16	0	0	0	0	d__Bacteria;p__Actinobacteriota;c__Thermoleophilia;o__Gaiellales;f__Gaiellales_unclassified;g__Gaiellales_unclassified;s__Gaiellales_unclassified
619ee61df1e18f0fd33f1eeb626a80b8	0	0	14	13	6	8	0	0	6	12	13	10	0	d__Bacteria;p__Bacteroidota;c__Sphingobacteriia;o__Sphingobacteriia_unclassified;f__Sphingobacteriia_unclassified;g__Sphingobacteriia_unclassified;s__Sphingobacteriia_unclassified
eb38c0afeb38e4fd506056badf69e79d	0	0	0	82	0	0	0	0	0	0	0	0	0	d__Bacteria;p__Acidobacteriota;c__Blastocatellia;o__Pyrinomonadales;f__Pyrinomonadaceae;g__RB41;s__RB41_unclassified
429df6515e1679eb4bff2ab2d03bd697	0	0	0	21	0	0	0	0	16	45	0	0	0	d__Bacteria;p__Myxococcota;c__Polyangia;o__Polyangiales;f__Polyangiaceae;g__Jahnella;s__Jahnella_unclassified
ba2531c0243eab542c8f21361bbcbda1	0	0	17	11	0	0	13	4	0	0	37	0	0	d__Bacteria;p__Actinobacteriota;c__Actinobacteriota_unclassified;o__Actinobacteriota_unclassified;f__Actinobacteriota_unclassified;g__Actinobacteriota_unclassified;s__Actinobacteriota_unclassified
8425b47d509889a6217725e076574dfb	0	0	20	0	7	0	0	0	0	8	0	47	0	d__Bacteria;p__Chloroflexi;c__Chloroflexia;o__Thermomicrobiales;f__JG30-KF-CM45;g__JG30-KF-CM45_unclassified;s__JG30-KF-CM45_unclassified
b7d1aca91a691f16d218620fa644bb96	0	0	15	0	0	20	47	0	0	0	0	0	0	d__Bacteria;p__Gemmatimonadota;c__Gemmatimonadota;o__Gemmatimonadales;f__Gemmatimonadaceae;g__Roseisolibacter;s__Roseisolibacter_agri
4e9063a2a8aa4286e0ff07438416d378	40	42	0	0	0	0	0	0	0	0	0	0	0	d__Bacteria;p__Actinobacteriota;c__Thermoleophilia;o__Solirubrobacterales;f__67-14;g__67-14_unclassified;s__67-14_unclassified
f97216e138ad8472c64d6e4780cb5e42	82	0	0	0	0	0	0	0	0	0	0	0	0	d__Bacteria;p__Proteobacteria;c__Alphaproteobacteria;o__Sphingomonadales;f__Sphingomonadaceae;g__Sphingomonas;s__Sphingomonas_sp.
c79889ba518fdd72cfa15c98dbeaa4d8	0	0	0	0	0	28	0	0	0	35	0	19	0	d__Bacteria;p__Myxococcota;c__Polyangia;o__Polyangiales;f__BIrii41;g__BIrii41_unclassified;s__BIrii41_unclassified
d07ab92cecbcd9b4035de4af14423bbd	0	0	0	0	0	0	0	0	31	0	0	51	0	d__Bacteria;p__Actinobacteriota;c__Actinobacteria;o__Propionibacteriales;f__Nocardioidaceae;g__Kribbella;s__Kribbella_unclassified
b9fe01d7a61f8140606ae33228f02a41	0	0	0	0	0	0	0	0	24	0	41	17	0	d__Bacteria;p__Acidobacteriota;c__Blastocatellia;o__Pyrinomonadales;f__Pyrinomonadaceae;g__RB41;s__RB41_unclassified
7456c57c24a3da12d9ec2ceac4377d9d	0	0	0	0	0	0	10	16	10	18	28	0	0	d__Bacteria;p__Planctomycetota;c__Phycisphaerae;o__Tepidisphaerales;f__WD2101_soil_group;g__WD2101_soil_group_unclassified;s__WD2101_soil_group_unclassified
f7d8678a652f2a08deee8942b4001115	0	0	0	0	17	0	18	0	14	15	18	0	0	d__Bacteria;p__Gemmatimonadota;c__Gemmatimonadota_unclassified;o__Gemmatimonadota_unclassified;f__Gemmatimonadota_unclassified;g__Gemmatimonadota_unclassified;s__Gemmatimonadota_unclassified
7b1ce5fa36d6a7c802df0b4aadec1aa0	0	0	0	0	0	0	0	24	0	46	12	0	0	d__Bacteria;p__Actinobacteriota;c__Thermoleophilia;o__Solirubrobacterales;f__67-14;g__67-14_unclassified;s__67-14_unclassified
346fb14636fd87d2d4b9b64e6c9063aa	0	0	0	0	28	0	21	33	0	0	0	0	0	d__Bacteria;p__Chloroflexi;c__Dehalococcoidia;o__SAR202_clade;f__SAR202_clade_unclassified;g__SAR202_clade_unclassified;s__SAR202_clade_unclassified
5b679ca7fec23eb8b1ddac323f3392c8	0	0	23	0	21	0	0	0	0	0	0	17	20	d__Bacteria;p__Planctomycetota;c__Phycisphaerae;o__Tepidisphaerales;f__WD2101_soil_group;g__WD2101_soil_group_unclassified;s__WD2101_soil_group_unclassified
d23f225641da611bb21b335978dc7276	0	0	0	5	24	0	21	20	0	0	0	0	11	d__Bacteria;p__Actinobacteriota;c__Rubrobacteria;o__Rubrobacterales;f__Rubrobacterales_unclassified;g__Rubrobacterales_unclassified;s__Rubrobacterales_unclassified
0526d43e827c76c137bff03801d75720	0	0	0	25	23	0	0	19	0	0	0	0	14	d__Bacteria;p__Actinobacteriota;c__Thermoleophilia;o__Gaiellales;f__Gaiellaceae;g__Gaiella;s__Gaiella_unclassified
605ae8d577cbbb95ecea050ad118985b	0	22	0	23	10	13	0	0	6	7	0	0	0	d__Bacteria;p__Gemmatimonadota;c__Gemmatimonadetes;o__Gemmatimonadales;f__Gemmatimonadaceae;g__Gemmatimonadaceae_unclassified;s__Gemmatimonadaceae_unclassified
e7e118bd0c02a8224c09f6b4c30bed1b	0	0	0	48	0	0	0	33	0	0	0	0	0	d__Bacteria;p__Acidobacteriota;c__Vicinamibacteria;o__Vicinamibacterales;f__Vicinamibacteraceae;g__Vicinamibacteraceae_unclassified;s__Vicinamibacteraceae_unclassified
3e6e0cd685c35c95890cb8f49a9885d5	0	0	0	6	7	0	0	7	15	24	22	0	0	d__Bacteria;p__Bacteroidota;c__Bacteroidia;o__Chitinophagales;f__Chitinophagaceae;g__Segetibacter;s__Segetibacter_unclassified
0d8d7733ed1429cb2977022f01ea6747	0	0	22	14	0	15	0	0	11	7	12	0	0	d__Bacteria;p__Proteobacteria;c__Alphaproteobacteria;o__Rhizobiales;f__Beijerinckiaceae;g__Microvirga;s__Microvirga_unclassified
7894505cdf7646d0f4dbe7bf611c04c3	0	0	0	5	0	15	0	0	18	11	20	12	0	d__Bacteria;p__Acidobacteriota;c__Acidobacteriae;o__Bryobacterales;f__Bryobacteraceae;g__Bryobacter;s__Bryobacter_unclassified
2690657c52290800809a75e7d16c62f2	0	0	14	0	0	0	0	0	26	41	0	0	0	d__Bacteria;p__Gemmatimonadota;c__S0134_terrestrial_group;o__S0134_terrestrial_group_unclassified;f__S0134_terrestrial_group_unclassified;g__S0134_terrestrial_group_unclassified;s__S0134_terrestrial_group_unclassified
a845384c72b608d0e9d779b81daf88d4	0	0	27	0	0	0	0	0	0	0	0	54	0	d__Bacteria;p__Actinobacteriota;c__Actinobacteria;o__Frankiales;f__Sporichthyaceae;g__Sporichthyaceae_unclassified;s__Sporichthyaceae_unclassified
51dbb917c0b9e9f22ba15776aa041fc6	0	81	0	0	0	0	0	0	0	0	0	0	0	d__unclassified;p__unclassified;c__unclassified;o__unclassified;f__unclassified;g__unclassified;s__unclassified
f5f1575bfd0b9c6e668cf74b3fbd1855	0	81	0	0	0	0	0	0	0	0	0	0	0	d__Bacteria;p__Proteobacteria;c__Gammaproteobacteria;o__CCD24;f__CCD24_unclassified;g__CCD24_unclassified;s__CCD24_unclassified
5773eb2c670dd8c18c57d0d8ffcda4e2	75	0	0	0	6	0	0	0	0	0	0	0	0	d__Bacteria;p__Planctomycetota;c__Planctomycetes;o__Gemmatales;f__Gemmataceae;g__Gemmataceae_unclassified;s__Gemmataceae_unclassified
ae92751ce0103cf1fe77dd7f219da00c	0	0	0	0	0	42	13	13	5	0	0	8	0	d__Bacteria;p__Firmicutes;c__Clostridia;o__Peptostreptococcales-Tissierellales;f__Peptostreptococcaceae;g__Romboutsia;s__Romboutsia_unclassified
d08842fb3b52d4beb019634fb1b726d5	0	0	0	0	0	10	9	14	18	12	11	7	0	d__Bacteria;p__Actinobacteriota;c__Actinobacteria;o__Actinomycetales;f__Actinomycetaceae;g__Actinomyces;s__Actinomyces_unclassified
038ede4b04bbd68f361e251a1d25f3b0	0	0	0	0	0	0	0	0	46	0	35	0	0	d__Bacteria;p__Proteobacteria;c__Gammaproteobacteria;o__Burkholderiales;f__TRA3-20;g__TRA3-20_unclassified;s__TRA3-20_unclassified
23a25439f1dc1bf72515e039bafd84f9	0	0	0	0	0	0	0	0	0	59	22	0	0	d__Bacteria;p__Actinobacteriota;c__Actinobacteria;o__Propionibacteriales;f__Nocardioidaceae;g__Kribbella;s__Kribbella_unclassified
5636e1ad8cdf5a5acee55f8f5498d350	0	0	0	0	0	21	0	60	0	0	0	0	0	d__Bacteria;p__Proteobacteria;c__Gammaproteobacteria;o__Burkholderiales;f__Comamonadaceae;g__Ramlibacter;s__Ramlibacter_unclassified
b01646216fb8df7c6763344d2e137194	0	0	0	0	48	0	0	33	0	0	0	0	0	d__Bacteria;p__Acidobacteriota;c__Blastocatellia;o__Pyrinomonadales;f__Pyrinomonadaceae;g__RB41;s__RB41_unclassified
4a3a0a1d347ab50b817fe79c0195d50f	0	0	0	0	0	81	0	0	0	0	0	0	0	d__Bacteria;p__Proteobacteria;c__Gammaproteobacteria;o__Burkholderiales;f__Nitrosomonadaceae;g__MND1;s__MND1_unclassified
f98dea1e20cb5dba6720acbe3f0a841d	0	0	15	0	0	0	17	0	17	0	0	0	31	d__Bacteria;p__Planctomycetota;c__Planctomycetes;o__Gemmatales;f__Gemmataceae;g__Gemmataceae_unclassified;s__Gemmataceae_unclassified
61539c9bede24aa583b70cfe4d0b402a	0	0	0	0	14	0	0	19	13	0	0	0	34	d__Bacteria;p__Actinobacteriota;c__Actinobacteriota;o__Actinobacteriota_unclassified;f__Actinobacteriota_unclassified;g__Actinobacteriota_unclassified;s__Actinobacteriota_unclassified
8670c9eef9ef54b7e7d84a5ff888b929	34	0	0	0	0	0	0	17	0	0	0	8	21	d__Bacteria;p__Proteobacteria;c__Alphaproteobacteria;o__Sphingomonadales;f__Sphingomonadaceae;g__Ellin6055;s__Ellin6055_unclassified
b23cdb737b88df791cbed57ca6267e15	0	0	0	27	27	12	0	14	0	0	0	0	0	d__Bacteria;p__Gemmatimonadota;c__Gemmatimonadetes;o__Gemmatimonadales;f__Gemmatimonadaceae;g__Gemmatimonadaceae_unclassified;s__Gemmatimonadaceae_unclassified
f213e66ae951389f0034de988976a50e	0	0	0	19	13	17	0	0	0	31	0	0	0	d__Bacteria;p__Chloroflexi;c__Chloroflexia;o__Kallotenuales;f__AKIW781;g__AKIW781_unclassified;s__AKIW781_unclassified
50f6f074a84c3fe53d872b41903e18c2	0	0	0	14	0	0	0	0	16	18	32	0	0	d__Bacteria;p__Proteobacteria;c__Alphaproteobacteria;o__Caulobacterales;f__Caulobacteraceae;g__Caulobacteraceae_unclassified;s__Caulobacteraceae_unclassified
2b701d33b38ee8d039c70c8abe015fa4	0	0	0	17	0	24	0	0	0	10	29	0	0	d__Bacteria;p__Proteobacteria;c__Gammaproteobacteria;o__Burkholderiales;f__Nitrosomonadaceae;g__MND1;s__MND1_unclassified
04e41863f9b34062893909aa412d750f	0	0	12	23	0	0	0	0	0	27	18	0	0	d__Bacteria;p__Actinobacteriota;c__Actinobacteriota;o__Actinobacteriota_unclassified;f__Actinobacteriota_unclassified;g__Actinobacteriota_unclassified;s__Actinobacteriota_unclassified
2642beecc6a7f04ce72bb5e5309b2fb0	0	0	0	14	0	0	0	21	0	0	0	45	0	d__Bacteria;p__Actinobacteriota;c__Actinobacteriota;o__Geodermatophilales;f__Geodermatophilaceae;g__Blastococcus;s__Blastococcus_sp._URHB0062
a369ebd174630bcb6a2720430f3231ee	0	0	34	0	0	0	32	0	0	0	14	0	0	d__Bacteria;p__Actinobacteriota;c__Actinobacteriota;o__Micromonosporales;f__Micromonosporaceae;g__Actinoplanes;s__Actinoplanes_sp._HBUM_87051
b6c4c1082ace9fb281be499097504baa	0	0	30	0	0	0	50	0	0	0	0	0	0	d__Bacteria;p__Proteobacteria;c__Alphaproteobacteria;o__Sphingomonadales;f__Sphingomonadaceae;g__Sphingomonas;s__Sphingomonas_sp.
2c4a99c6a985008f032f7f14ca771231	0	0	11	0	0	0	10	0	14	0	27	18	0	d__Bacteria;p__Proteobacteria;c__Alphaproteobacteria;o__Acetobacterales;f__Acetobacteraceae;g__Craurococcus-Caldovatus;s__Craurococcus-Caldovatus_unclassified
d2652255a1de796a7dc2261a9af574cd	0	0	13	0	19	0	0	0	19	18	11	0	0	d__Bacteria;p__Proteobacteria;c__Alphaproteobacteria;o__Sphingomonadales;f__Sphingomonadaceae;g__Sphingomonas;s__Sphingomonas_sp.
a2a78d767f80f62abfc72cf3f5a36795	0	0	7	0	0	0	67	0	0	0	0	6	0	d__Bacteria;p__Proteobacteria;c__Alphaproteobacteria;o__Caulobacterales;f__Caulobacteraceae;g__Brevundimonas;s__Brevundimonas_sp._NA61
69249032c03f872e5ecbc3e46092c7e8	0	80	0	0	0	0	0	0	0	0	0	0	0	d__Bacteria;p__Actinobacteriota;c__Acidimicrobiia;o__Acidimicrobiales;f__Acidimicrobiales_unclassified;g__Acidimicrobiales_unclassified;s__Acidimicrobiales_unclassified
a9d5fc15136fcc7b988fc719fd7bd84e	80	0	0	0	0	0	0	0	0	0	0	0	0	d__Bacteria;p__Bdellovibrionota;c__Oligoflexia;o__Oligoflexales;f__Oligoflexaceae;g__Oligoflexaceae_unclassified;s__Oligoflexaceae_unclassified
4ce92d679757dd14eecd69e11c4c1471	0	0	0	0	0	0	0	0	0	80	0	0	0	d__Bacteria;p__Actinobacteriota;c__Thermoleophilia;o__Solirubrobacterales;f__Conexibacteraceae;g__Conexibacter;s__uncultured_Conexibacter_sp.
ec6bc8322f9123d03a3d28bfedd36b9d	0	0	0	0	0	0	0	0	40	40	0	0	0	d__Bacteria;p__Gemmatimonadota;c__Longimicrobia;o__Longimicrobiales;f__Longimicrobiaceae;g__Longimicrobium;s__Longimicrobium_unclassified
8c28436776b0efe7d44b47a59b7a6b6e	0	0	0	0	0	0	0	0	0	0	0	0	79	d__Bacteria;p__Acidobacteriota;c__Blastocatellia;o__Pyrinomonadales;f__Pyrinomonadaceae;g__RB41;s__RB41_unclassified
58fab8e38f026727fa4c5e93ca2021e7	0	0	0	0	0	0	0	0	0	0	0	0	79	d__Bacteria;p__Planctomycetota;c__Planctomycetes;o__Isosphaerales;f__Isosphaeraceae;g__Isosphaeraceae_unclassified;s__Isosphaeraceae_unclassified
f9da18fbd55e2edc205b120ce7c63420	0	0	0	19	0	16	0	18	0	14	0	0	12	d__Bacteria;p__Chloroflexi;c__KD4-96;o__KD4-96_unclassified;f__KD4-96_unclassified;g__KD4-96_unclassified;s__KD4-96_unclassified
956323ccc537f6ab09476956b2702127	0	0	0	0	0	0	0	18	22	18	0	0	21	d__Bacteria;p__Proteobacteria;c__Alphaproteobacteria;o__Sphingomonadales;f__Sphingomonadaceae;g__Sphingomonas;s__uncultured_Sphingomonas_sp.
f0f62787d1f80c8a3d1ad86644ff9d60	0	0	0	16	20	0	0	11	0	0	0	0	32	d__Bacteria;p__Gemmatimonadota;c__Gemmatimonadetes;o__Gemmatimonadales;f__Gemmatimonadaceae;g__Gemmatimonadaceae_unclassified;s__Gemmatimonadaceae_unclassified
53bb18fe16d2778845991ba01243c6bf	0	0	0	0	0	49	0	0	0	0	0	0	30	d__Bacteria;p__Acidobacteriota;c__Vicinamibacteria;o__Vicinamibacterales;f__Vicinamibacteraceae;g__Vicinamibacteraceae_unclassified;s__Vicinamibacteraceae_unclassified
bbfa1800ae49b59d068b7cc24e19126d	0	0	0	5	22	0	14	21	0	11	0	0	6	d__Bacteria;p__Bacteroidota;c__Bacteroidia;o__Chitinophagales;f__Chitinophagaceae;g__Niastella;s__Niastella_unclassified
f4a90052f1e0eb9e7c07cfe31d28c277	0	0	0	21	13	0	19	0	0	26	0	0	0	d__Bacteria;p__Proteobacteria;c__Alphaproteobacteria;o__Rhizobiales;f__Hyphomicrobiaceae;g__Devosia;s__Devosia_sp.
27533e9f24ab026a5de26ab4a5828575	77	0	0	2	0	0	0	0	0	0	0	0	0	d__Bacteria;p__Planctomycetota;c__OM190;o__OM190_unclassified;f__OM190_unclassified;g__OM190_unclassified;s__OM190_unclassified
ae8cd0da05fbe21a0c3f2f68266e72a6	0	0	13	6	0	15	0	0	6	7	24	8	0	d__Bacteria;p__Chloroflexi;c__Chloroflexia;o__Chloroflexales;f__Roseiflexaceae;g__Roseiflexaceae_unclassified;s__Roseiflexaceae_unclassified
b5b0f6d92af700a22f3357fb164efafb	0	0	11	8	0	15	0	9	0	15	21	0	0	d__Bacteria;p__Gemmatimonadota;c__Gemmatimonadota;o__Gemmatimonadales;f__Gemmatimonadaceae;g__Roseisolibacter;s__Roseisolibacter_agri
82f8a19121846e3bd7155c25597310cc	0	0	0	23	29	0	27	0	0	0	0	0	0	d__Bacteria;p__Actinobacteriota;c__Actinobacteriota;o__Micromonosporales;f__Micromonosporaceae;g__Micromonosporaceae_unclassified;s__Micromonosporaceae_unclassified
bf1671b3fc08fd00738da8505321dac0	0	0	0	7	11	10	0	0	6	22	9	14	0	d__Bacteria;p__Acidobacteriota;c__Blastocatellia;o__Pyrinomonadales;f__Pyrinomonadaceae;g__RB41;s__RB41_unclassified
efcad84f43aeba7336aae997c7973064	0	0	0	14	0	0	0	65	0	0	0	0	0	d__Bacteria;p__Actinobacteriota;c__Thermoleophilia;o__Solirubrobacterales;f__67-14;g__67-14_unclassified;s__67-14_unclassified
dccbe3a82d8b532ef8e0f9f803c4678b	0	0	14	8	14	13	0	13	6	0	0	11	0	d__Bacteria;p__Chloroflexi;c__Gitt-GS-136;o__Gitt-GS-136_unclassified;f__Gitt-GS-136_unclassified;g__Gitt-GS-136_unclassified;s__Gitt-GS-136_unclassified
1ab994408a70f34c24314ec941cee5cf	0	0	0	14	0	21	0	0	0	0	44	0	0	d__Bacteria;p__Verrucomicrobiota;c__Verrucomicrobiae;o__Chthoniobacterales;f__Chthoniobacteraceae;g__Candidatus_Udaeobacter;s__Candidatus_Udaeobacter_unclassified
cb21002afb6dc60c4b9f2f0d4f869707	0	0	19	0	0	0	42	0	0	0	18	0	0	d__Bacteria;p__Proteobacteria;c__Gammaproteobacteria;o__Steroidobacterales;f__Steroidobacteraceae;g__Steroidobacter;s__Steroidobacter_unclassified
84d7e4e4c5fb48bba9cf34c95bd1731c	0	71	8	0	0	0	0	0	0	0	0	0	0	d__Bacteria;p__Bacteroidota;c__Bacteroidia;o__Cytophagales;f__Spirosomaceae;g__Dyadobacter;s__Dyadobacter_unclassified
a05bb125019d12035f47a11e83c4c9df	0	28	0	0	0	0	0	51	0	0	0	0	0	d__Bacteria;p__Actinobacteriota;c__Thermoleophilia;o__Solirubrobacterales;f__Solirubrobacteraceae;g__Solirubrobacter;s__Solirubrobacter_unclassified
fba143f9a810e98112cc596f8ef29a30	79	0	0	0	0	0	0	0	0	0	0	0	0	d__Bacteria;p__Acidobacteriota;c__Vicinamibacteria;o__Vicinamibacterales;f__Vicinamibacteraceae;g__Vicinamibacteraceae_unclassified;s__Vicinamibacteraceae_unclassified
8896def8358f51a0feb97bb5bc742c33	79	0	0	0	0	0	0	0	0	0	0	0	0	d__Bacteria;p__Proteobacteria;c__Alphaproteobacteria;o__Dongiales;f__Dongiaceae;g__Dongia;s__Dongia_unclassified
10a6d6e60868a9e18ba3713c4e86f0b2	0	0	35	6	0	0	0	0	0	0	0	0	37	d__Bacteria;p__Proteobacteria;c__Gammaproteobacteria;o__Xanthomonadales;f__Xanthomonadaceae;g__Luteimonas;s__Luteimonas_unclassified
6b3aa32b2b8cd30922d82e07ecac8bea	0	0	33	0	0	0	0	0	0	0	0	0	45	d__Bacteria;p__Planctomycetota;c__Planctomycetes;o__Pirellulales;f__Pirellulaceae;g__Pirellula;s__Pirellula_unclassified
cb958c4a82bee8430f1ce6461ec4d630	0	0	0	16	14	17	0	13	0	0	11	0	7	d__Bacteria;p__Proteobacteria;c__Proteobacteria_unclassified;o__Proteobacteria_unclassified;f__Proteobacteria_unclassified;g__Proteobacteria_unclassified;s__Proteobacteria_unclassified
ecf2a9c32e4fb56c29f90395dfc12d37	0	0	7	15	13	0	0	0	15	0	0	0	28	d__Bacteria;p__Firmicutes;c__Clostridia;o__Lachnospirales;f__Lachnospiraceae;g__Lachnospiraceae_NK4A136_group;s__Lachnospiraceae_NK4A136_group_unclassified
26d98efa38e835733f817b6900d10ed7	0	0	13	13	8	0	0	0	0	21	15	0	8	d__Bacteria;p__Firmicutes;c__Clostridia;o__Peptostreptococcales-Tissierellales;f__Peptostreptococcaceae;g__Romboutsia;s__Romboutsia_unclassified
4a628d04c552615a5d4209e44528bfe8	0	0	7	11	0	0	11	0	13	21	15	0	0	d__Bacteria;p__Acidobacteriota;c__Blastocatellia;o__Blastocatellales;f__Blastocatellaceae;g__Blastocatella;s__Blastocatella_unclassified
d2901ba1192244c51de2bbbf19389d9a	73	0	0	5	0	0	0	0	0	0	0	0	0	d__Bacteria;p__Actinobacteriota;c__Thermoleophilia;o__Gaiellales;f__Gaiellales_unclassified;g__Gaiellales_unclassified;s__Gaiellales_unclassified
c01991a343d4dac5e446d2c86dfb0b91	0	0	12	0	0	0	0	0	0	18	35	13	0	d__Bacteria;p__Proteobacteria;c__Alphaproteobacteria;o__Acetobacterales;f__Acetobacteraceae;g__Craurococcus-Caldovatus;s__Craurococcus-Caldovatus_unclassified
60df6cb66ac3886aa7f68bf144c07a64	0	0	14	0	9	0	11	0	22	0	22	0	0	d__Bacteria;p__Actinobacteriota;c__Actinobacteriota;o__Actinobacteriota_unclassified;f__Actinobacteriota_unclassified;g__Actinobacteriota_unclassified;s__Actinobacteriota_unclassified
24596dc2b43af9a0af69e5fa79998316	0	0	39	0	0	0	0	0	0	0	0	39	0	d__Bacteria;p__Acidobacteriota;c__Blastocatellia;o__Pyrinomonadales;f__Pyrinomonadaceae;g__RB41;s__RB41_unclassified
8510a4c808707b0895e888b611b63a10	0	0	15	0	0	0	0	0	0	23	28	12	0	d__Bacteria;p__Acidobacteriota;c__Blastocatellia;o__Pyrinomonadales;f__Pyrinomonadaceae;g__RB41;s__RB41_unclassified
893aae2934fc6b08900ecc8799662427	0	0	18	0	0	0	0	22	0	0	38	0	0	d__Bacteria;p__Planctomycetota;c__Phycisphaerae;o__Tepidisphaerales;f__WD2101_soil_group;g__WD2101_soil_group_unclassified;s__WD2101_soil_group_unclassified
048e1e63647bb7fdaec30584ab5968fb	0	78	0	0	0	0	0	0	0	0	0	0	0	d__Bacteria;p__Acidobacteriota;c__Vicinamibacteria;o__Vicinamibacterales;f__Vicinamibacterales_unclassified;g__Vicinamibacterales_unclassified;s__Vicinamibacterales_unclassified
72108f16be2c16520b11974d4198845d	78	0	0	0	0	0	0	0	0	0	0	0	0	d__Bacteria;p__Acidobacteriota;c__Blastocatellia;o__Pyrinomonadales;f__Pyrinomonadaceae;g__RB41;s__RB41_unclassified
b8afbb69104829a6fc0cc2aea56f86e7	0	0	0	0	0	0	0	28	0	0	50	0	0	d__Bacteria;p__Actinobacteriota;c__Actinobacteria;o__Frankiales;f__Geodermatophilaceae;g__Blastococcus;s__Blastococcus_unclassified
84beb56badfbe8a4f9c8c5d060c1e467	0	0	0	0	0	0	32	8	38	0	0	0	0	d__Bacteria;p__Acidobacteriota;c__Blastocatellia;o__Pyrinomonadales;f__Pyrinomonadaceae;g__RB41;s__RB41_unclassified
8df661d47659116062a74ac20e2548d9	0	0	0	0	56	0	22	0	0	0	0	0	0	d__Bacteria;p__Myxococcota;c__Polyangia;o__Polyangiales;f__BIrii41;g__BIrii41_unclassified;s__BIrii41_unclassified
e99c6f92a06a552e0d16be8d988892bb	0	0	0	0	0	0	0	19	0	0	0	39	19	d__Bacteria;p__Proteobacteria;c__Alphaproteobacteria;o__Rhizobiales;f__Rhizobiales_unclassified;g__Rhizobiales_unclassified;s__Rhizobiales_unclassified
5d677fe468e7703a12afb3215b462f38	0	0	0	27	20	0	0	0	23	0	0	0	7	d__Bacteria;p__Gemmatimonadota;c__Gemmatimonadota_unclassified;o__Gemmatimonadota_unclassified;f__Gemmatimonadota_unclassified;g__Gemmatimonadota_unclassified;s__Gemmatimonadota_unclassified
cbfeed6ad7708fbaeb4643db319e9b0c	0	0	0	0	15	0	0	24	0	0	0	0	38	d__Bacteria;p__Actinobacteriota;c__Actinobacteriota;o__Actinobacteriota_unclassified;f__Actinobacteriota_unclassified;g__Actinobacteriota_unclassified;s__Actinobacteriota_unclassified
1e08709a1c6307a035fe349dad9a6c24	0	0	0	0	0	0	0	35	0	0	0	0	42	d__Bacteria;p__Proteobacteria;c__Proteobacteria_unclassified;o__Proteobacteria_unclassified;f__Proteobacteria_unclassified;g__Proteobacteria_unclassified;s__Proteobacteria_unclassified
a4a6337568a1986497345aa0384c15b4	0	0	0	0	0	0	17	0	0	0	26	0	34	d__Bacteria;p__Proteobacteria;c__Alphaproteobacteria;o__Acetobacterales;f__Acetobacteraceae;g__Craurococcus-Caldovatus;s__Craurococcus-Caldovatus_unclassified
27f04d642f5c7a8818e4912ebac6f26d	0	0	0	12	0	0	0	16	9	7	25	8	0	d__Bacteria;p__Actinobacteriota;c__Thermoleophilia;o__Solirubrobacterales;f__67-14;g__67-14_unclassified;s__67-14_unclassified
130de37c9de8daa61186836dbde92e8f	0	0	0	33	0	0	0	21	0	23	0	0	0	d__Bacteria;p__Acidobacteriota;c__Vicinamibacteria;o__Vicinamibacterales;f__Vicinamibacterales_unclassified;g__Vicinamibacterales_unclassified;s__Vicinamibacterales_unclassified
83802e6ac09371247383f927f7d3aa25	0	0	0	14	0	0	0	0	26	37	0	0	0	d__Bacteria;p__Proteobacteria;c__Alphaproteobacteria;o__Sphingomonadales;f__Sphingomonadaceae;g__Sphingomonas;s__uncultured_Sphingomonas_sp.
920d09f5ada6a437adbbf3c75f3c4d23	0	0	12	14	0	11	7	8	15	10	0	0	0	d__Bacteria;p__Planctomycetota;c__Phycisphaerae;o__Tepidisphaerales;f__WD2101_soil_group;g__WD2101_soil_group_unclassified;s__WD2101_soil_group_unclassified
b8bee06f56b53c4d9415cd2c994c38d5	0	18	22	12	11	0	0	0	0	0	0	14	0	d__Bacteria;p__Actinobacteriota;c__MB-A2-108;o__MB-A2-108_unclassified;f__MB-A2-108_unclassified;g__MB-A2-108_unclassified;s__MB-A2-108_unclassified
f69842fc5090e2363c84ad86510ac375	0	0	17	0	25	6	0	0	11	4	14	0	0	d__Bacteria;p__Chloroflexi;c__TK10;o__TK10_unclassified;f__TK10_unclassified;g__TK10_unclassified;s__TK10_unclassified
c9e8a483607ecda553888b41a39a0390	0	0	8	0	0	0	61	0	0	0	8	0	0	d__Bacteria;p__Actinobacteriota;c__Actinobacteria;o__Pseudonocardiales;f__Pseudonocardiaceae;g__Pseudonocardia;s__Pseudonocardia_unclassified
4724b880f52815ac48e1011a6f4dd328	0	0	20	0	0	15	0	0	0	0	18	24	0	d__Bacteria;p__Actinobacteriota;c__Actinobacteriota;o__Micromonosporales;f__Micromonosporaceae;g__Polymorphospora;s__Polymorphospora_rubra
ab44930b530f059e6ba94910a1dc4113	0	77	0	0	0	0	0	0	0	0	0	0	0	d__Bacteria;p__Proteobacteria;c__Gammaproteobacteria;o__Burkholderiales;f__TRA3-20;g__TRA3-20_unclassified;s__TRA3-20_unclassified
82e2cde4673973ebe040dcae74d8a100	0	56	0	0	13	8	0	0	0	0	0	0	0	d__Bacteria;p__Actinobacteriota;c__MB-A2-108;o__MB-A2-108_unclassified;f__MB-A2-108_unclassified;g__MB-A2-108_unclassified;s__MB-A2-108_unclassified
4979e7bf81c53a44a2b36613d7cdd78d	0	64	0	0	13	0	0	0	0	0	0	0	0	d__Bacteria;p__Chloroflexi;c__Dehalococcoidia;o__S085;f__S085_unclassified;g__S085_unclassified;s__S085_unclassified
bc872787c25444ce422b6296e1e4e996	40	37	0	0	0	0	0	0	0	0	0	0	0	d__Bacteria;p__Actinobacteriota;c__Actinobacteria;o__Propionibacteriales;f__Nocardioidaceae;g__Nocardioides;s__Nocardioides_unclassified
9df8b82eef969432ebad1cecc87c4ab9	77	0	0	0	0	0	0	0	0	0	0	0	0	d__Bacteria;p__Proteobacteria;c__Gammaproteobacteria;o__Enterobacterales;f__Erwiniaceae;g__Rosenbergiella;s__Rosenbergiella_unclassified
3abbec56fed7bb20d28dbef9a1d951ff	77	0	0	0	0	0	0	0	0	0	0	0	0	d__Bacteria;p__Proteobacteria;c__Gammaproteobacteria;o__Gammaproteobacteria_unclassified;f__Gammaproteobacteria_unclassified;g__Gammaproteobacteria_unclassified;s__Gammaproteobacteria_unclassified
9a498e68d51f416b4f57e72f1dcb6a23	0	0	0	0	0	0	0	0	22	55	0	0	0	d__Bacteria;p__Acidobacteriota;c__Blastocatellia;o__Pyrinomonadales;f__Pyrinomonadaceae;g__RB41;s__RB41_unclassified
37aaf7484d82316b999ac6c5a122fb26	0	0	0	0	0	0	0	77	0	0	0	0	0	d__Bacteria;p__Proteobacteria;c__Gammaproteobacteria;o__Enterobacterales;f__Erwiniaceae;g__Pantoea;s__Pantoea_anthophila
161b3b30893e929ad3cab10384c28fde	0	0	0	23	10	10	0	15	0	0	0	0	18	d__Bacteria;p__Gemmatimonadota;c__Gemmatimonadota;o__Gemmatimonadales;f__Gemmatimonadaceae;g__Gemmatimonas;s__uncultured_Gemmatimonas_sp.
3e88a1caf44bbe97dbd7d095055ef796	0	0	0	25	20	0	0	11	0	0	0	0	20	d__Bacteria;p__Actinobacteriota;c__Thermoleophilia;o__Solirubrobacterales;f__67-14;g__67-14_unclassified;s__67-14_unclassified
01ccfb2f76eef11da1d6837244ddb3f4	0	0	19	0	21	0	0	16	0	0	0	0	20	d__Bacteria;p__Actinobacteriota;c__Actinobacteria;o__0319-7L14;f__0319-7L14_unclassified;g__0319-7L14_unclassified;s__0319-7L14_unclassified
51eb7d872cd7e68a53dfb0e37aaef344	0	0	23	0	0	0	19	0	0	0	23	0	11	d__Bacteria;p__Planctomycetota;c__Planctomycetes;o__Isosphaerales;f__Isosphaeraceae;g__Isosphaeraceae_unclassified;s__Isosphaeraceae_unclassified
640e01825e019476871487480840bc47	0	0	0	22	10	17	0	27	0	0	0	0	0	d__Bacteria;p__Actinobacteriota;c__Thermoleophilia;o__Solirubrobacterales;f__Solirubrobacteraceae;g__Conexibacter;s__Conexibacter_unclassified
de40b469dbb7ad37a894b36c812cc7ea	0	0	18	27	31	0	0	0	0	0	0	0	0	d__Bacteria;p__Proteobacteria;c__Alphaproteobacteria;o__Rhizobiales;f__KF-JG30-B3;g__KF-JG30-B3_unclassified;s__KF-JG30-B3_unclassified
cd97473fc89bce461df6bcd83720f4c7	0	0	0	45	31	0	0	0	0	0	0	0	0	d__Bacteria;p__Acidobacteriota;c__Vicinamibacteria;o__Vicinamibacterales;f__Vicinamibacteraceae;g__Vicinamibacteraceae_unclassified;s__Vicinamibacteraceae_unclassified
27032b477c433c2d50495b11299b4f13	0	0	0	43	0	33	0	0	0	0	0	0	0	d__Bacteria;p__Chloroflexi;c__Chloroflexia;o__Thermomicrobiales;f__JG30-KF-CM45;g__JG30-KF-CM45_unclassified;s__JG30-KF-CM45_unclassified
31553ceb1bcc088b99d2cf5761159e04	0	0	0	20	0	32	0	0	0	0	0	24	0	d__Bacteria;p__Actinobacteriota;c__Actinobacteria;o__Propionibacteriales;f__Nocardioidaceae;g__Nocardioides;s__Nocardioides_unclassified
aa7ae8f67d8d880b2f20b3baee7b6cba	0	0	0	33	0	0	0	0	0	0	43	0	0	d__Bacteria;p__Myxococcota;c__Polyangia;o__Polyangiales;f__Polyangiaceae;g__Polyangiaceae_unclassified;s__Polyangiaceae_unclassified
f7091e0a0327a278ebbd00161d60e84a	0	0	0	16	20	0	0	17	23	0	0	0	0	d__Bacteria;p__Acidobacteriota;c__Blastocatellia;o__Pyrinomonadales;f__Pyrinomonadaceae;g__RB41;s__RB41_unclassified
65afd9f299131a352c3924b440c3e3ff	0	0	0	11	22	0	0	21	15	7	0	0	0	d__Bacteria;p__Chloroflexi;c__Gitt-GS-136;o__Gitt-GS-136_unclassified;f__Gitt-GS-136_unclassified;g__Gitt-GS-136_unclassified;s__Gitt-GS-136_unclassified
7df9d8e74d90b5268ac8b77cb9be4197	0	0	0	6	0	12	9	0	13	11	25	0	0	d__Bacteria;p__Proteobacteria;c__Alphaproteobacteria;o__Acetobacterales;f__Acetobacteraceae;g__Craurococcus-Caldovatus;s__Craurococcus-Caldovatus_unclassified
98e0db2293e595ef56258c266bfce38b	0	0	0	8	0	0	0	6	22	14	26	0	0	d__Bacteria;p__Myxococcota;c__Polyangia;o__Polyangiales;f__Sandaracinaceae;g__Sandaracinaceae_unclassified;s__Sandaracinaceae_unclassified
54efef48a630fd6777c6194270d2cc8a	0	0	6	12	0	0	0	0	10	19	20	9	0	d__Bacteria;p__Abditibacteriota;c__Abditibacteria;o__Abditibacteriales;f__Abditibacteriaceae;g__Abditibacterium;s__Abditibacterium_unclassified
48498b332fa32e5124c007e7ac910022	0	0	76	0	0	0	0	0	0	0	0	0	0	d__Bacteria;p__Acidobacteriota;c__Blastocatellia;o__Pyrinomonadales;f__Pyrinomonadaceae;g__RB41;s__RB41_unclassified
d3424d1ab7aff976b1d383c09696f387	0	0	12	0	0	0	0	19	45	0	0	0	0	d__Bacteria;p__Actinobacteriota;c__MB-A2-108;o__MB-A2-108_unclassified;f__MB-A2-108_unclassified;g__MB-A2-108_unclassified;s__MB-A2-108_unclassified
146084b008fa04fcfcd9a40824a37faa	12	0	7	0	26	0	0	31	0	0	0	0	0	d__Bacteria;p__Actinobacteriota;c__Actinobacteriota;o__Actinobacteriota_unclassified;f__Actinobacteriota_unclassified;g__Actinobacteriota_unclassified;s__Actinobacteriota_unclassified
a29ac79a0adb1319098a2ff755149e46	76	0	0	0	0	0	0	0	0	0	0	0	0	d__Bacteria;p__Actinobacteriota;c__Actinobacteria;o__0319-7L14;f__0319-7L14_unclassified;g__0319-7L14_unclassified;s__0319-7L14_unclassified
4d636dfde8b539f5561b68dd01ebc650	76	0	0	0	0	0	0	0	0	0	0	0	0	d__Bacteria;p__Planctomycetota;c__Planctomycetes;o__Gemmatales;f__Gemmataceae;g__Gemmataceae_unclassified;s__Gemmataceae_unclassified
a2191b666b84e4e4771453fd043ae324	76	0	0	0	0	0	0	0	0	0	0	0	0	d__Bacteria;p__Proteobacteria;c__Gammaproteobacteria;o__Burkholderiales;f__Rhodocyclaceae;g__Methyloversatilis;s__Methyloversatilis_unclassified
712f6775d7ee4e51ded832a607fafbc8	0	0	0	0	0	0	0	0	0	0	76	0	0	d__Bacteria;p__Planctomycetota;c__Planctomycetes;o__Isosphaerales;f__Isosphaeraceae;g__Isosphaeraceae_unclassified;s__Isosphaeraceae_unclassified
e4a822eac3607f934891061f84b02fe3	0	0	0	0	0	0	0	0	0	76	0	0	0	d__Bacteria;p__Acidobacteriota;c__Blastocatellia;o__Pyrinomonadales;f__Pyrinomonadaceae;g__RB41;s__RB41_unclassified
6811c69d2b516e83f127218fc84695c0	0	0	0	0	16	0	0	35	0	25	0	0	0	d__Bacteria;p__Actinobacteriota;c__Actinobacteria;o__Micromonosporales;f__Micromonosporaceae;g__Micromonosporaceae_unclassified;s__Micromonosporaceae_unclassified
7c41f6abcac4c224ec386d31a637f1fd	0	0	0	0	14	16	7	29	0	10	0	0	0	d__Bacteria;p__Actinobacteriota;c__Actinobacteriota;o__Actinomycetales;f__Actinomycetales_unclassified;g__Actinomycetales_unclassified;s__Actinomycetales_unclassified
4603f87ad690e2b9201cdfc42bbae989	0	0	0	0	0	0	0	76	0	0	0	0	0	d__Bacteria;p__Planctomycetota;c__Phycisphaerae;o__Tepidisphaerales;f__WD2101_soil_group;g__WD2101_soil_group_unclassified;s__WD2101_soil_group_unclassified
bed64943e183ee25bd4c88df031fd6c3	0	0	19	9	0	6	0	13	0	13	0	0	15	d__Bacteria;p__Gemmatimonadota;c__S0134_terrestrial_group;o__S0134_terrestrial_group_unclassified;f__S0134_terrestrial_group_unclassified;g__S0134_terrestrial_group_unclassified;s__S0134_terrestrial_group_unclassified
88f4c67a1499332d25f8f16ce47c0a83	0	0	0	0	19	0	0	32	0	0	0	0	24	d__Bacteria;p__Proteobacteria;c__Gammaproteobacteria;o__Burkholderiales;f__Nitrosomonadaceae;g__MND1;s__MND1_unclassified
8d57300f7dd06d0cb7e4b95d4fc6fde7	0	0	0	0	0	59	0	0	0	0	0	0	16	d__Bacteria;p__Planctomycetota;c__Planctomycetes;o__Isosphaerales;f__Isosphaeraceae;g__Tundrisphaera;s__Tundrisphaera_unclassified
800f5138bd72b4cebf85a65de23f3bc9	0	0	0	28	0	0	0	42	0	0	5	0	0	d__Bacteria;p__Gemmatimonadota;c__Gemmatimonadota_unclassified;o__Gemmatimonadota_unclassified;f__Gemmatimonadota_unclassified;g__Gemmatimonadota_unclassified;s__Gemmatimonadota_unclassified
1cff28d89bcc62126f3e24a2527bfa75	31	10	0	20	6	0	0	8	0	0	0	0	0	d__Bacteria;p__Actinobacteriota;c__Actinobacteria;o__0319-7L14;f__0319-7L14_unclassified;g__0319-7L14_unclassified;s__0319-7L14_unclassified
7aa8a95ed7d921bbccb2eb01f40bb6c1	37	0	0	24	0	0	0	0	8	6	0	0	0	d__Bacteria;p__Gemmatimonadota;c__Gemmatimonadetes;o__Gemmatimonadales;f__Gemmatimonadaceae;g__Gemmatimonadaceae_unclassified;s__Gemmatimonadaceae_unclassified
7676a779d2d6d897ada1d55864798632	0	0	0	8	0	0	6	0	30	15	16	0	0	d__Bacteria;p__Gemmatimonadota;c__Longimicrobia;o__Longimicrobiales;f__Longimicrobiaceae;g__YC-ZSS-LKJ147;s__YC-ZSS-LKJ147_unclassified
f4fd96e581afe84fb8120dd24fdb4033	0	0	0	21	21	0	0	14	0	19	0	0	0	d__Bacteria;p__Bacteroidota;c__Sphingobacteriia;o__Sphingobacteriia_unclassified;f__Sphingobacteriia_unclassified;g__Sphingobacteriia_unclassified;s__Sphingobacteriia_unclassified
a3dc95c4b04e432cf27c83729f707ea5	7	0	0	12	0	0	0	18	20	9	9	0	0	d__Bacteria;p__Firmicutes;c__Clostridia;o__Clostridiales;f__Lachnospiraceae;g__Lachnospiraceae_unclassified;s__Lachnospiraceae_unclassified
c315c6e56e54ea2a6fb26d12b4f8f3e3	0	0	11	20	0	0	0	23	0	21	0	0	0	d__Bacteria;p__Proteobacteria;c__Gammaproteobacteria;o__Burkholderiales;f__TRA3-20;g__TRA3-20_unclassified;s__TRA3-20_unclassified
f82d2dc4adb39ea31db02b64f28ae34e	0	0	0	32	0	15	0	28	0	0	0	0	0	d__Bacteria;p__Actinobacteriota;c__Thermoleophilia;o__Gaiellales;f__Gaiellales_unclassified;g__Gaiellales_unclassified;s__Gaiellales_unclassified
c403a23195baf7bea4de7f6531ed782c	0	0	0	20	0	0	0	55	0	0	0	0	0	d__Bacteria;p__Acidobacteriota;c__Vicinamibacteria;o__Vicinamibacterales;f__Vicinamibacterales_unclassified;g__Vicinamibacterales_unclassified;s__Vicinamibacterales_unclassified
db7be4acbd270b169a5e0b2c4ee3e23a	0	0	0	9	0	0	0	0	0	26	40	0	0	d__Bacteria;p__Planctomycetota;c__Phycisphaerae;o__Tepidisphaerales;f__WD2101_soil_group;g__WD2101_soil_group_unclassified;s__WD2101_soil_group_unclassified
9d7d421b920a120d36fce00203fa0cc7	0	0	75	0	0	0	0	0	0	0	0	0	0	d__Bacteria;p__Actinobacteriota;c__Actinobacteria;o__Pseudonocardiales;f__Pseudonocardiaceae;g__Umezawaea;s__Umezawaea_unclassified
f8a3ff11094e52a8e9dfd2fb404ffe90	0	0	35	0	0	0	40	0	0	0	0	0	0	d__Bacteria;p__Planctomycetota;c__Planctomycetes;o__Isosphaerales;f__Isosphaeraceae;g__Isosphaeraceae_unclassified;s__Isosphaeraceae_unclassified
85327976632776fcceccf0c41c3991aa	0	0	8	0	8	17	11	0	13	0	18	0	0	d__Bacteria;p__Proteobacteria;c__Alphaproteobacteria;o__Acetobacterales;f__Acetobacteraceae;g__Roseomonas;s__Roseomonas_unclassified
7a9fd33790ddae6c1e1de4a4b306354d	0	0	6	0	0	0	36	15	0	0	18	0	0	d__Bacteria;p__Proteobacteria;c__Alphaproteobacteria;o__Rhizobiales;f__Hyphomicrobiaceae;g__Rhodoplanes;s__uncultured_Rhodoplanes_sp.
332548c3164b0e2142810f1b3ad6014a	0	0	52	0	0	0	0	0	0	23	0	0	0	d__Bacteria;p__Acidobacteriota;c__Blastocatellia;o__Pyrinomonadales;f__Pyrinomonadaceae;g__RB41;s__RB41_unclassified
da9ab44ae172a6cb25c5da44eef1a162	0	75	0	0	0	0	0	0	0	0	0	0	0	d__Bacteria;p__Proteobacteria;c__Alphaproteobacteria;o__Acetobacterales;f__Acetobacteraceae;g__Roseomonas;s__Roseomonas_unclassified
47054d3238f1dae16c022835fe3cdf89	75	0	0	0	0	0	0	0	0	0	0	0	0	d__Bacteria;p__Acidobacteriota;c__Subgroup_25;o__Subgroup_25_unclassified;f__Subgroup_25_unclassified;g__Subgroup_25_unclassified;s__Subgroup_25_unclassified
d03c1737c8d259ff1ac8e768b6438585	0	0	0	0	0	0	10	15	17	14	0	19	0	d__Bacteria;p__Actinobacteriota;c__Acidimicrobiia;o__Microtrichales;f__Microtrichales_unclassified;g__Microtrichales_unclassified;s__Microtrichales_unclassified
c57490c70b1298213e4fe0bfc9d3cdce	0	0	0	0	0	0	0	0	0	0	0	75	0	d__Bacteria;p__Actinobacteriota;c__Thermoleophilia;o__Solirubrobacterales;f__67-14;g__67-14_unclassified;s__67-14_unclassified
4c5fad7755730e6d7fafd2c92ab3adae	0	0	0	0	0	39	0	0	0	0	36	0	0	d__Bacteria;p__Planctomycetota;c__Planctomycetes;o__Isosphaerales;f__Isosphaeraceae;g__Isosphaeraceae_unclassified;s__Isosphaeraceae_unclassified
a840ec039fe68789447a8fd40e2af6d8	0	0	0	0	0	45	0	0	0	0	30	0	0	d__Bacteria;p__Actinobacteriota;c__Actinobacteriota;o__Micromonosporales;f__Micromonosporaceae;g__Micromonospora;s__Micromonospora_sp._RP-AC27
d25a2196ab631da1b4662eb17aa92203	0	0	0	0	31	0	44	0	0	0	0	0	0	d__Bacteria;p__Actinobacteriota;c__Actinobacteria;o__Frankiales;f__Frankiales_unclassified;g__Frankiales_unclassified;s__Frankiales_unclassified
ea7d0f0309418a7d0de7cf311b6c1b9e	2	0	0	5	0	11	11	14	10	9	0	4	8	d__Bacteria;p__Deferribacterota;c__Deferribacteres;o__Deferribacterales;f__Deferribacteraceae;g__Mucispirillum;s__Mucispirillum_unclassified
af6db25bdb7ed4864ab38e397bea7221	0	0	0	10	9	0	0	20	13	10	0	0	12	d__Bacteria;p__Acidobacteriota;c__Blastocatellia;o__Pyrinomonadales;f__Pyrinomonadaceae;g__RB41;s__RB41_unclassified
83c8b3e75730776202e9586e70ae1a31	0	0	0	0	0	34	0	0	0	0	0	0	40	d__Bacteria;p__Planctomycetota;c__Planctomycetes;o__Isosphaerales;f__Isosphaeraceae;g__Isosphaeraceae_unclassified;s__Isosphaeraceae_unclassified
729ee9ee1acb3145e9c7488ee1fde4f9	0	0	22	0	31	0	0	0	0	0	0	0	21	d__Bacteria;p__Actinobacteriota;c__Thermoleophilia;o__Solirubrobacterales;f__67-14;g__67-14_unclassified;s__67-14_unclassified
c44a6484aab321d5cbaacb8f6e8ff8a4	0	0	0	21	0	16	0	0	29	0	8	0	0	d__Bacteria;p__Acidobacteriota;c__Vicinamibacteria;o__Subgroup_17;f__Subgroup_17_unclassified;g__Subgroup_17_unclassified;s__Subgroup_17_unclassified
556b39e148c2bd0540c85d456db5ae4a	0	0	0	24	34	0	0	16	0	0	0	0	0	d__Bacteria;p__Proteobacteria;c__Alphaproteobacteria;o__Rhizobiales;f__Rhizobiales_unclassified;g__Rhizobiales_unclassified;s__Rhizobiales_unclassified
ee6b17dcfa3102b44b75fb69d2990b2d	0	0	0	18	15	17	0	24	0	0	0	0	0	d__Bacteria;p__Acidobacteriota;c__Vicinamibacteria;o__Vicinamibacterales;f__Vicinamibacteraceae;g__Vicinamibacteraceae_unclassified;s__Vicinamibacteraceae_unclassified
468e68dbc515aecf82ee2b9728286c4d	0	74	0	0	0	0	0	0	0	0	0	0	0	d__Bacteria;p__Firmicutes;c__Bacilli;o__Bacillales;f__Bacillaceae;g__Bacillus;s__Bacillus_sp._CK7
[truncated: 9,379 more rows]
