# Supplementary material for: Bacterial diversity of herbal rhizospheric soils in Ordos desert steppes under different degradation gradients
Source: PeerJ. 2023 Nov 1;11:e16289. doi: 10.7717/peerj.16289 (PMC10625353; doi:10.7717/peerj.16289)
Supplement: Supplemental Information 1 [file peerj-11-16289-s001.zip › 6_taxonomy_community/ASV_taxonomy_split.xlsx]

## Sheet: Sheet1
ASV ID	Domain	Phylum	Class	Order	Family	Genus	Species
cba00d08a6d47bd5b859a92446fb20be	d__Bacteria	p__Bacteroidota	c__Rhodothermia	o__Rhodothermales	f__Rhodothermaceae	g__Rhodothermaceae_unclassified	s__Rhodothermaceae_unclassified
fffd0cc2257b7194c2c97220356d1eda	d__Bacteria	p__Planctomycetota	c__Planctomycetes	o__Gemmatales	f__Gemmataceae	g__Gemmataceae_unclassified	s__Gemmataceae_unclassified
fcfae0aa2b9c95d63651adbe39db752c	d__Bacteria	p__Planctomycetota	c__Planctomycetes	o__Gemmatales	f__Gemmataceae	g__Gemmataceae_unclassified	s__Gemmataceae_unclassified
04536628a0c114a1cb00ece1444c3cc1	d__Bacteria	p__Patescibacteria	c__Saccharimonadia	o__Saccharimonadales	f__LWQ8	g__LWQ8_unclassified	s__LWQ8_unclassified
121852d0a31ef1be243d42d1a0b33c5a	d__Bacteria	p__Planctomycetota	c__Planctomycetes	o__Gemmatales	f__Gemmataceae	g__Gemmata	s__Gemmata_unclassified
fe0a1bc943ee38fa2a21fb9650faecac	d__Bacteria	p__Proteobacteria	c__Gammaproteobacteria	o__Burkholderiales	f__Nitrosomonadaceae	g__MND1	s__MND1_unclassified
319543b0cc246b9601819c60afc9c336	d__Bacteria	p__Acidobacteriota	c__Blastocatellia	o__Pyrinomonadales	f__Pyrinomonadaceae	g__RB41	s__RB41_unclassified
7cb0a004ff2f0adde7722cafd826f074	d__Bacteria	p__Actinobacteriota	c__MB-A2-108	o__MB-A2-108_unclassified	f__MB-A2-108_unclassified	g__MB-A2-108_unclassified	s__MB-A2-108_unclassified
28e0eb4b59259014827d1b6fbfd5719f	d__Bacteria	p__Deinococcota	c__Deinococci	o__Deinococcales	f__Trueperaceae	g__Truepera	s__Truepera_unclassified
62554c0ce29c8dda9fd7bb67bb6d2043	d__Bacteria	p__Planctomycetota	c__Phycisphaerae	o__Tepidisphaerales	f__WD2101_soil_group	g__WD2101_soil_group_unclassified	s__WD2101_soil_group_unclassified
8349693c0de77c0dffb0ce792e744d05	d__Bacteria	p__Cyanobacteria	c__Vampirivibrionia	o__Obscuribacterales	f__Obscuribacteraceae	g__Obscuribacteraceae_unclassified	s__Obscuribacteraceae_unclassified
a0bcf45a9044d2368038420768006762	d__Bacteria	p__Gemmatimonadota	c__Gemmatimonadetes	o__Gemmatimonadales	f__Gemmatimonadaceae	g__Gemmatimonadaceae_unclassified	s__Gemmatimonadaceae_unclassified
8ad0af10997c88b6b6299ba8e484d180	d__Bacteria	p__Myxococcota	c__Polyangia	o__Polyangiales	f__Sandaracinaceae	g__Sandaracinaceae_unclassified	s__Sandaracinaceae_unclassified
1b0f11eda5c2bfa12509f94679792e86	d__Bacteria	p__Myxococcota	c__Polyangia	o__Polyangiales	f__Polyangiaceae	g__Pajaroellobacter	s__Pajaroellobacter_unclassified
5908faca0bae096259c5908952a6821b	d__Bacteria	p__Proteobacteria	c__Alphaproteobacteria	o__Acetobacterales	f__Acetobacteraceae	g__Craurococcus-Caldovatus	s__Craurococcus-Caldovatus_unclassified
1abb0b9eb47453ea8920d1220475be9a	d__Bacteria	p__Acidobacteriota	c__Blastocatellia	o__Elev-16S-573	f__Elev-16S-573_unclassified	g__Elev-16S-573_unclassified	s__Elev-16S-573_unclassified
56841a0ee98b0a7a7d29c71f78082828	d__Bacteria	p__Myxococcota	c__Polyangia	o__mle1-27	f__mle1-27_unclassified	g__mle1-27_unclassified	s__mle1-27_unclassified
c0c12540979288f8811725f61581dddd	d__Bacteria	p__Proteobacteria	c__Gammaproteobacteria	o__Steroidobacterales	f__Steroidobacteraceae	g__Steroidobacter	s__Steroidobacter_unclassified
d0b831393504c850c75dec889521721f	d__Bacteria	p__Proteobacteria	c__Alphaproteobacteria	o__Rhizobiales	f__Beijerinckiaceae	g__Microvirga	s__Microvirga_unclassified
f0bde2f54893276b9ba2239c532b706a	d__Bacteria	p__Firmicutes	c__Bacilli	o__Lactobacillales	f__Streptococcaceae	g__Streptococcus	s__Streptococcus_salivarius
bd00b27fef47b8a594956dadfb4ed7d1	d__Bacteria	p__Actinobacteriota	c__Acidimicrobiia	o__IMCC26256	f__IMCC26256_unclassified	g__IMCC26256_unclassified	s__IMCC26256_unclassified
f0c38990bc8bce42c8b99b09f237b6d0	d__Bacteria	p__Myxococcota	c__Polyangia	o__Haliangiales	f__Haliangiaceae	g__Haliangium	s__Haliangium_unclassified
12960e0e482071cf3b141c7504745873	d__Bacteria	p__Proteobacteria	c__Gammaproteobacteria	o__Burkholderiales	f__TRA3-20	g__TRA3-20_unclassified	s__TRA3-20_unclassified
db0bebb3408815f27176eb7ac8e90981	d__Bacteria	p__Chloroflexi	c__JG30-KF-CM66	o__JG30-KF-CM66_unclassified	f__JG30-KF-CM66_unclassified	g__JG30-KF-CM66_unclassified	s__JG30-KF-CM66_unclassified
3d0d7e3433ca8517de28ed845abbb8f4	d__Bacteria	p__Actinobacteriota	c__Thermoleophilia	o__Gaiellales	f__Gaiellales_unclassified	g__Gaiellales_unclassified	s__Gaiellales_unclassified
f0c7c4cea3ae47b6514385a06996cc76	d__Bacteria	p__Myxococcota	c__Polyangia	o__Polyangiales	f__Polyangiaceae	g__Pajaroellobacter	s__Pajaroellobacter_unclassified
942a0bef7990d71ba50cdb82ea22379a	d__Bacteria	p__Actinobacteriota	c__Actinobacteriota	o__Actinobacteriota_unclassified	f__Actinobacteriota_unclassified	g__Actinobacteriota_unclassified	s__Actinobacteriota_unclassified
8d0b48117401d4372e7f9c2412c61fc8	d__Bacteria	p__Acidobacteriota	c__Acidobacteriia	o__Acidobacteriotales	f__Acidobacteriotales_unclassified	g__Acidobacteriotales_unclassified	s__Acidobacteriotales_unclassified
46783e0b370b3904a0c2503ddfc01144	d__Bacteria	p__Proteobacteria	c__Alphaproteobacteria	o__Alphaproteobacteria_unclassified	f__Alphaproteobacteria_unclassified	g__Alphaproteobacteria_unclassified	s__Alphaproteobacteria_unclassified
cfdf0debc36fcf98b952e00f3cb88c75	d__Bacteria	p__Gemmatimonadota	c__Gemmatimonadetes	o__Gemmatimonadales	f__Gemmatimonadaceae	g__Gemmatimonadaceae_unclassified	s__Gemmatimonadaceae_unclassified
ae0a1a0b73a9c65fe73e7283d0fcbd72	d__Bacteria	p__Myxococcota	c__Polyangia	o__Haliangiales	f__Haliangiaceae	g__Haliangium	s__Haliangium_unclassified
139e0b649cec8ccb487990502bca443b	d__Bacteria	p__Myxococcota	c__Polyangia	o__Nannocystales	f__Nannocystaceae	g__Nannocystis	s__Nannocystis_unclassified
94e0a9876f6d1532c8cbcb2ced58f04c	d__Bacteria	p__Planctomycetota	c__Planctomycetes	o__Gemmatales	f__Gemmataceae	g__Gemmata	s__Gemmata_unclassified
0b0da11be01e96ab9cd6615570c97f79	d__Bacteria	p__Actinobacteriota	c__Acidimicrobiia	o__Acidimicrobiales	f__Acidimicrobiales_unclassified	g__Acidimicrobiales_unclassified	s__Acidimicrobiales_unclassified
e0aadce86f2203ed16ad54203521333d	d__Bacteria	p__Firmicutes	c__Clostridia	o__Clostridiales	f__Clostridiales_unclassified	g__Clostridiales_unclassified	s__Clostridiales_unclassified
e0e6ab4adfd941a8bf716e2567f5489f	d__Bacteria	p__Acidobacteriota	c__Vicinamibacteria	o__Vicinamibacterales	f__Vicinamibacteraceae	g__Vicinamibacteraceae_unclassified	s__Vicinamibacteraceae_unclassified
10017cb0ce9b553fc201def36b1daf53	d__Bacteria	p__Acidobacteriota	c__Vicinamibacteria	o__Vicinamibacterales	f__Vicinamibacterales_unclassified	g__Vicinamibacterales_unclassified	s__Vicinamibacterales_unclassified
9ddbe0f04a0a82626fe1b380f81a84e1	d__Bacteria	p__Bacteroidota	c__Bacteroidia	o__Chitinophagales	f__Chitinophagaceae	g__Edaphobaculum	s__Edaphobaculum_unclassified
ae0caa65cf98cc84e7cd12883f712b6c	d__Bacteria	p__Actinobacteriota	c__Thermoleophilia	o__Solirubrobacterales	f__Solirubrobacteraceae	g__Solirubrobacter	s__uncultured_Solirubrobacter_sp.
5c0baf0d34b1937686e336bc1a3e8525	d__Bacteria	p__Myxococcota	c__Polyangia	o__mle1-27	f__mle1-27_unclassified	g__mle1-27_unclassified	s__mle1-27_unclassified
242702ce0f3d273a738febfcc4aa17d3	d__Bacteria	p__Acidobacteriota	c__Acidobacteriota_unclassified	o__Acidobacteriota_unclassified	f__Acidobacteriota_unclassified	g__Acidobacteriota_unclassified	s__Acidobacteriota_unclassified
edb0db53b7c1e1913f5e104560ca0409	d__unclassified	p__unclassified	c__unclassified	o__unclassified	f__unclassified	g__unclassified	s__unclassified
3f0b4c79b96601989329630682603a61	d__Bacteria	p__Gemmatimonadota	c__S0134_terrestrial_group	o__S0134_terrestrial_group_unclassified	f__S0134_terrestrial_group_unclassified	g__S0134_terrestrial_group_unclassified	s__S0134_terrestrial_group_unclassified
3fcd0f5adac7e8677d0280255b5c5d9e	d__Bacteria	p__Gemmatimonadota	c__Gemmatimonadetes	o__Gemmatimonadales	f__Gemmatimonadaceae	g__Roseisolibacter	s__Roseisolibacter_unclassified
786ea0ae5f5cb50e80ebdeb126826808	d__Bacteria	p__Actinobacteriota	c__Rubrobacteria	o__Rubrobacterales	f__Rubrobacteriaceae	g__Rubrobacter	s__Rubrobacter_unclassified
79c0b62466e9a56fc902c87e2e421f48	d__Bacteria	p__Actinobacteriota	c__Actinobacteria	o__Micromonosporales	f__Micromonosporaceae	g__Catenuloplanes	s__Catenuloplanes_unclassified
aaceda00da2555eadaf2ec8b876a087b	d__Bacteria	p__Actinobacteriota	c__Actinobacteriota	o__Actinomycetales	f__Actinomycetales_unclassified	g__Actinomycetales_unclassified	s__Actinomycetales_unclassified
6db0a34c40703784f0871089a3a225f4	d__Bacteria	p__Planctomycetota	c__Planctomycetes	o__Gemmatales	f__Gemmataceae	g__Gemmata	s__Gemmata_unclassified
50e0d42f1b360ba6c6c7a68c93994017	d__Bacteria	p__Bdellovibrionota	c__Oligoflexia	o__0319-6G20	f__0319-6G20_unclassified	g__0319-6G20_unclassified	s__0319-6G20_unclassified
79186fb0d060e87eee6bb51365835fe4	d__Bacteria	p__Myxococcota	c__bacteriap25	o__bacteriap25_unclassified	f__bacteriap25_unclassified	g__bacteriap25_unclassified	s__bacteriap25_unclassified
fe0f1da1317b5d158bc366f1b0ac21c8	d__Bacteria	p__Firmicutes	c__Clostridia	o__Oscillospirales	f__Ruminococcaceae	g__Ruminococcaceae_unclassified	s__Ruminococcaceae_unclassified
5d00c4c0b9bb5037550c4f448f7a8b75	d__unclassified	p__unclassified	c__unclassified	o__unclassified	f__unclassified	g__unclassified	s__unclassified
0badf0dc713576cb8cfe22d0fc2b306c	d__Bacteria	p__Actinobacteriota	c__Acidimicrobiia	o__Microtrichales	f__Ilumatobacteraceae	g__CL500-29_marine_group	s__CL500-29_marine_group_unclassified
f0cbc9c16a767268b394e7f6fcf9a2dd	d__Bacteria	p__Gemmatimonadota	c__Gemmatimonadetes	o__Gemmatimonadales	f__Gemmatimonadaceae	g__Gemmatimonas	s__Gemmatimonas_unclassified
f0e2a1a00d7704cbd847518d73be2005	d__Bacteria	p__Acidobacteriota	c__Holophagae	o__Subgroup_7	f__Subgroup_7_unclassified	g__Subgroup_7_unclassified	s__Subgroup_7_unclassified
a0d37c8c07466bd04f87eda867245005	d__Bacteria	p__Actinobacteriota	c__Thermoleophilia	o__Solirubrobacterales	f__Solirubrobacteraceae	g__Conexibacter	s__Conexibacter_unclassified
98dc0c9a9b43007fe6caf6b994f7618b	d__Bacteria	p__Proteobacteria	c__Alphaproteobacteria	o__Caulobacterales	f__Caulobacteraceae	g__PMMR1	s__PMMR1_unclassified
927fe0bcca10b4ad71875682fb6082da	d__Bacteria	p__Proteobacteria	c__Alphaproteobacteria	o__Sphingomonadales	f__Sphingomonadaceae	g__Sphingomonas	s__Sphingomonas_unclassified
3bc00e9022afd1f677b89714ffe8fa7b	d__Bacteria	p__Latescibacterota	c__Latescibacterota_unclassified	o__Latescibacterota_unclassified	f__Latescibacterota_unclassified	g__Latescibacterota_unclassified	s__Latescibacterota_unclassified
d0b640e952382f676888510a4bc7799e	d__Bacteria	p__Methylomirabilota	c__Methylomirabilia	o__Rokubacteriales	f__Rokubacteriales_unclassified	g__Rokubacteriales_unclassified	s__Rokubacteriales_unclassified
591b0dbacf31e238e004916dabe36e4f	d__Bacteria	p__Actinobacteriota	c__MB-A2-108	o__MB-A2-108_unclassified	f__MB-A2-108_unclassified	g__MB-A2-108_unclassified	s__MB-A2-108_unclassified
fc0ffb432c643f71ad3d5a5516f32e77	d__Bacteria	p__Planctomycetota	c__Phycisphaerae	o__Tepidisphaerales	f__WD2101_soil_group	g__WD2101_soil_group_unclassified	s__WD2101_soil_group_unclassified
d0b795f38ba78bbacfe0d00cb50fd5c7	d__Bacteria	p__Actinobacteriota	c__Actinobacteriota	o__Actinobacteriota_unclassified	f__Actinobacteriota_unclassified	g__Actinobacteriota_unclassified	s__Actinobacteriota_unclassified
3b0a16965396fae02b2ce9a0d5c69dc6	d__Bacteria	p__Actinobacteriota	c__MB-A2-108	o__MB-A2-108_unclassified	f__MB-A2-108_unclassified	g__MB-A2-108_unclassified	s__MB-A2-108_unclassified
6b0a85e26a324c703c28b34dc90c2b9b	d__Bacteria	p__Methylomirabilota	c__Methylomirabilia	o__Rokubacteriales	f__Rokubacteriales_unclassified	g__Rokubacteriales_unclassified	s__Rokubacteriales_unclassified
fa0cb5603ee380e3321f9031bf0bb3a0	d__Bacteria	p__Proteobacteria	c__Gammaproteobacteria	o__Burkholderiales	f__TRA3-20	g__TRA3-20_unclassified	s__TRA3-20_unclassified
433a0ef18324ebfcb2407bd0c012309e	d__Bacteria	p__Bacteroidota	c__Bacteroidia	o__Chitinophagales	f__Chitinophagaceae	g__Edaphobaculum	s__Edaphobaculum_unclassified
7c0b41dedfd5bf81e6b5ab38866f69a5	d__Bacteria	p__Proteobacteria	c__Alphaproteobacteria	o__Acetobacterales	f__Acetobacteraceae	g__Roseomonas	s__Roseomonas_unclassified
da0c88d60b3216f6648494da92963bcd	d__Bacteria	p__Chloroflexi	c__KD4-96	o__KD4-96_unclassified	f__KD4-96_unclassified	g__KD4-96_unclassified	s__KD4-96_unclassified
36ee0dccff704c4c416c3a613dc1224b	d__Bacteria	p__Planctomycetota	c__Planctomycetes	o__Gemmatales	f__Gemmataceae	g__Gemmataceae_unclassified	s__Gemmataceae_unclassified
2d0c2f5cf11941a3474e885749a95263	d__Bacteria	p__Chloroflexi	c__Chloroflexi_unclassified	o__Chloroflexi_unclassified	f__Chloroflexi_unclassified	g__Chloroflexi_unclassified	s__Chloroflexi_unclassified
10bb0ef747ee7f8cad1d4f4b1e192c09	d__Bacteria	p__Proteobacteria	c__Alphaproteobacteria	o__Acetobacterales	f__Acetobacteraceae	g__Belnapia	s__Belnapia_unclassified
787f0c9ce66da861970cd5dc50827e83	d__Bacteria	p__Armatimonadota	c__Armatimonadota_unclassified	o__Armatimonadota_unclassified	f__Armatimonadota_unclassified	g__Armatimonadota_unclassified	s__Armatimonadota_unclassified
641f00a5064ebe1e66d85cc13e07ef26	d__Bacteria	p__Gemmatimonadota	c__AKAU4049	o__AKAU4049_unclassified	f__AKAU4049_unclassified	g__AKAU4049_unclassified	s__AKAU4049_unclassified
a0c417efffbebaca87e0acc5e23ec711	d__Bacteria	p__Actinobacteriota	c__Actinobacteriota	o__Actinobacteriota_unclassified	f__Actinobacteriota_unclassified	g__Actinobacteriota_unclassified	s__Actinobacteriota_unclassified
057f0f85705afa1d4f59f5d942916002	d__unclassified	p__unclassified	c__unclassified	o__unclassified	f__unclassified	g__unclassified	s__unclassified
775411cd0c8a4b6af6fb49b45d7a014e	d__Bacteria	p__Acidobacteriota	c__Vicinamibacteria	o__Vicinamibacterales	f__Vicinamibacteraceae	g__Vicinamibacteraceae_unclassified	s__Vicinamibacteraceae_unclassified
329d0eb1c76d4616b96243c576cbd9f3	d__Bacteria	p__Planctomycetota	c__Planctomycetes	o__Gemmatales	f__Gemmataceae	g__Gemmataceae_unclassified	s__Gemmataceae_unclassified
70498bd0d5f5953c34840e5fec458ea9	d__Bacteria	p__Proteobacteria	c__Alphaproteobacteria	o__Rhizobiales	f__Hyphomicrobiaceae	g__Devosia	s__Devosia_sp.
28294eb0a8ccf6946cfc5afe5baee5bc	d__Bacteria	p__Gemmatimonadota	c__Gemmatimonadetes	o__Gemmatimonadales	f__Gemmatimonadaceae	g__Gemmatimonas	s__Gemmatimonas_unclassified
661b0a8378b6156982b64cb4ba55162b	d__Bacteria	p__Proteobacteria	c__Deltaproteobacteria	o__Myxococcales	f__Polyangiaceae	g__Polyangiaceae_unclassified	s__Polyangiaceae_unclassified
c0b95f47f87002160cd4a8aeeb11ef6c	d__Bacteria	p__Firmicutes	c__Bacilli	o__Erysipelotrichales	f__Erysipelotrichaceae	g__Erysipelotrichaceae_unclassified	s__Erysipelotrichaceae_unclassified
3b0feb75fbc1964d48dd3834697f4af4	d__Bacteria	p__Actinobacteriota	c__Actinobacteriota	o__Micromonosporales	f__Micromonosporaceae	g__Micromonosporaceae_unclassified	s__Micromonosporaceae_unclassified
c0b947ae5390adde76c0de930fdb3db1	d__Bacteria	p__Planctomycetota	c__Phycisphaerae	o__Tepidisphaerales	f__WD2101_soil_group	g__WD2101_soil_group_unclassified	s__WD2101_soil_group_unclassified
a0d29f076521b7c18be63c91e7508060	d__Bacteria	p__Planctomycetota	c__Phycisphaerae	o__Tepidisphaerales	f__WD2101_soil_group	g__WD2101_soil_group_unclassified	s__WD2101_soil_group_unclassified
1b0c317a0bbedd3fe4b3bf2834d1d7f6	d__Bacteria	p__Acidobacteriota	c__Vicinamibacteria	o__Vicinamibacterales	f__Vicinamibacterales_unclassified	g__Vicinamibacterales_unclassified	s__Vicinamibacterales_unclassified
898df0ac129d454795f3c509b8ebd551	d__Bacteria	p__Firmicutes	c__Negativicutes	o__Acidaminococcales	f__Acidaminococcaceae	g__Phascolarctobacterium	s__Phascolarctobacterium_unclassified
96e0f50ddacc836e50848cf9287be1d5	d__Bacteria	p__Verrucomicrobiota	c__Verrucomicrobiae	o__Chthoniobacterales	f__Chthoniobacteraceae	g__Chthoniobacter	s__Chthoniobacter_unclassified
788cd0b1597d167c9f8a063249826baf	d__Bacteria	p__Acidobacteriota	c__Vicinamibacteria	o__Vicinamibacterales	f__Vicinamibacterales_unclassified	g__Vicinamibacterales_unclassified	s__Vicinamibacterales_unclassified
e0e8b3a93b1567cbe620328d04baf784	d__Bacteria	p__Proteobacteria	c__Gammaproteobacteria	o__Burkholderiales	f__Oxalobacteraceae	g__Massilia	s__Massilia_unclassified
ad0bd224346728fcbd2a1c5503c2c746	d__Bacteria	p__Acidobacteriota	c__Acidobacteriota_unclassified	o__Acidobacteriota_unclassified	f__Acidobacteriota_unclassified	g__Acidobacteriota_unclassified	s__Acidobacteriota_unclassified
dab0bd15438121c2801b1c99a77e771a	d__Bacteria	p__Patescibacteria	c__Parcubacteria	o__Candidatus_Moranbacteria	f__Candidatus_Moranbacteria_unclassified	g__Candidatus_Moranbacteria_unclassified	s__Candidatus_Moranbacteria_unclassified
2e0aeaab0680eaa6ebee9d42d276c9ad	d__Bacteria	p__Myxococcota	c__Polyangia	o__Haliangiales	f__Haliangiaceae	g__Haliangium	s__Haliangium_unclassified
a0bff2b9147ef62f3de752c2791c714d	d__Bacteria	p__Bacteroidota	c__Bacteroidia	o__Chitinophagales	f__Chitinophagaceae	g__Flavisolibacter	s__Flavisolibacter_unclassified
9e0d02ea65b4722e8be0dd8d678a0112	d__unclassified	p__unclassified	c__unclassified	o__unclassified	f__unclassified	g__unclassified	s__unclassified
75b0b83cec46f2b40dfaa2de43e4a2a6	d__Bacteria	p__Gemmatimonadota	c__Gemmatimonadetes	o__Gemmatimonadales	f__Gemmatimonadaceae	g__Gemmatimonadaceae_unclassified	s__Gemmatimonadaceae_unclassified
6df0d030f23c2975b305c32411a193a5	d__Bacteria	p__Acidobacteriota	c__Blastocatellia	o__Pyrinomonadales	f__Pyrinomonadaceae	g__RB41	s__RB41_unclassified
98e0db2293e595ef56258c266bfce38b	d__Bacteria	p__Myxococcota	c__Polyangia	o__Polyangiales	f__Sandaracinaceae	g__Sandaracinaceae_unclassified	s__Sandaracinaceae_unclassified
c0aafc98e91ccf538bb6dbd8880d390d	d__Bacteria	p__Bacteroidota	c__Bacteroidia	o__Chitinophagales	f__Chitinophagaceae	g__Chitinophagaceae_unclassified	s__Chitinophagaceae_unclassified
3dbaa0e9ff0e689a5ad4fe6171aa1e55	d__Bacteria	p__Actinobacteriota	c__Actinobacteria	o__Pseudonocardiales	f__Pseudonocardiaceae	g__Lechevalieria	s__Lechevalieria_unclassified
7e0b6db5a96e49f3bbaab4ebfde57a3b	d__Bacteria	p__Planctomycetota	c__Planctomycetes	o__Isosphaerales	f__Isosphaeraceae	g__Tundrisphaera	s__Tundrisphaera_unclassified
a0b8ad876735cafc6d0ab77946c46dee	d__Bacteria	p__Abditibacteriota	c__Abditibacteria	o__Abditibacteriales	f__Abditibacteriaceae	g__Abditibacterium	s__Abditibacterium_unclassified
0743b0f7fd0ce8c9c023b9602905c821	d__Bacteria	p__Myxococcota	c__Polyangia	o__Polyangiales	f__Polyangiaceae	g__Sorangium	s__Sorangium_unclassified
01d0fd62c417d4cf39312f22e3f77990	d__Bacteria	p__Actinobacteriota	c__Acidimicrobiia	o__Acidimicrobiia_unclassified	f__Acidimicrobiia_unclassified	g__Acidimicrobiia_unclassified	s__Acidimicrobiia_unclassified
7231ffe0c56a9f20e30a20af371b108d	d__Bacteria	p__Myxococcota	c__Polyangia	o__Polyangiales	f__Phaselicystidaceae	g__Phaselicystis	s__Phaselicystis_unclassified
9d0c47e64d84dc78c4d88bd3e0454478	d__Bacteria	p__Actinobacteriota	c__Acidimicrobiia	o__Microtrichales	f__Iamiaceae	g__Iamia	s__Iamia_unclassified
4a0f0c4e49d3b04786598ca70eec296e	d__Bacteria	p__Acidobacteriota	c__Blastocatellia	o__Pyrinomonadales	f__Pyrinomonadaceae	g__RB41	s__RB41_unclassified
8d0de7cca8f8cdd8ec944278446105c0	d__Bacteria	p__Actinobacteriota	c__Actinobacteria	o__Micromonosporales	f__Micromonosporaceae	g__Dactylosporangium	s__Dactylosporangium_unclassified
a00c045ba40b3435a810c789f641c72f	d__Bacteria	p__Planctomycetota	c__Phycisphaerae	o__Tepidisphaerales	f__WD2101_soil_group	g__WD2101_soil_group_unclassified	s__WD2101_soil_group_unclassified
2340d0ea6fd3c3b065699140a3726319	d__Bacteria	p__Actinobacteriota	c__Actinobacteria	o__Micrococcales	f__Micrococcaceae	g__Rothia	s__Rothia_unclassified
d0eb94ccedd0c17174c8257075abb477	d__Bacteria	p__Patescibacteria	c__Parcubacteria	o__Parcubacteria_unclassified	f__Parcubacteria_unclassified	g__Parcubacteria_unclassified	s__Parcubacteria_unclassified
c00f881460cc26d0db716aab23a5bce2	d__Bacteria	p__Acidobacteriota	c__Blastocatellia	o__Pyrinomonadales	f__Pyrinomonadaceae	g__RB41	s__RB41_unclassified
56760b0bbbd04f3fa8b87ff0aafa8a26	d__Bacteria	p__Proteobacteria	c__Alphaproteobacteria	o__Sphingomonadales	f__Sphingomonadaceae	g__Sphingoaurantiacus	s__Sphingoaurantiacus_unclassified
09ace0d993c87cdf7647ddadcc152478	d__Bacteria	p__Chloroflexi	c__Chloroflexi_unclassified	o__Chloroflexi_unclassified	f__Chloroflexi_unclassified	g__Chloroflexi_unclassified	s__Chloroflexi_unclassified
ff0bbcee2e83939b007b92ea5c220975	d__Bacteria	p__Planctomycetota	c__Planctomycetes	o__Gemmatales	f__Gemmataceae	g__Gemmata	s__Gemmata_unclassified
dd0e766761972b8c0cf44493e7541bd7	d__Bacteria	p__Chloroflexi	c__Ktedonobacteria	o__C0119	f__C0119_unclassified	g__C0119_unclassified	s__C0119_unclassified
e0befbf46bc11e0e5023de72b01f7758	d__Bacteria	p__Bdellovibrionota	c__Oligoflexia	o__0319-6G20	f__0319-6G20_unclassified	g__0319-6G20_unclassified	s__0319-6G20_unclassified
4c0a2f17610925380542371c950e33c8	d__Bacteria	p__Chloroflexi	c__TK10	o__TK10_unclassified	f__TK10_unclassified	g__TK10_unclassified	s__TK10_unclassified
d0a5971ba8b601b8bac55f4fbc487d42	d__Bacteria	p__Proteobacteria	c__Alphaproteobacteria	o__Alphaproteobacteria_unclassified	f__Alphaproteobacteria_unclassified	g__Alphaproteobacteria_unclassified	s__Alphaproteobacteria_unclassified
920fb0e89ff4dee5aed31ff300500d7c	d__Bacteria	p__Acidobacteriota	c__Vicinamibacteria	o__Vicinamibacterales	f__Vicinamibacteraceae	g__Vicinamibacteraceae_unclassified	s__Vicinamibacteraceae_unclassified
d0a4b8acbf5f37b9fab27f78a601bb34	d__Bacteria	p__Planctomycetota	c__Phycisphaerae	o__Tepidisphaerales	f__WD2101_soil_group	g__WD2101_soil_group_unclassified	s__WD2101_soil_group_unclassified
14c0ef69886208379d9a90dddb42a9c7	d__Bacteria	p__Chloroflexi	c__Gitt-GS-136	o__Gitt-GS-136_unclassified	f__Gitt-GS-136_unclassified	g__Gitt-GS-136_unclassified	s__Gitt-GS-136_unclassified
9eb0e883bda8ae38f83e95cd4dcfb389	d__Bacteria	p__Bacteroidota	c__Cytophagia	o__Cytophagales	f__Cytophagaceae	g__Ohtaekwangia	s__uncultured_Ohtaekwangia_sp.
dfc0dc83f2f406814bf7f7ff88efc598	d__Bacteria	p__Gemmatimonadota	c__S0134_terrestrial_group	o__S0134_terrestrial_group_unclassified	f__S0134_terrestrial_group_unclassified	g__S0134_terrestrial_group_unclassified	s__S0134_terrestrial_group_unclassified
68ed0f1dda4505cedaff7a032be660d1	d__Bacteria	p__Actinobacteriota	c__Thermoleophilia	o__Solirubrobacterales	f__67-14	g__67-14_unclassified	s__67-14_unclassified
e0c9d307e2350f2c874a8aa0f98b5d9b	d__Bacteria	p__Bacteroidota	c__Bacteroidia	o__Chitinophagales	f__Chitinophagaceae	g__Flavitalea	s__Flavitalea_unclassified
38558620de0b33ac4596221e78309d12	d__Bacteria	p__Gemmatimonadota	c__S0134_terrestrial_group	o__S0134_terrestrial_group_unclassified	f__S0134_terrestrial_group_unclassified	g__S0134_terrestrial_group_unclassified	s__S0134_terrestrial_group_unclassified
1cff0d3d96753ecd224877bf5e334107	d__Bacteria	p__Gemmatimonadota	c__Longimicrobia	o__Longimicrobiales	f__Longimicrobiaceae	g__Longimicrobium	s__Longimicrobium_unclassified
bac00fed4d6db568eaf3b185951d7d7c	d__Bacteria	p__Proteobacteria	c__Gammaproteobacteria	o__Burkholderiales	f__B1-7BS	g__B1-7BS_unclassified	s__B1-7BS_unclassified
6f00f96833cc7494b21485cbffbf9f8a	d__Bacteria	p__Acidobacteriota	c__Vicinamibacteria	o__Vicinamibacterales	f__Vicinamibacteraceae	g__Vicinamibacteraceae_unclassified	s__Vicinamibacteraceae_unclassified
bfd0e0dadc49982b7ba8f7c80bca1c6a	d__Bacteria	p__Chloroflexi	c__Gitt-GS-136	o__Gitt-GS-136_unclassified	f__Gitt-GS-136_unclassified	g__Gitt-GS-136_unclassified	s__Gitt-GS-136_unclassified
03f0ac10f1fadbaf2108813dfe95bea2	d__Bacteria	p__Actinobacteriota	c__Actinobacteriota	o__Actinobacteriota_unclassified	f__Actinobacteriota_unclassified	g__Actinobacteriota_unclassified	s__Actinobacteriota_unclassified
7de0a8b2d6777e9a38b72eed14d5b6bc	d__unclassified	p__unclassified	c__unclassified	o__unclassified	f__unclassified	g__unclassified	s__unclassified
a0ea22983da0998afd20ef399aa4f10a	d__Bacteria	p__Actinobacteriota	c__Actinobacteriota	o__Geodermatophilales	f__Geodermatophilaceae	g__Geodermatophilus	s__Geodermatophilus_tzadiensis
d00fb58ff743dd15b5cf979b0820a6b0	d__Bacteria	p__Planctomycetota	c__Planctomycetes	o__Gemmatales	f__Gemmataceae	g__Gemmataceae_unclassified	s__Gemmataceae_unclassified
c0ab1f6067f11d3d6b929cb6423165de	d__Bacteria	p__Gemmatimonadota	c__Gemmatimonadota_unclassified	o__Gemmatimonadota_unclassified	f__Gemmatimonadota_unclassified	g__Gemmatimonadota_unclassified	s__Gemmatimonadota_unclassified
34a0c133d1ffd88f501ab34ab54763ea	d__Bacteria	p__Proteobacteria	c__Gammaproteobacteria	o__Burkholderiales	f__Nitrosomonadaceae	g__MND1	s__MND1_unclassified
e0c36713ed7aeddfa27142096fab6619	d__Bacteria	p__Gemmatimonadota	c__S0134_terrestrial_group	o__S0134_terrestrial_group_unclassified	f__S0134_terrestrial_group_unclassified	g__S0134_terrestrial_group_unclassified	s__S0134_terrestrial_group_unclassified
6360099468422f0f354cbc9f2fb688dd	d__Bacteria	p__Bacteroidota	c__Bacteroidia	o__Cytophagales	f__Hymenobacteraceae	g__Hymenobacter	s__Hymenobacter_unclassified
63ba0daf377f33d58fbf4ac871797a9d	d__Bacteria	p__Actinobacteriota	c__MB-A2-108	o__MB-A2-108_unclassified	f__MB-A2-108_unclassified	g__MB-A2-108_unclassified	s__MB-A2-108_unclassified
37f0bd9a7336c65c0092354f8e24ea95	d__Bacteria	p__Actinobacteriota	c__Actinobacteria	o__Propionibacteriales	f__Nocardioidaceae	g__Nocardioides	s__Nocardioides_unclassified
c0fe89905cf28124799ced9fe784aa30	d__Bacteria	p__Chloroflexi	c__Gitt-GS-136	o__Gitt-GS-136_unclassified	f__Gitt-GS-136_unclassified	g__Gitt-GS-136_unclassified	s__Gitt-GS-136_unclassified
d0cd506d9ab626879fbaa7613e8a985a	d__Bacteria	p__Actinobacteriota	c__Actinobacteria	o__Corynebacteriales	f__Mycobacteriaceae	g__Mycobacterium	s__Mycobacterium_unclassified
0ba0de3ad68271a1f15032dfcd77e12e	d__Bacteria	p__Bacteroidota	c__Bacteroidia	o__Chitinophagales	f__Chitinophagaceae	g__Terrimonas	s__Terrimonas_unclassified
af0e4d42b4e23d436ed4cb96407722b7	d__Bacteria	p__Proteobacteria	c__Gammaproteobacteria	o__Steroidobacterales	f__Steroidobacteraceae	g__Steroidobacter	s__Steroidobacter_unclassified
bdb0a5c6c8339d4c6837894f2924997c	d__Bacteria	p__Proteobacteria	c__Alphaproteobacteria	o__Alphaproteobacteria_unclassified	f__Alphaproteobacteria_unclassified	g__Alphaproteobacteria_unclassified	s__Alphaproteobacteria_unclassified
6d0bb80edfed436eb004776d705a86d4	d__Bacteria	p__Planctomycetota	c__Phycisphaerae	o__Tepidisphaerales	f__WD2101_soil_group	g__WD2101_soil_group_unclassified	s__WD2101_soil_group_unclassified
a0b5ebb22b806dfd71e77f35a03d3a27	d__Bacteria	p__Actinobacteriota	c__Actinobacteria	o__Frankiales	f__Geodermatophilaceae	g__Geodermatophilus	s__Geodermatophilus_unclassified
15b0cd76a2c3f0d87a4b3826c08bf9cc	d__Bacteria	p__Chloroflexi	c__Anaerolineae	o__Caldilineales	f__Caldilineaceae	g__Caldilineaceae_unclassified	s__Caldilineaceae_unclassified
b0bdf9f10190d079260de9e66201e213	d__Bacteria	p__Actinobacteriota	c__Actinobacteria	o__Pseudonocardiales	f__Pseudonocardiaceae	g__Crossiella	s__Crossiella_unclassified
03ecdf0c48993c7407e5021918badef8	d__Bacteria	p__Myxococcota	c__Polyangia	o__Haliangiales	f__Haliangiaceae	g__Haliangium	s__Haliangium_unclassified
4ce0ec93eeb87f86a7cbfffe7acda0b7	d__Bacteria	p__Bacteroidota	c__Bacteroidia	o__Chitinophagales	f__Chitinophagaceae	g__Flavitalea	s__Flavitalea_unclassified
3891aeb0f06f5da40a35b27323107220	d__Bacteria	p__Actinobacteriota	c__Acidimicrobiia	o__Microtrichales	f__Microtrichaceae	g__Microtrichaceae_unclassified	s__Microtrichaceae_unclassified
1fc0deb89c825a8d93e2ce174c2955d4	d__Bacteria	p__Proteobacteria	c__Alphaproteobacteria	o__Azospirillales	f__Azospirillaceae	g__Skermanella	s__Skermanella_unclassified
492122c0c30b586a17dac1011380f82c	d__Bacteria	p__Acidobacteriota	c__Holophagae	o__Subgroup_7	f__Subgroup_7_unclassified	g__Subgroup_7_unclassified	s__Subgroup_7_unclassified
49d0ef9667764386e36a0bf44611a6c5	d__Bacteria	p__Gemmatimonadota	c__Longimicrobia	o__Longimicrobiales	f__Longimicrobiaceae	g__YC-ZSS-LKJ147	s__YC-ZSS-LKJ147_unclassified
4770b0a2651d275baae501fa0e242e35	d__Bacteria	p__Gemmatimonadota	c__Gemmatimonadetes	o__Gemmatimonadales	f__Gemmatimonadaceae	g__Gemmatimonadaceae_unclassified	s__Gemmatimonadaceae_unclassified
6bc0a8c4625046855acd87881894f55d	d__Bacteria	p__Bacteroidota	c__Bacteroidia	o__Cytophagales	f__Hymenobacteraceae	g__Hymenobacter	s__Hymenobacter_unclassified
f0d56441c29ab388365a6116f39d8e93	d__Bacteria	p__Chloroflexi	c__Dehalococcoidia	o__SAR202_clade	f__SAR202_clade_unclassified	g__SAR202_clade_unclassified	s__SAR202_clade_unclassified
7721d0d1a5b119122eec52d7c237d4bf	d__Bacteria	p__Gemmatimonadota	c__Gemmatimonadota	o__Gemmatimonadales	f__Gemmatimonadaceae	g__Gemmatimonas	s__uncultured_Gemmatimonas_sp.
b0b08e1320d1a38d6709365154d141dc	d__Bacteria	p__Planctomycetota	c__Phycisphaerae	o__Tepidisphaerales	f__WD2101_soil_group	g__WD2101_soil_group_unclassified	s__WD2101_soil_group_unclassified
85327976632776fcceccf0c41c3991aa	d__Bacteria	p__Proteobacteria	c__Alphaproteobacteria	o__Acetobacterales	f__Acetobacteraceae	g__Roseomonas	s__Roseomonas_unclassified
3624510e0c388c2632b16f0d620ba7aa	d__Bacteria	p__Chloroflexi	c__Chloroflexi_unclassified	o__Chloroflexi_unclassified	f__Chloroflexi_unclassified	g__Chloroflexi_unclassified	s__Chloroflexi_unclassified
cd0b16f8fb730e4e6300e5a8660806ea	d__Bacteria	p__Acidobacteriota	c__Blastocatellia	o__Pyrinomonadales	f__Pyrinomonadaceae	g__RB41	s__RB41_unclassified
e0a9eaa552e0c6adb684431271988bab	d__Bacteria	p__Gemmatimonadota	c__Longimicrobia	o__Longimicrobiales	f__Longimicrobiaceae	g__Longimicrobiaceae_unclassified	s__Longimicrobiaceae_unclassified
3cd0b7d0db13a7eedd677a01c468e73c	d__Bacteria	p__Actinobacteriota	c__MB-A2-108	o__MB-A2-108_unclassified	f__MB-A2-108_unclassified	g__MB-A2-108_unclassified	s__MB-A2-108_unclassified
409420e0c7b6ab5fc5b62e87d1ac42c3	d__Bacteria	p__Bacteroidota	c__Bacteroidia	o__Bacteroidales	f__Muribaculaceae	g__Muribaculaceae_unclassified	s__Muribaculaceae_unclassified
5b0e2681f72cb50c9ee6a4d4bf258ad2	d__Bacteria	p__Firmicutes	c__Clostridia	o__Oscillospirales	f__Oscillospiraceae	g__Oscillospiraceae_unclassified	s__Oscillospiraceae_unclassified
8bb0e6abe0c8e28b77da781342e5427e	d__unclassified	p__unclassified	c__unclassified	o__unclassified	f__unclassified	g__unclassified	s__unclassified
280dc0b0f9d94eca2eab7c7ec87dd820	d__Bacteria	p__WS2	c__WS2_unclassified	o__WS2_unclassified	f__WS2_unclassified	g__WS2_unclassified	s__WS2_unclassified
34d0c0665ad30e27635424489a1e62b0	d__Bacteria	p__Acidobacteriota	c__Acidobacteriota_unclassified	o__Acidobacteriota_unclassified	f__Acidobacteriota_unclassified	g__Acidobacteriota_unclassified	s__Acidobacteriota_unclassified
6dc0e095b08a9bf4561c91a1180f217a	d__Bacteria	p__Chloroflexi	c__Chloroflexi_unclassified	o__Chloroflexi_unclassified	f__Chloroflexi_unclassified	g__Chloroflexi_unclassified	s__Chloroflexi_unclassified
4664ddc0beb2d9e410bcc209b882adf6	d__Bacteria	p__Gemmatimonadota	c__Longimicrobia	o__Longimicrobiales	f__Longimicrobiaceae	g__YC-ZSS-LKJ147	s__YC-ZSS-LKJ147_unclassified
202e0a0d93fb8e1fb202916f792e1f63	d__Bacteria	p__Myxococcota	c__Myxococcia	o__Myxococcales	f__Vulgatibacteraceae	g__Vulgatibacter	s__Vulgatibacter_unclassified
396fcd00a233127f73ccc793a00c9443	d__Bacteria	p__Acidobacteriota	c__Blastocatellia	o__Pyrinomonadales	f__Pyrinomonadaceae	g__RB41	s__RB41_unclassified
26b0ef1f8d0b1f06f4fccf03b8ea7065	d__Bacteria	p__Actinobacteriota	c__Rubrobacteria	o__Rubrobacterales	f__Rubrobacteriaceae	g__Rubrobacter	s__Rubrobacter_unclassified
c0e49d69a7c601ef6df7e26e4dcaec9f	d__Bacteria	p__Proteobacteria	c__Alphaproteobacteria	o__Azospirillales	f__Azospirillaceae	g__Skermanella	s__Skermanella_unclassified
3a0c2db5fe1ce7720e40bf9b4b03d769	d__Bacteria	p__Gemmatimonadota	c__Longimicrobia	o__Longimicrobiales	f__Longimicrobiaceae	g__Longimicrobiaceae_unclassified	s__Longimicrobiaceae_unclassified
b0b18cd46a3ff2ff39b0e6dab052b420	d__Bacteria	p__Gemmatimonadota	c__Gemmatimonadota_unclassified	o__Gemmatimonadota_unclassified	f__Gemmatimonadota_unclassified	g__Gemmatimonadota_unclassified	s__Gemmatimonadota_unclassified
042faedf0fcae9447bb2fe9cada3d38c	d__Bacteria	p__Acidobacteriota	c__Vicinamibacteria	o__Vicinamibacterales	f__Vicinamibacteraceae	g__Vicinamibacteraceae_unclassified	s__Vicinamibacteraceae_unclassified
ede00ce551f24c9dbf50db7274dfe8fe	d__Bacteria	p__Proteobacteria	c__Alphaproteobacteria	o__Caulobacterales	f__Hyphomonadaceae	g__Hirschia	s__Hirschia_unclassified
ef0cd70468306840b0bfb43ff6dd97d5	d__Bacteria	p__Myxococcota	c__Polyangia	o__Haliangiales	f__Haliangiaceae	g__Haliangium	s__Haliangium_unclassified
0287435cc0c6bc739afb32384614789a	d__Bacteria	p__Acidobacteriota	c__Acidobacteriae	o__Bryobacterales	f__Bryobacteraceae	g__Bryobacter	s__Bryobacter_unclassified
7928998a00a19780e3ed4ea58af9ea5c	d__Bacteria	p__Proteobacteria	c__Gammaproteobacteria	o__Burkholderiales	f__Oxalobacteraceae	g__Noviherbaspirillum	s__Noviherbaspirillum_unclassified
dd0b99a3efbe5594e94d13df77d50737	d__Bacteria	p__Proteobacteria	c__Alphaproteobacteria	o__Rhizobiales	f__Rhizobiales_unclassified	g__Rhizobiales_unclassified	s__Rhizobiales_unclassified
d0ab2c15400fe710288526c9a33083fb	d__Bacteria	p__Firmicutes	c__Bacilli	o__Lactobacillales	f__Streptococcaceae	g__Streptococcus	s__Streptococcus_mitis
48fddb0aae2941cc364962139eea9788	d__Bacteria	p__Planctomycetota	c__Planctomycetes	o__Gemmatales	f__Gemmataceae	g__Gemmataceae_unclassified	s__Gemmataceae_unclassified
9383cab0a1e8e07e327f13e78886e825	d__Bacteria	p__Firmicutes	c__Bacilli	o__Bacillales	f__Planococcaceae	g__Psychrobacillus	s__Psychrobacillus_unclassified
c0c3babac05609e68f15194d77504a52	d__Bacteria	p__Actinobacteriota	c__Actinobacteriota	o__Actinobacteriota_unclassified	f__Actinobacteriota_unclassified	g__Actinobacteriota_unclassified	s__Actinobacteriota_unclassified
7c0c3859be674c997732e18a20e62b36	d__Bacteria	p__Actinobacteriota	c__MB-A2-108	o__MB-A2-108_unclassified	f__MB-A2-108_unclassified	g__MB-A2-108_unclassified	s__MB-A2-108_unclassified
0306bf0fb2697d8ae24e297b53322efe	d__Bacteria	p__Chloroflexi	c__Ktedonobacteria	o__C0119	f__C0119_unclassified	g__C0119_unclassified	s__C0119_unclassified
05ca0b53328ad06f18548890751e3fd3	d__Bacteria	p__Actinobacteriota	c__Acidimicrobiia	o__Acidimicrobiales	f__Acidimicrobiaceae	g__Acidimicrobiaceae_unclassified	s__Acidimicrobiaceae_unclassified
7ae0d222a75e37bc2a07ea69f0acb4cb	d__Bacteria	p__Chloroflexi	c__Gitt-GS-136	o__Gitt-GS-136_unclassified	f__Gitt-GS-136_unclassified	g__Gitt-GS-136_unclassified	s__Gitt-GS-136_unclassified
7fed0e68172c1460aedd4c9e29a6f4d7	d__Bacteria	p__Chloroflexi	c__TK10	o__TK10_unclassified	f__TK10_unclassified	g__TK10_unclassified	s__TK10_unclassified
566e0b2d71083bed265837e4a89d9fc2	d__Bacteria	p__Proteobacteria	c__Alphaproteobacteria	o__Alphaproteobacteria_unclassified	f__Alphaproteobacteria_unclassified	g__Alphaproteobacteria_unclassified	s__Alphaproteobacteria_unclassified
ea0e58fb79b3f65e3586880ec24569cd	d__Bacteria	p__Acidobacteriota	c__Acidobacteriae	o__Bryobacterales	f__Bryobacteraceae	g__Bryobacter	s__Bryobacter_unclassified
91079166d0b6455fbfca28ad203b5d04	d__Bacteria	p__Proteobacteria	c__Alphaproteobacteria	o__Rhodospirillales	f__Rhodospirillales_unclassified	g__Rhodospirillales_unclassified	s__Rhodospirillales_unclassified
63dedb0b387251cc985be63065306d23	d__Bacteria	p__Planctomycetota	c__Phycisphaerae	o__Tepidisphaerales	f__WD2101_soil_group	g__WD2101_soil_group_unclassified	s__WD2101_soil_group_unclassified
13d0c14cee92a9317874a216a82b61e9	d__Bacteria	p__Gemmatimonadota	c__Longimicrobia	o__Longimicrobiales	f__Longimicrobiaceae	g__Longimicrobiaceae_unclassified	s__Longimicrobiaceae_unclassified
e0d6f2a673791f1747343790e2efe74e	d__Bacteria	p__Gemmatimonadota	c__Gemmatimonadota_unclassified	o__Gemmatimonadota_unclassified	f__Gemmatimonadota_unclassified	g__Gemmatimonadota_unclassified	s__Gemmatimonadota_unclassified
6c0e122a63776aebd9b1509b20100f39	d__Bacteria	p__Chloroflexi	c__Chloroflexia	o__Kallotenuales	f__AKIW781	g__AKIW781_unclassified	s__AKIW781_unclassified
24ca0f08dc3f49da07ab751f8eb798af	d__Bacteria	p__Actinobacteriota	c__Actinobacteria	o__Euzebyales	f__Euzebyaceae	g__Euzebyaceae_unclassified	s__Euzebyaceae_unclassified
0997cd0e0c14af40a1c42619a3f35b19	d__Bacteria	p__Myxococcota	c__Polyangia	o__Haliangiales	f__Haliangiaceae	g__Haliangium	s__Haliangium_unclassified
563fb0d2a5998a6d420989f524cca52f	d__Bacteria	p__Actinobacteriota	c__Actinobacteria	o__Corynebacteriales	f__Corynebacteriaceae	g__Corynebacterium	s__Corynebacterium_unclassified
9ffd0ef3217c46a457a7f9c802dc7166	d__Bacteria	p__Actinobacteriota	c__Acidimicrobiia	o__Acidimicrobiales	f__Acidimicrobiales_unclassified	g__Acidimicrobiales_unclassified	s__Acidimicrobiales_unclassified
735ecf0e095d991f021182aa3f57c0ec	d__Bacteria	p__Proteobacteria	c__Alphaproteobacteria	o__Azospirillales	f__Azospirillales_unclassified	g__Azospirillales_unclassified	s__Azospirillales_unclassified
a0cbb7b26c6b06c7d42adea1f656571c	d__Bacteria	p__Proteobacteria	c__Alphaproteobacteria	o__Caulobacterales	f__Caulobacteraceae	g__Caulobacteraceae_unclassified	s__Caulobacteraceae_unclassified
413a0ff78f4440fb794df543af8ee2c0	d__Bacteria	p__Planctomycetota	c__Planctomycetes	o__Planctomycetales	f__Planctomycetales_unclassified	g__Planctomycetales_unclassified	s__Planctomycetales_unclassified
86d0d579f6f8c94ddb25a7c542ae2aea	d__unclassified	p__unclassified	c__unclassified	o__unclassified	f__unclassified	g__unclassified	s__unclassified
33725b0d2aa2d76471be7368769e8293	d__Bacteria	p__Actinobacteriota	c__Actinobacteriota	o__Actinomycetales	f__Actinomycetales_unclassified	g__Actinomycetales_unclassified	s__Actinomycetales_unclassified
849dd0fb7bdbe9e8bd0990ae8eb8a90f	d__Bacteria	p__Acidobacteriota	c__Holophagae	o__Subgroup_7	f__Subgroup_7_unclassified	g__Subgroup_7_unclassified	s__Subgroup_7_unclassified
d0e5ea1fab18b21ba113c0c951f3e850	d__Bacteria	p__Patescibacteria	c__Parcubacteria	o__Candidatus_Nomurabacteria	f__Candidatus_Nomurabacteria_unclassified	g__Candidatus_Nomurabacteria_unclassified	s__Candidatus_Nomurabacteria_unclassified
ad0d1c41023a1ff63734c9d7d4b4ebb7	d__Bacteria	p__Entotheonellaeota	c__Entotheonellia	o__Entotheonellales	f__Entotheonellaceae	g__Entotheonellaceae_unclassified	s__Entotheonellaceae_unclassified
26931eeabac0a52ef1fa417567f8f689	d__Bacteria	p__Actinobacteriota	c__Actinobacteriota	o__Actinomycetales	f__Actinomycetales_unclassified	g__Actinomycetales_unclassified	s__Actinomycetales_unclassified
f0aa1476da35f0d6a86c85f4d7972ae3	d__Bacteria	p__Chloroflexi	c__Chloroflexia	o__Chloroflexales	f__Roseiflexaceae	g__Roseiflexus	s__uncultured_Roseiflexus_sp.
1472e0af75a5823bfcdac9e21deeb077	d__Bacteria	p__Gemmatimonadota	c__Longimicrobia	o__Longimicrobiales	f__Longimicrobiaceae	g__Longimicrobiaceae_unclassified	s__Longimicrobiaceae_unclassified
cf0d4d21458a1009379063db98aa750f	d__Bacteria	p__Actinobacteriota	c__Rubrobacteria	o__Rubrobacterales	f__Rubrobacteriaceae	g__Rubrobacter	s__Rubrobacter_unclassified
ce0bb9078f5da36a5a325f94fe985e19	d__Bacteria	p__Chloroflexi	c__Anaerolineae	o__Caldilineales	f__Caldilineaceae	g__Caldilineaceae_unclassified	s__Caldilineaceae_unclassified
ceea0c70261ec674ddfa0866e42289cf	d__Bacteria	p__Proteobacteria	c__Alphaproteobacteria	o__Rhodospirillales	f__Acetobacteraceae	g__Belnapia	s__Belnapia_sp._CB_286481
19c0ec2b9f0333ef379f8b9ea1f38924	d__Bacteria	p__Acidobacteriota	c__Blastocatellia	o__Pyrinomonadales	f__Pyrinomonadaceae	g__RB41	s__RB41_unclassified
a0d8c098a401986b8ed6a7b3c680423a	d__Bacteria	p__Gemmatimonadota	c__Gemmatimonadota	o__Gemmatimonadales	f__Gemmatimonadaceae	g__Gemmatimonas	s__uncultured_Gemmatimonas_sp.
c0f1f8079275c33c4f19d27aad40815a	d__Bacteria	p__Actinobacteriota	c__Actinobacteriota	o__Actinobacteriota_unclassified	f__Actinobacteriota_unclassified	g__Actinobacteriota_unclassified	s__Actinobacteriota_unclassified
7ca0ce13e17c5527e4bdb0d22a88f4cf	d__Bacteria	p__Bacteroidota	c__Bacteroidia	o__Chitinophagales	f__Chitinophagaceae	g__Terrimonas	s__Terrimonas_unclassified
5ed0eec7c4e7202c680399684e73ce14	d__Bacteria	p__Acidobacteriota	c__Acidobacteriae	o__Bryobacterales	f__Bryobacteraceae	g__Bryobacter	s__Bryobacter_unclassified
9b0cf7ef96e6c76fe71f5016a7b87300	d__Bacteria	p__Proteobacteria	c__Alphaproteobacteria	o__Sphingomonadales	f__Sphingomonadaceae	g__Sphingomonas	s__Sphingomonas_jaspsi
980d0f7a4f317acee063220614998cdd	d__Bacteria	p__Gemmatimonadota	c__Gemmatimonadetes	o__Gemmatimonadales	f__Gemmatimonadaceae	g__Gemmatimonadaceae_unclassified	s__Gemmatimonadaceae_unclassified
ce0fcfed3944590c0e59972eceec385c	d__Bacteria	p__Acidobacteriota	c__Vicinamibacteria	o__Vicinamibacterales	f__Vicinamibacterales_unclassified	g__Vicinamibacterales_unclassified	s__Vicinamibacterales_unclassified
cc0b2aaf9caf68e3f652cbd65698dd35	d__Bacteria	p__Acidobacteriota	c__Blastocatellia	o__Pyrinomonadales	f__Pyrinomonadaceae	g__RB41	s__RB41_unclassified
2b0dda777231025e136e24683e40d258	d__Bacteria	p__Planctomycetota	c__Planctomycetes	o__Gemmatales	f__Gemmataceae	g__Gemmataceae_unclassified	s__Gemmataceae_unclassified
4ddec0c3077c8c3a72ec433236e7e57c	d__Bacteria	p__Myxococcota	c__Polyangia	o__Haliangiales	f__Haliangiaceae	g__Haliangium	s__Haliangium_unclassified
f0d98c17bb7ea98cd22e151f1e03bf4d	d__Bacteria	p__Chloroflexi	c__Chloroflexia	o__Chloroflexales	f__Roseiflexaceae	g__Roseiflexaceae_unclassified	s__Roseiflexaceae_unclassified
7eaa0de88e02060edf3f305d3e037f1a	d__Bacteria	p__Planctomycetota	c__Planctomycetes	o__Isosphaerales	f__Isosphaeraceae	g__Isosphaeraceae_unclassified	s__Isosphaeraceae_unclassified
424961de0a1b4ec8c8f62ec11f96a40d	d__Bacteria	p__Actinobacteriota	c__Actinobacteriota	o__Actinobacteriota_unclassified	f__Actinobacteriota_unclassified	g__Actinobacteriota_unclassified	s__Actinobacteriota_unclassified
f0e4d606967bc06232c4f042da9d39e0	d__Bacteria	p__Proteobacteria	c__Alphaproteobacteria	o__Rhizobiales	f__Bradyrhizobiaceae	g__Bradyrhizobiaceae_unclassified	s__Bradyrhizobiaceae_unclassified
c0d9109cafb1baa234d922d07f3868c7	d__Bacteria	p__Actinobacteriota	c__Thermoleophilia	o__Gaiellales	f__Gaiellales_unclassified	g__Gaiellales_unclassified	s__Gaiellales_unclassified
3472323a0eacf6164dafd8ce50d6e944	d__Bacteria	p__Gemmatimonadota	c__Gemmatimonadetes	o__Gemmatimonadales	f__Gemmatimonadaceae	g__Gemmatimonas	s__Gemmatimonas_unclassified
bd0ea702ac294c6d25946722bacaed36	d__Bacteria	p__Chloroflexi	c__Gitt-GS-136	o__Gitt-GS-136_unclassified	f__Gitt-GS-136_unclassified	g__Gitt-GS-136_unclassified	s__Gitt-GS-136_unclassified
db0f390e9310ba032d804bfe7ec063a1	d__Bacteria	p__Gemmatimonadota	c__Gemmatimonadetes	o__Gemmatimonadales	f__Gemmatimonadaceae	g__Gemmatimonadaceae_unclassified	s__Gemmatimonadaceae_unclassified
de0e7771084c123fd8a86cb499820eb2	d__Bacteria	p__Chloroflexi	c__Ktedonobacteria	o__C0119	f__C0119_unclassified	g__C0119_unclassified	s__C0119_unclassified
7b0a07c188e632d7236080cc19c70eba	d__Bacteria	p__Bacteroidota	c__Bacteroidia	o__Cytophagales	f__Microscillaceae	g__Ohtaekwangia	s__Ohtaekwangia_unclassified
33d0d0f7d43e27ca389f0e41145067da	d__unclassified	p__unclassified	c__unclassified	o__unclassified	f__unclassified	g__unclassified	s__unclassified
e0c08e8f43902a18bf23def587446d4a	d__Bacteria	p__Proteobacteria	c__Proteobacteria_unclassified	o__Proteobacteria_unclassified	f__Proteobacteria_unclassified	g__Proteobacteria_unclassified	s__Proteobacteria_unclassified
1d0ef816057f0e1a5ba7a0ef5adda577	d__unclassified	p__unclassified	c__unclassified	o__unclassified	f__unclassified	g__unclassified	s__unclassified
104a0ce19fffff0cfe4cbaa0d77688f5	d__Bacteria	p__Proteobacteria	c__Betaproteobacteria	o__Burkholderiales	f__Comamonadaceae	g__Comamonadaceae_unclassified	s__Comamonadaceae_unclassified
d00b8fa43b8b36f0b8bfbe22c15a6095	d__Bacteria	p__Actinobacteriota	c__Actinobacteriota	o__Actinobacteriota_unclassified	f__Actinobacteriota_unclassified	g__Actinobacteriota_unclassified	s__Actinobacteriota_unclassified
af0c13a6236570b85a0aa8d04e615f91	d__Bacteria	p__Gemmatimonadota	c__Gemmatimonadetes	o__Gemmatimonadales	f__Gemmatimonadaceae	g__Gemmatimonadaceae_unclassified	s__Gemmatimonadaceae_unclassified
56d0e4633a0329ae59afde4a4f064937	d__Bacteria	p__Chloroflexi	c__Chloroflexia	o__Kallotenuales	f__AKIW781	g__AKIW781_unclassified	s__AKIW781_unclassified
0dcc0f0c7ce7378dc9c927e79f4acd99	d__Bacteria	p__Gemmatimonadota	c__Longimicrobia	o__Longimicrobiales	f__Longimicrobiaceae	g__Longimicrobiaceae_unclassified	s__Longimicrobiaceae_unclassified
029d0b6daf3436076d62642d95be646c	d__Bacteria	p__Entotheonellaeota	c__Entotheonellia	o__Entotheonellales	f__Entotheonellaceae	g__Entotheonellaceae_unclassified	s__Entotheonellaceae_unclassified
3435e0e59362cd77e28f670618fe7e2e	d__Bacteria	p__Acidobacteriota	c__Subgroup_22	o__Subgroup_22_unclassified	f__Subgroup_22_unclassified	g__Subgroup_22_unclassified	s__Subgroup_22_unclassified
d0a453b5d8aa4b9451ae2ba74d52c33c	d__Bacteria	p__Proteobacteria	c__Proteobacteria_unclassified	o__Proteobacteria_unclassified	f__Proteobacteria_unclassified	g__Proteobacteria_unclassified	s__Proteobacteria_unclassified
703a0f476db32cdfbec3edb627f1de0c	d__Bacteria	p__Gemmatimonadota	c__Longimicrobia	o__Longimicrobiales	f__Longimicrobiaceae	g__Longimicrobiaceae_unclassified	s__Longimicrobiaceae_unclassified
aa0dd132a142445d78ddc1f68fae5790	d__Bacteria	p__Acidobacteriota	c__Vicinamibacteria	o__Vicinamibacterales	f__Vicinamibacterales_unclassified	g__Vicinamibacterales_unclassified	s__Vicinamibacterales_unclassified
03bc0fa60f5b2bdb50bd5c5cbe8c01fc	d__Bacteria	p__Actinobacteriota	c__Actinobacteria	o__Corynebacteriales	f__Mycobacteriaceae	g__Mycobacterium	s__Mycobacterium_unclassified
78540c0e7dae93772ae8b0bfa135a3ea	d__Bacteria	p__Acidobacteriota	c__Blastocatellia	o__Pyrinomonadales	f__Pyrinomonadaceae	g__RB41	s__RB41_unclassified
b0fcb3737e5cc4c219b5232bac8ea20e	d__Bacteria	p__Proteobacteria	c__Alphaproteobacteria	o__Rhodobacterales	f__Rhodobacteraceae	g__Labrenzia	s__uncultured_Labrenzia_sp.
4295c0b6aa3cdd8cb8ad685ba31e53fc	d__Bacteria	p__Proteobacteria	c__Alphaproteobacteria	o__Tistrellales	f__Geminicoccaceae	g__Candidatus_Alysiosphaera	s__Candidatus_Alysiosphaera_unclassified
dc0b501ac21c95ad59a77a0337a813d5	d__Bacteria	p__Proteobacteria	c__Alphaproteobacteria	o__Azospirillales	f__Azospirillaceae	g__Skermanella	s__Skermanella_unclassified
8dccd0c5705464aea5fbd02fc3fca497	d__Bacteria	p__Planctomycetota	c__OM190	o__OM190_unclassified	f__OM190_unclassified	g__OM190_unclassified	s__OM190_unclassified
db0e9760af22d8e10fc925f4d10cf72c	d__Bacteria	p__Proteobacteria	c__Gammaproteobacteria	o__CCD24	f__CCD24_unclassified	g__CCD24_unclassified	s__CCD24_unclassified
e0e7f880972687f5287df130384d6228	d__Bacteria	p__Acidobacteriota	c__Acidobacteriota_unclassified	o__Acidobacteriota_unclassified	f__Acidobacteriota_unclassified	g__Acidobacteriota_unclassified	s__Acidobacteriota_unclassified
89b0d40ad440afccbef4faa19f403b47	d__Bacteria	p__Acidobacteriota	c__Acidobacteriota_unclassified	o__Acidobacteriota_unclassified	f__Acidobacteriota_unclassified	g__Acidobacteriota_unclassified	s__Acidobacteriota_unclassified
090db0a1a281d35a342da5983044fe34	d__Bacteria	p__Gemmatimonadota	c__S0134_terrestrial_group	o__S0134_terrestrial_group_unclassified	f__S0134_terrestrial_group_unclassified	g__S0134_terrestrial_group_unclassified	s__S0134_terrestrial_group_unclassified
7ae0b19be96e15cd89b9ea94a82f5231	d__Bacteria	p__Acidobacteriota	c__Vicinamibacteria	o__Vicinamibacterales	f__Vicinamibacterales_unclassified	g__Vicinamibacterales_unclassified	s__Vicinamibacterales_unclassified
a0cc3ca2c14db8c585999457b9601912	d__Bacteria	p__Actinobacteriota	c__Actinobacteria	o__Pseudonocardiales	f__Pseudonocardiaceae	g__Actinomycetospora	s__Actinomycetospora_unclassified
f0d3561b168ef1d77fc5be6a11c76466	d__Bacteria	p__Gemmatimonadota	c__Gemmatimonadetes	o__Gemmatimonadales	f__Gemmatimonadaceae	g__Gemmatimonadaceae_unclassified	s__Gemmatimonadaceae_unclassified
60ccced0bb968c3ac4f7112c68eecbfc	d__Bacteria	p__Firmicutes	c__Clostridia	o__Clostridiales	f__Clostridiaceae	g__Clostridium_sensu_stricto_1	s__Clostridium_sensu_stricto_1_unclassified
9461b0e2deb9b368dce6888e7b4d2208	d__Bacteria	p__Acidobacteriota	c__Blastocatellia	o__Pyrinomonadales	f__Pyrinomonadaceae	g__RB41	s__RB41_unclassified
b0adc8c0f0a2a2457f2759eedd7dc843	d__Bacteria	p__Actinobacteriota	c__Actinobacteriota	o__Actinomycetales	f__Actinomycetales_unclassified	g__Actinomycetales_unclassified	s__Actinomycetales_unclassified
ecb0f5d25c82bb84801156df91e05886	d__Bacteria	p__Gemmatimonadota	c__Longimicrobia	o__Longimicrobiales	f__Longimicrobiaceae	g__Longimicrobiaceae_unclassified	s__Longimicrobiaceae_unclassified
6136ed00f6c46ce795f1ea8fc695e3d8	d__Bacteria	p__Patescibacteria	c__Saccharimonadia	o__Saccharimonadales	f__WWH38	g__WWH38_unclassified	s__WWH38_unclassified
3f0c36ec6a6908f506076d16a4030ced	d__Bacteria	p__Acidobacteriota	c__Acidobacteriota_unclassified	o__Acidobacteriota_unclassified	f__Acidobacteriota_unclassified	g__Acidobacteriota_unclassified	s__Acidobacteriota_unclassified
67b0c05e3a35b3af7ec8ede6e9434580	d__Bacteria	p__Acidobacteriota	c__Acidobacteriota_unclassified	o__Acidobacteriota_unclassified	f__Acidobacteriota_unclassified	g__Acidobacteriota_unclassified	s__Acidobacteriota_unclassified
03699fc0b1ab4b34961008957ae16936	d__Bacteria	p__Chloroflexi	c__TK10	o__TK10_unclassified	f__TK10_unclassified	g__TK10_unclassified	s__TK10_unclassified
f0cb906ac70721977eedb41471439ddc	d__Bacteria	p__Myxococcota	c__Polyangia	o__Haliangiales	f__Haliangiaceae	g__Haliangium	s__Haliangium_unclassified
1644e0fdfac69a7576eca7af254a9d6d	d__Bacteria	p__Actinobacteriota	c__Thermoleophilia	o__Solirubrobacterales	f__Solirubrobacteraceae	g__Conexibacter	s__Conexibacter_unclassified
e0e57fe95ce6b2390e44c533602c46c2	d__Bacteria	p__Gemmatimonadota	c__Gemmatimonadetes	o__Gemmatimonadales	f__Gemmatimonadaceae	g__Gemmatimonadaceae_unclassified	s__Gemmatimonadaceae_unclassified
8ad0eea3969cd55e0a50e8a5fabd1487	d__Bacteria	p__Proteobacteria	c__Deltaproteobacteria	o__Deltaproteobacteria_unclassified	f__Deltaproteobacteria_unclassified	g__Deltaproteobacteria_unclassified	s__Deltaproteobacteria_unclassified
71c0a0010d266a7da94a9207788cbf9a	d__Bacteria	p__Acidobacteriota	c__Vicinamibacteria	o__Vicinamibacterales	f__Vicinamibacteraceae	g__Vicinamibacteraceae_unclassified	s__Vicinamibacteraceae_unclassified
af0b6ece82f6f2f18a91ca9be22cb42d	d__Bacteria	p__Acidobacteriota	c__Blastocatellia	o__Blastocatellales	f__Blastocatellaceae	g__Aridibacter	s__Aridibacter_nitratireducens
ee0bbbd3193363a2c59a5e9c8c8435ef	d__Bacteria	p__Acidobacteriota	c__Vicinamibacteria	o__Vicinamibacterales	f__Vicinamibacteraceae	g__Vicinamibacteraceae_unclassified	s__Vicinamibacteraceae_unclassified
f0f62787d1f80c8a3d1ad86644ff9d60	d__Bacteria	p__Gemmatimonadota	c__Gemmatimonadetes	o__Gemmatimonadales	f__Gemmatimonadaceae	g__Gemmatimonadaceae_unclassified	s__Gemmatimonadaceae_unclassified
a0b2d1db816bff8c71aab0f1291836bb	d__Bacteria	p__Planctomycetota	c__Planctomycetes	o__Planctomycetales	f__Planctomycetales_unclassified	g__Planctomycetales_unclassified	s__Planctomycetales_unclassified
959c0d78b7dcaa7ccfbd3ece15fe84e4	d__Bacteria	p__Gemmatimonadota	c__Gemmatimonadetes	o__Gemmatimonadales	f__Gemmatimonadaceae	g__Gemmatimonadaceae_unclassified	s__Gemmatimonadaceae_unclassified
72732e0ee7cd46ea20d59e95c42d11d0	d__Bacteria	p__Planctomycetota	c__Planctomycetes	o__Isosphaerales	f__Isosphaeraceae	g__Isosphaeraceae_unclassified	s__Isosphaeraceae_unclassified
06f0c8b196e0c4a2a05ed96642e0bd8e	d__Bacteria	p__Chloroflexi	c__Chloroflexia	o__Chloroflexales	f__Roseiflexaceae	g__Roseiflexaceae_unclassified	s__Roseiflexaceae_unclassified
e0b74453711bf1196455ee65a869ece0	d__Bacteria	p__Actinobacteriota	c__Thermoleophilia	o__Gaiellales	f__Gaiellales_unclassified	g__Gaiellales_unclassified	s__Gaiellales_unclassified
c0f430063cacf1320c75cb52993543e9	d__Bacteria	p__Actinobacteriota	c__Actinobacteria	o__0319-7L14	f__0319-7L14_unclassified	g__0319-7L14_unclassified	s__0319-7L14_unclassified
f0cdeb36f33fb23ca4505bda2d201f77	d__Bacteria	p__Proteobacteria	c__Gammaproteobacteria	o__Burkholderiales	f__Nitrosomonadaceae	g__MND1	s__MND1_unclassified
26986d0ad9687f505fe29acdbddfc346	d__Bacteria	p__Proteobacteria	c__Gammaproteobacteria	o__Burkholderiales	f__TRA3-20	g__TRA3-20_unclassified	s__TRA3-20_unclassified
914d0a855211492b1dc3627c134280af	d__Bacteria	p__Gemmatimonadota	c__Gemmatimonadota_unclassified	o__Gemmatimonadota_unclassified	f__Gemmatimonadota_unclassified	g__Gemmatimonadota_unclassified	s__Gemmatimonadota_unclassified
1c0ab60828a0bf582f88e19db5603eb8	d__Bacteria	p__Proteobacteria	c__Alphaproteobacteria	o__Elsterales	f__Elsterales_unclassified	g__Elsterales_unclassified	s__Elsterales_unclassified
790e0ed431be093ac7d3c6bcfc9abda6	d__Bacteria	p__Planctomycetota	c__OM190	o__OM190_unclassified	f__OM190_unclassified	g__OM190_unclassified	s__OM190_unclassified
b0cc5242479f24197023430683c5c710	d__Bacteria	p__Actinobacteriota	c__Actinobacteria	o__Propionibacteriales	f__Propionibacteriaceae	g__Microlunatus	s__Microlunatus_unclassified
7d0a603e3c8653de200c5a8f0cff6fb6	d__Bacteria	p__Actinobacteriota	c__Thermoleophilia	o__Gaiellales	f__Gaiellales_unclassified	g__Gaiellales_unclassified	s__Gaiellales_unclassified
4b0be912327aec167eafce36d712f8ac	d__Bacteria	p__Bacteroidota	c__Bacteroidia	o__Chitinophagales	f__Chitinophagaceae	g__Chitinophagaceae_unclassified	s__Chitinophagaceae_unclassified
dbf0fdaaa9484aef48e50bb0e5c23c9e	d__Bacteria	p__Proteobacteria	c__Alphaproteobacteria	o__Sphingomonadales	f__Sphingomonadaceae	g__Sphingomonas	s__Sphingomonas_sp._Z283
7c0efda9720bc7171e4831ebabd8acf3	d__Bacteria	p__Planctomycetota	c__Planctomycetes	o__Gemmatales	f__Gemmataceae	g__Gemmataceae_unclassified	s__Gemmataceae_unclassified
8fe0acb1877c250a8090d18f193436f0	d__unclassified	p__unclassified	c__unclassified	o__unclassified	f__unclassified	g__unclassified	s__unclassified
e0bc93874f4ba61d5290076337606b9a	d__Bacteria	p__Chloroflexi	c__Dehalococcoidia	o__S085	f__S085_unclassified	g__S085_unclassified	s__S085_unclassified
d0b607ffefebd8d806506b98df4452d0	d__Bacteria	p__Actinobacteriota	c__Thermoleophilia	o__Gaiellales	f__Gaiellaceae	g__Gaiella	s__Gaiella_unclassified
36bb0cf5614a6f5b7b4b0fea4576055e	d__Bacteria	p__Actinobacteriota	c__Actinobacteria	o__Streptomycetales	f__Streptomycetaceae	g__E1B-B3-114	s__E1B-B3-114_unclassified
6c0e2538474755738fd5651dfbbd730f	d__Bacteria	p__Actinobacteriota	c__Actinobacteria	o__0319-7L14	f__0319-7L14_unclassified	g__0319-7L14_unclassified	s__0319-7L14_unclassified
7407d0beff7d1442e38d7312adfbede7	d__Bacteria	p__Actinobacteriota	c__Actinobacteriota	o__Actinobacteriota_unclassified	f__Actinobacteriota_unclassified	g__Actinobacteriota_unclassified	s__Actinobacteriota_unclassified
89e0e7887346e2c2c652d7c102a7c67d	d__Bacteria	p__Actinobacteriota	c__Actinobacteriota	o__Micromonosporales	f__Micromonosporaceae	g__Actinoplanes	s__Actinoplanes_sp._IFO_14428
f0e85c5dbceedf6f01ed35d5eade8ab0	d__Bacteria	p__Actinobacteriota	c__Actinobacteriota	o__Actinobacteriota_unclassified	f__Actinobacteriota_unclassified	g__Actinobacteriota_unclassified	s__Actinobacteriota_unclassified
6b0bd199803455a4515e50896b1b12c0	d__Bacteria	p__Actinobacteriota	c__Actinobacteriota	o__Micromonosporales	f__Micromonosporaceae	g__Micromonosporaceae_unclassified	s__Micromonosporaceae_unclassified
ca0b8f3dddeeb505bab7af1856afe229	d__Bacteria	p__Acidobacteriota	c__Holophagae	o__Subgroup_7	f__Subgroup_7_unclassified	g__Subgroup_7_unclassified	s__Subgroup_7_unclassified
1fbd0d83dce258cda4591aea7a8490c7	d__Bacteria	p__Proteobacteria	c__Alphaproteobacteria	o__Acetobacterales	f__Acetobacteraceae	g__Roseomonas	s__Roseomonas_unclassified
22bd00cdd17a7e868b66f6ef2f6a9610	d__Bacteria	p__Actinobacteriota	c__Actinobacteria	o__Pseudonocardiales	f__Pseudonocardiaceae	g__Pseudonocardia	s__Pseudonocardia_unclassified
fa0c01253bfca976648a9decb0531c9a	d__Bacteria	p__Proteobacteria	c__Alphaproteobacteria	o__Rhodospirillales	f__Rhodospirillaceae	g__Rhodospirillaceae_unclassified	s__Rhodospirillaceae_unclassified
c0cd6cd685030ff216fc59cd0c57195d	d__Bacteria	p__Chloroflexi	c__TK10	o__TK10_unclassified	f__TK10_unclassified	g__TK10_unclassified	s__TK10_unclassified
5d0d8d1c967a7a0e55b875436c26f3cd	d__Bacteria	p__Acidobacteriota	c__Blastocatellia	o__Pyrinomonadales	f__Pyrinomonadaceae	g__RB41	s__RB41_unclassified
9c0b98991bddf57369a7eccdbb667609	d__Bacteria	p__Bdellovibrionota	c__Oligoflexia	o__0319-6G20	f__0319-6G20_unclassified	g__0319-6G20_unclassified	s__0319-6G20_unclassified
c0af04d587e0452b891981de4c6f4ad4	d__Bacteria	p__Proteobacteria	c__Deltaproteobacteria	o__Myxococcales	f__Polyangiaceae	g__Polyangiaceae_unclassified	s__Polyangiaceae_unclassified
1705778039384922a0c0d3622977fa85	d__Bacteria	p__Actinobacteriota	c__Acidimicrobiia	o__Acidimicrobiia_unclassified	f__Acidimicrobiia_unclassified	g__Acidimicrobiia_unclassified	s__Acidimicrobiia_unclassified
6328f0e560c1f4ad7ac4c2a4f5e2be20	d__Bacteria	p__Chloroflexi	c__Chloroflexia	o__Thermomicrobiales	f__JG30-KF-CM45	g__JG30-KF-CM45_unclassified	s__JG30-KF-CM45_unclassified
504ed0d3ef54c0394209090c194af4c0	d__Bacteria	p__Planctomycetota	c__Phycisphaerae	o__Tepidisphaerales	f__WD2101_soil_group	g__WD2101_soil_group_unclassified	s__WD2101_soil_group_unclassified
f0dec588694e3a7900d680baaede36cd	d__Bacteria	p__Proteobacteria	c__Alphaproteobacteria	o__Alphaproteobacteria_unclassified	f__Alphaproteobacteria_unclassified	g__Alphaproteobacteria_unclassified	s__Alphaproteobacteria_unclassified
e0c3f1ab9167097eb73fd2519bfe545c	d__Bacteria	p__Gemmatimonadota	c__Gemmatimonadota	o__Gemmatimonadales	f__Gemmatimonadaceae	g__Gemmatimonas	s__uncultured_Gemmatimonas_sp.
3f0d8e30ec54fee73658b31a1016e171	d__Bacteria	p__Gemmatimonadota	c__Gemmatimonadetes	o__Gemmatimonadales	f__Gemmatimonadaceae	g__Gemmatimonadaceae_unclassified	s__Gemmatimonadaceae_unclassified
b0bc9b7b60a91a35a63d9f5838236404	d__Bacteria	p__Chloroflexi	c__JG30-KF-CM66	o__JG30-KF-CM66_unclassified	f__JG30-KF-CM66_unclassified	g__JG30-KF-CM66_unclassified	s__JG30-KF-CM66_unclassified
160f0a395f2aba9b669a3fe6e747fde6	d__Bacteria	p__Acidobacteriota	c__Vicinamibacteria	o__Vicinamibacterales	f__Vicinamibacterales_unclassified	g__Vicinamibacterales_unclassified	s__Vicinamibacterales_unclassified
c0c0a932d4c52abad9a210fe1a672449	d__Bacteria	p__Acidobacteriota	c__Vicinamibacteria	o__Vicinamibacterales	f__Vicinamibacteraceae	g__Vicinamibacteraceae_unclassified	s__Vicinamibacteraceae_unclassified
7bd0c24368ec7a058814e40792fe83d6	d__Bacteria	p__Gemmatimonadota	c__Gemmatimonadetes	o__Gemmatimonadales	f__Gemmatimonadaceae	g__Gemmatimonadaceae_unclassified	s__Gemmatimonadaceae_unclassified
6ae0d25ba2cf27a7d0f6618211a6218e	d__Bacteria	p__Desulfobacterota	c__Desulfovibrionia	o__Desulfovibrionales	f__Desulfovibrionaceae	g__Desulfovibrio	s__Desulfovibrio_unclassified
218193baa0c7ffa199fc679452e36e84	d__Bacteria	p__Planctomycetota	c__Phycisphaerae	o__Tepidisphaerales	f__WD2101_soil_group	g__WD2101_soil_group_unclassified	s__WD2101_soil_group_unclassified
04399c0ab0ab8d1437285987be7526a4	d__Bacteria	p__Actinobacteriota	c__Thermoleophilia	o__Solirubrobacterales	f__Solirubrobacteraceae	g__Solirubrobacteraceae_unclassified	s__Solirubrobacteraceae_unclassified
cc0dcb7f4594614a0508a60407bc571b	d__Bacteria	p__Proteobacteria	c__Alphaproteobacteria	o__Sphingomonadales	f__Sphingomonadaceae	g__Ellin6055	s__Ellin6055_unclassified
b0d889a4e685886b19ac0900b6f3b919	d__unclassified	p__unclassified	c__unclassified	o__unclassified	f__unclassified	g__unclassified	s__unclassified
bee0d48b686894a79c373a1620dde7ab	d__Bacteria	p__Patescibacteria	c__Saccharimonadia	o__Saccharimonadales	f__LWQ8	g__LWQ8_unclassified	s__LWQ8_unclassified
9bbc0e4022b137f1d43e0522201e6e65	d__Bacteria	p__Gemmatimonadota	c__Longimicrobia	o__Longimicrobiales	f__Longimicrobiaceae	g__YC-ZSS-LKJ147	s__YC-ZSS-LKJ147_unclassified
0d0e00b25d0b1cc146350d5d2971b1d7	d__Bacteria	p__Gemmatimonadota	c__Longimicrobia	o__Longimicrobiales	f__Longimicrobiaceae	g__Longimicrobiaceae_unclassified	s__Longimicrobiaceae_unclassified
e0c8eacf7e0730d19734d1652612d736	d__Bacteria	p__Acidobacteriota	c__Holophagae	o__Subgroup_7	f__Subgroup_7_unclassified	g__Subgroup_7_unclassified	s__Subgroup_7_unclassified
800a0b89e220005f8e2bdcb567a7caa1	d__Bacteria	p__Proteobacteria	c__Alphaproteobacteria	o__Elsterales	f__Elsterales_unclassified	g__Elsterales_unclassified	s__Elsterales_unclassified
3578b0dfadca5c0592a90f75b38b3c14	d__Bacteria	p__Verrucomicrobiota	c__Verrucomicrobiae	o__Chthoniobacterales	f__Chthoniobacteraceae	g__Candidatus_Udaeobacter	s__Candidatus_Udaeobacter_unclassified
99e0c19e07804638764a49ea63d1d8dd	d__Bacteria	p__Proteobacteria	c__Deltaproteobacteria	o__Myxococcales	f__Archangiaceae	g__Archangiaceae_unclassified	s__Archangiaceae_unclassified
4c0af7de025bb28852a5d55388d5e441	d__Bacteria	p__Acidobacteriota	c__Acidobacteriota_unclassified	o__Acidobacteriota_unclassified	f__Acidobacteriota_unclassified	g__Acidobacteriota_unclassified	s__Acidobacteriota_unclassified
d0f4ce8a9eb2899729b8c9008b8e019c	d__Bacteria	p__Proteobacteria	c__Alphaproteobacteria	o__Acetobacterales	f__Acetobacteraceae	g__Craurococcus-Caldovatus	s__Craurococcus-Caldovatus_unclassified
5ec0f73eb80dd19f3c118f5ef98cc94a	d__Bacteria	p__Proteobacteria	c__Alphaproteobacteria	o__Sphingomonadales	f__Sphingomonadaceae	g__Novosphingobium	s__Novosphingobium_sp._URHD0011
6aef0a596e8e1e44906ead5664098476	d__Bacteria	p__Chloroflexi	c__Chloroflexia	o__Chloroflexales	f__Roseiflexaceae	g__Roseiflexaceae_unclassified	s__Roseiflexaceae_unclassified
0c0e3bdd846d8c7fa5258931126a8bef	d__Bacteria	p__Proteobacteria	c__Alphaproteobacteria	o__Rhizobiales	f__Hyphomicrobiaceae	g__Arsenicitalea	s__Arsenicitalea_sp.
331b0a0962094240d1d3b74419a0464c	d__Bacteria	p__Chloroflexi	c__Anaerolineae	o__Caldilineales	f__Caldilineaceae	g__Caldilineaceae_unclassified	s__Caldilineaceae_unclassified
470583c0e70334147644b1b3786a7b6e	d__Bacteria	p__Planctomycetota	c__Phycisphaerae	o__Tepidisphaerales	f__WD2101_soil_group	g__WD2101_soil_group_unclassified	s__WD2101_soil_group_unclassified
969e0adacb563866935348c2d551ee02	d__Bacteria	p__Planctomycetota	c__Phycisphaerae	o__Tepidisphaerales	f__WD2101_soil_group	g__WD2101_soil_group_unclassified	s__WD2101_soil_group_unclassified
447a0b6578baba8907581412ba651624	d__Bacteria	p__Acidobacteriota	c__Blastocatellia	o__Pyrinomonadales	f__Pyrinomonadaceae	g__RB41	s__RB41_unclassified
77eeb0a3da9ca4174141b63c472f7f29	d__Bacteria	p__Planctomycetota	c__Phycisphaerae	o__Tepidisphaerales	f__WD2101_soil_group	g__WD2101_soil_group_unclassified	s__WD2101_soil_group_unclassified
8c0fe16d700f60c9f259fbcd876c800b	d__Bacteria	p__Chloroflexi	c__Chloroflexia	o__Thermomicrobiales	f__JG30-KF-CM45	g__JG30-KF-CM45_unclassified	s__JG30-KF-CM45_unclassified
a00eed1b97628e43f9f5ec6d9efae8fe	d__Bacteria	p__Actinobacteriota	c__Actinobacteria	o__Micromonosporales	f__Micromonosporaceae	g__Micromonosporaceae_unclassified	s__Micromonosporaceae_unclassified
566bc0d3b2d854ffbb5bb6e85a6d3e79	d__Bacteria	p__Bacteroidota	c__Sphingobacteriia	o__Sphingobacteriales	f__Sphingobacteriaceae	g__Sphingobacterium	s__uncultured_Sphingobacterium_sp.
079e0a0b16d8167675d347cab3f1c9b9	d__Bacteria	p__Proteobacteria	c__Alphaproteobacteria	o__Elsterales	f__Elsterales_unclassified	g__Elsterales_unclassified	s__Elsterales_unclassified
8c0be2f5469e3958656654dfbba7d6fb	d__Bacteria	p__Actinobacteriota	c__Thermoleophilia	o__Gaiellales	f__Gaiellales_unclassified	g__Gaiellales_unclassified	s__Gaiellales_unclassified
3de0d5890e18d4744d35f4480fa21fe6	d__Bacteria	p__Acidobacteriota	c__Blastocatellia	o__Pyrinomonadales	f__Pyrinomonadaceae	g__RB41	s__RB41_unclassified
91301fd0e62dc7dfb5266cabdd05f5c0	d__Bacteria	p__Proteobacteria	c__Alphaproteobacteria	o__Rhizobiales	f__Rhizobiales_unclassified	g__Rhizobiales_unclassified	s__Rhizobiales_unclassified
7d0d66a10f927c6214e08d048d908c5f	d__Bacteria	p__Myxococcota	c__Polyangia	o__Polyangiales	f__BIrii41	g__BIrii41_unclassified	s__BIrii41_unclassified
a0ffdae33c8ac4787ad29e2ce9fbd441	d__Bacteria	p__Acidobacteriota	c__Vicinamibacteria	o__Subgroup_17	f__Subgroup_17_unclassified	g__Subgroup_17_unclassified	s__Subgroup_17_unclassified
d0e2c5a599356dafaeceb9565bc5dc57	d__Bacteria	p__Verrucomicrobiota	c__Verrucomicrobiae	o__Pedosphaerales	f__Pedosphaeraceae	g__Pedosphaeraceae_unclassified	s__Pedosphaeraceae_unclassified
821309dfbc0b2e596dfe03fbc6e39192	d__Bacteria	p__Actinobacteriota	c__Actinobacteria	o__Pseudonocardiales	f__Pseudonocardiaceae	g__Amycolatopsis	s__Amycolatopsis_unclassified
75099c0ca4890ee412182bb5ff526359	d__Bacteria	p__Planctomycetota	c__Phycisphaerae	o__Tepidisphaerales	f__WD2101_soil_group	g__WD2101_soil_group_unclassified	s__WD2101_soil_group_unclassified
413d0ccf56358e98d74a51119fdfebad	d__Bacteria	p__Acidobacteriota	c__Acidobacteriae	o__Bryobacterales	f__Bryobacteraceae	g__Bryobacter	s__Bryobacter_unclassified
bc0c5519e912890923dd74bca691966a	d__Bacteria	p__Actinobacteriota	c__MB-A2-108	o__MB-A2-108_unclassified	f__MB-A2-108_unclassified	g__MB-A2-108_unclassified	s__MB-A2-108_unclassified
cbd0fc7894e914e7ee7f80f464b82ace	d__Bacteria	p__Chloroflexi	c__TK10	o__TK10_unclassified	f__TK10_unclassified	g__TK10_unclassified	s__TK10_unclassified
272e0b6826fedb460396893b9885b68e	d__Bacteria	p__Planctomycetota	c__Planctomycetia	o__Planctomycetales	f__Planctomycetales_unclassified	g__Planctomycetales_unclassified	s__Planctomycetales_unclassified
2e0a5266838da2238641effeb7b6c517	d__Bacteria	p__Acidobacteriota	c__Acidobacteriae	o__Bryobacterales	f__Bryobacteraceae	g__Bryobacter	s__Bryobacter_unclassified
02e0b5f1d58cc180444b69fffccedb2a	d__Bacteria	p__Acidobacteriota	c__Holophagae	o__Subgroup_7	f__Subgroup_7_unclassified	g__Subgroup_7_unclassified	s__Subgroup_7_unclassified
3478732c0a18acf3144757450beddb04	d__Bacteria	p__Planctomycetota	c__Planctomycetes	o__Gemmatales	f__Gemmataceae	g__Gemmataceae_unclassified	s__Gemmataceae_unclassified
b0e072d48fd5d86a6a7d642c528bc10e	d__Bacteria	p__Actinobacteriota	c__Rubrobacteria	o__Rubrobacterales	f__Rubrobacteraceae	g__Rubrobacter	s__uncultured_Rubrobacter_sp.
045c0c46e6597aec0bf8de983daf297c	d__Bacteria	p__Actinobacteriota	c__Actinobacteriota	o__Actinobacteriota_unclassified	f__Actinobacteriota_unclassified	g__Actinobacteriota_unclassified	s__Actinobacteriota_unclassified
0b0a4bdddb823efeb9984bf862fe81f8	d__Bacteria	p__Firmicutes	c__Negativicutes	o__Veillonellales-Selenomonadales	f__Veillonellaceae	g__Veillonella	s__Veillonella_unclassified
505b0cd4621acd960151da3c68ecbc44	d__Bacteria	p__Cyanobacteria	c__Cyanobacteriia	o__Chloroplast	f__Chloroplast_unclassified	g__Chloroplast_unclassified	s__Chloroplast_unclassified
519335ba0a9cc277b802a53b482bce49	d__Bacteria	p__Proteobacteria	c__Alphaproteobacteria	o__Sphingomonadales	f__Sphingomonadaceae	g__Sphingomonas	s__uncultured_Sphingomonas_sp.
dcc0a700fc7e57e6da649c07ccc6cb3d	d__Bacteria	p__Planctomycetota	c__Planctomycetes	o__Gemmatales	f__Gemmataceae	g__Gemmataceae_unclassified	s__Gemmataceae_unclassified
419c0d016c54a55e1f959569d24d07ae	d__Bacteria	p__Armatimonadota	c__Fimbriimonadia	o__Fimbriimonadales	f__Fimbriimonadaceae	g__Fimbriimonadaceae_unclassified	s__Fimbriimonadaceae_unclassified
71882c00e64ef9ae53380419f50eeecc	d__Bacteria	p__Myxococcota	c__Myxococcia	o__Myxococcales	f__Myxococcaceae	g__Myxococcaceae_unclassified	s__Myxococcaceae_unclassified
7c0f4b39eaf6a61fb52096659a9923fb	d__Bacteria	p__Bacteroidota	c__Bacteroidia	o__Chitinophagales	f__Chitinophagaceae	g__Chitinophagaceae_unclassified	s__Chitinophagaceae_unclassified
282138759da0fed2a78fc958943fbc46	d__Bacteria	p__Planctomycetota	c__Planctomycetes	o__Planctomycetes_unclassified	f__Planctomycetes_unclassified	g__Planctomycetes_unclassified	s__Planctomycetes_unclassified
ade0b1b293d6589080b943d008369799	d__Bacteria	p__Chloroflexi	c__Chloroflexia	o__Chloroflexales	f__Roseiflexaceae	g__Roseiflexaceae_unclassified	s__Roseiflexaceae_unclassified
8f0d4a2bab1bf0dbb774c34199508647	d__Bacteria	p__Bacteroidota	c__Bacteroidia	o__Chitinophagales	f__Chitinophagaceae	g__Chitinophagaceae_unclassified	s__Chitinophagaceae_unclassified
f0c822ae1b937ae335ff947e19551e88	d__Bacteria	p__Acidobacteriota	c__Vicinamibacteria	o__Vicinamibacterales	f__Vicinamibacterales_unclassified	g__Vicinamibacterales_unclassified	s__Vicinamibacterales_unclassified
e0ede21aaf62b832691fad3847ef6914	d__Bacteria	p__Actinobacteriota	c__Thermoleophilia	o__Gaiellales	f__Gaiellales_unclassified	g__Gaiellales_unclassified	s__Gaiellales_unclassified
bb0b1fb03a80a92801a7fa6a50fc2602	d__Bacteria	p__Bdellovibrionota	c__Oligoflexia	o__0319-6G20	f__0319-6G20_unclassified	g__0319-6G20_unclassified	s__0319-6G20_unclassified
936dda0eb13697d91f944ff480644096	d__Bacteria	p__Fibrobacterota	c__Fibrobacteria	o__Fibrobacterales	f__Fibrobacteraceae	g__possible_genus_04	s__possible_genus_04_unclassified
47725d0e88f28c2ece6b97b2278b278d	d__Bacteria	p__Gemmatimonadota	c__Gemmatimonadetes	o__Gemmatimonadales	f__Gemmatimonadaceae	g__Gemmatimonas	s__Gemmatimonas_unclassified
8865ba0d44c3ea9792452f6f1c9c5d51	d__Bacteria	p__Proteobacteria	c__Alphaproteobacteria	o__Tistrellales	f__Geminicoccaceae	g__Candidatus_Alysiosphaera	s__Candidatus_Alysiosphaera_unclassified
84354339a00f936374b202f8250316a0	d__Bacteria	p__Actinobacteriota	c__Actinobacteriota	o__Micromonosporales	f__Micromonosporaceae	g__Micromonosporaceae_unclassified	s__Micromonosporaceae_unclassified
3ab0c526f19d836293a22d3ec32914b9	d__Bacteria	p__Gemmatimonadota	c__Longimicrobia	o__Longimicrobiales	f__Longimicrobiaceae	g__Longimicrobium	s__Longimicrobium_unclassified
44171ace0e5d90851e1257ba19dc4c8f	d__Bacteria	p__Proteobacteria	c__Deltaproteobacteria	o__Myxococcales	f__Polyangiaceae	g__Polyangium	s__Polyangium_sp.
5c0ebb72c7c90b3459aaa01343c28152	d__Bacteria	p__Planctomycetota	c__Planctomycetes	o__Isosphaerales	f__Isosphaeraceae	g__Isosphaeraceae_unclassified	s__Isosphaeraceae_unclassified
7e0b123cd1b66fbec49fd4be959dd3e8	d__Bacteria	p__Gemmatimonadota	c__Gemmatimonadetes	o__Gemmatimonadales	f__Gemmatimonadaceae	g__Gemmatimonas	s__Gemmatimonas_unclassified
a0acf4e8aefee50a21aa3cd8a3a69e1e	d__Bacteria	p__Actinobacteriota	c__Actinobacteria	o__Pseudonocardiales	f__Pseudonocardiaceae	g__Pseudonocardia	s__Pseudonocardia_unclassified
85d0ac728f60a0917f6e1de116cebb1e	d__unclassified	p__unclassified	c__unclassified	o__unclassified	f__unclassified	g__unclassified	s__unclassified
89d0c897870938498d664668375e30bd	d__Bacteria	p__Acidobacteriota	c__Thermoanaerobaculia	o__Thermoanaerobaculales	f__Thermoanaerobaculaceae	g__Subgroup_10	s__Subgroup_10_unclassified
fc0e90929ac9515e5964b13c044e196d	d__Bacteria	p__Gemmatimonadota	c__Longimicrobia	o__Longimicrobiales	f__Longimicrobiaceae	g__Longimicrobium	s__Longimicrobium_unclassified
d0d445617c7a38030ca7a3929b6d8cf3	d__Bacteria	p__Proteobacteria	c__Proteobacteria_unclassified	o__Proteobacteria_unclassified	f__Proteobacteria_unclassified	g__Proteobacteria_unclassified	s__Proteobacteria_unclassified
91cceab0f55a1efc19f96563b32fa49f	d__Bacteria	p__Actinobacteriota	c__MB-A2-108	o__MB-A2-108_unclassified	f__MB-A2-108_unclassified	g__MB-A2-108_unclassified	s__MB-A2-108_unclassified
5d0d3ed1081536e3ae6d81d66054289e	d__Bacteria	p__Actinobacteriota	c__Actinobacteriota	o__Actinobacteriota_unclassified	f__Actinobacteriota_unclassified	g__Actinobacteriota_unclassified	s__Actinobacteriota_unclassified
d0a24e8d51ac4ac54429714aa880a270	d__Bacteria	p__Planctomycetota	c__Planctomycetes	o__Gemmatales	f__Gemmataceae	g__Gemmataceae_unclassified	s__Gemmataceae_unclassified
3de0cc702a9bf60329e9b10f6c47fe7c	d__Bacteria	p__Planctomycetota	c__Planctomycetes	o__Gemmatales	f__Gemmataceae	g__Gemmataceae_unclassified	s__Gemmataceae_unclassified
0837f0e164d26f9a4a334662b9e6bab2	d__Bacteria	p__Patescibacteria	c__Saccharimonadia	o__Saccharimonadales	f__Saccharimonadaceae	g__TM7a	s__TM7a_unclassified
e0bb3b3c28f0bb7af1926276238b67ad	d__Bacteria	p__Actinobacteriota	c__Actinobacteria	o__0319-7L14	f__0319-7L14_unclassified	g__0319-7L14_unclassified	s__0319-7L14_unclassified
e0d9e6c3fcf3de3e4156011433e4c0fd	d__Bacteria	p__Proteobacteria	c__Proteobacteria_unclassified	o__Proteobacteria_unclassified	f__Proteobacteria_unclassified	g__Proteobacteria_unclassified	s__Proteobacteria_unclassified
c00d10f8d157e0b5e95ee3b37b14e678	d__unclassified	p__unclassified	c__unclassified	o__unclassified	f__unclassified	g__unclassified	s__unclassified
3534f0b2c96d239db4852b8c7c30d213	d__Bacteria	p__Acidobacteriota	c__Blastocatellia	o__Pyrinomonadales	f__Pyrinomonadaceae	g__RB41	s__RB41_unclassified
515d0c8637a802bbe9f95be36deb3352	d__Bacteria	p__Myxococcota	c__Myxococcia	o__Myxococcales	f__Anaeromyxobacteraceae	g__Anaeromyxobacter	s__Anaeromyxobacter_unclassified
d0e22bafce231ba5429bc63d88b87925	d__Bacteria	p__Planctomycetota	c__OM190	o__OM190_unclassified	f__OM190_unclassified	g__OM190_unclassified	s__OM190_unclassified
8429a0f4a9e04f85683d324b301c5df4	d__unclassified	p__unclassified	c__unclassified	o__unclassified	f__unclassified	g__unclassified	s__unclassified
3bc0c7ea163763da46a7c727e97e8668	d__Bacteria	p__Actinobacteriota	c__Acidimicrobiia	o__Microtrichales	f__Microtrichales_unclassified	g__Microtrichales_unclassified	s__Microtrichales_unclassified
b0d026fd0de79caac66f692a3949d8cb	d__Bacteria	p__Actinobacteriota	c__Rubrobacteria	o__Rubrobacterales	f__Rubrobacteriaceae	g__Rubrobacter	s__Rubrobacter_unclassified
57819beee0ccf90ea0b7c7c3db71abc4	d__Bacteria	p__Proteobacteria	c__Alphaproteobacteria	o__Rhizobiales	f__Hyphomicrobiaceae	g__Rhodoplanes	s__uncultured_Rhodoplanes_sp.
e0f685110e8c522e8740469235423044	d__Bacteria	p__Actinobacteriota	c__Thermoleophilia	o__Gaiellales	f__Gaiellales_unclassified	g__Gaiellales_unclassified	s__Gaiellales_unclassified
3cbbcae0daa361816f362e19049afdeb	d__Bacteria	p__Proteobacteria	c__Alphaproteobacteria	o__Sphingomonadales	f__Sphingomonadaceae	g__Sphingomonas	s__Sphingomonas_unclassified
40d0e10a5d1cf7b3ee5406890b55f4df	d__Bacteria	p__Actinobacteriota	c__Actinobacteria	o__Streptomycetales	f__Streptomycetaceae	g__Streptomyces	s__Streptomyces_unclassified
1eb0dc50c8bffa236d1199c910d56a5e	d__Bacteria	p__Chloroflexi	c__Ktedonobacteria	o__C0119	f__C0119_unclassified	g__C0119_unclassified	s__C0119_unclassified
11800bbe0a15b6121066794b711ae67c	d__Bacteria	p__Gemmatimonadota	c__Gemmatimonadota_unclassified	o__Gemmatimonadota_unclassified	f__Gemmatimonadota_unclassified	g__Gemmatimonadota_unclassified	s__Gemmatimonadota_unclassified
b0ca5dad1cd9e4e32a58d22721656291	d__Bacteria	p__Planctomycetota	c__Planctomycetes	o__Gemmatales	f__Gemmataceae	g__Gemmataceae_unclassified	s__Gemmataceae_unclassified
79204f0eb6b4db68d6e68510aafb29c2	d__Bacteria	p__Planctomycetota	c__Phycisphaerae	o__Tepidisphaerales	f__WD2101_soil_group	g__WD2101_soil_group_unclassified	s__WD2101_soil_group_unclassified
c0c99ffed74345f60cc448404200e708	d__Bacteria	p__Planctomycetota	c__Phycisphaerae	o__Tepidisphaerales	f__WD2101_soil_group	g__WD2101_soil_group_unclassified	s__WD2101_soil_group_unclassified
cca0b8ab114cdf4f34a7dcdd1c52658a	d__Bacteria	p__Actinobacteriota	c__Actinobacteria	o__Corynebacteriales	f__Mycobacteriaceae	g__Mycobacterium	s__Mycobacterium_unclassified
1eeb00d938970ce0ebebcd4a99e07d1c	d__Bacteria	p__Gemmatimonadota	c__Gemmatimonadetes	o__Gemmatimonadales	f__Gemmatimonadaceae	g__Gemmatimonas	s__Gemmatimonas_unclassified
b0bb40d19f36343846e4720c9bf14c2a	d__Bacteria	p__Bdellovibrionota	c__Bdellovibrionia	o__Bdellovibrionales	f__Bdellovibrionaceae	g__OM27_clade	s__OM27_clade_unclassified
2d00dc702cea43b2ceafb445d7800598	d__Bacteria	p__Chloroflexi	c__Chloroflexia	o__Thermomicrobiales	f__JG30-KF-CM45	g__JG30-KF-CM45_unclassified	s__JG30-KF-CM45_unclassified
a0cb418ecdcaf79998e3b25fcb60735b	d__Bacteria	p__Planctomycetota	c__Planctomycetes	o__Gemmatales	f__Gemmataceae	g__Gemmataceae_unclassified	s__Gemmataceae_unclassified
7ddbe0e0f8e1c964a6f0243438cdfa47	d__Bacteria	p__Actinobacteriota	c__Actinobacteria	o__Pseudonocardiales	f__Pseudonocardiaceae	g__Pseudonocardia	s__Pseudonocardia_unclassified
d0b31541bc394b3d1d6de5a0ea47132f	d__Bacteria	p__Tenericutes	c__Mollicutes	o__Mycoplasmatales	f__Mycoplasmataceae	g__Candidatus_Moeniiplasma	s__Candidatus_Moeniiplasma_glomeromycotorum
7b0b529974c8f3a0b9874bda933d95c5	d__Bacteria	p__Proteobacteria	c__Alphaproteobacteria	o__Rhodospirillales	f__Magnetospiraceae	g__Magnetospiraceae_unclassified	s__Magnetospiraceae_unclassified
7e0e7c8b076fff6247032ea6cd7d4b83	d__Bacteria	p__Entotheonellaeota	c__Entotheonellia	o__Entotheonellales	f__Entotheonellaceae	g__Entotheonellaceae_unclassified	s__Entotheonellaceae_unclassified
a00daf23b31f296a44a99f076d7cb226	d__Bacteria	p__Firmicutes	c__Clostridia	o__Oscillospirales	f__Ruminococcaceae	g__Ruminococcus	s__Ruminococcus_unclassified
95d0af3740edd9d9f6993458dad91b6b	d__Bacteria	p__Gemmatimonadota	c__Gemmatimonadetes	o__Gemmatimonadales	f__Gemmatimonadaceae	g__Gemmatimonadaceae_unclassified	s__Gemmatimonadaceae_unclassified
5a0e4a0258c9dca0734cde108be291c8	d__Bacteria	p__Planctomycetota	c__Planctomycetes	o__Gemmatales	f__Gemmataceae	g__Gemmataceae_unclassified	s__Gemmataceae_unclassified
825f0e0974c1e957a8a024a8570581f4	d__Bacteria	p__Chloroflexi	c__Chloroflexia	o__Thermomicrobiales	f__JG30-KF-CM45	g__JG30-KF-CM45_unclassified	s__JG30-KF-CM45_unclassified
adfe00c1ad8ff25f91b70b6c3c8f7610	d__Bacteria	p__Actinobacteriota	c__Actinobacteria	o__Micromonosporales	f__Micromonosporaceae	g__Micromonosporaceae_unclassified	s__Micromonosporaceae_unclassified
ea0fc683aa72d528ad1b84eec6f00bf4	d__Bacteria	p__Bacteroidota	c__Bacteroidia	o__Chitinophagales	f__Chitinophagaceae	g__Flavitalea	s__Flavitalea_unclassified
53781d0a232e8fa07f01a5e6aaef78f1	d__Bacteria	p__Planctomycetota	c__Planctomycetes	o__Isosphaerales	f__Isosphaeraceae	g__Tundrisphaera	s__Tundrisphaera_unclassified
3caad0dee242bc57e1fdfc848f457daa	d__Bacteria	p__Planctomycetota	c__Planctomycetes	o__Gemmatales	f__Gemmataceae	g__Gemmataceae_unclassified	s__Gemmataceae_unclassified
6a0ed6aded8f4cbbac95d9e45a6e55e7	d__Bacteria	p__Chloroflexi	c__Chloroflexia	o__Kallotenuales	f__AKIW781	g__AKIW781_unclassified	s__AKIW781_unclassified
eca0f5174bc9dff02caf2255f991ac81	d__Bacteria	p__Planctomycetota	c__Planctomycetes	o__Gemmatales	f__Gemmataceae	g__Gemmataceae_unclassified	s__Gemmataceae_unclassified
343eec0b2be7747b8907c3bc027e9864	d__Bacteria	p__Actinobacteriota	c__Acidimicrobiia	o__Acidimicrobiia_unclassified	f__Acidimicrobiia_unclassified	g__Acidimicrobiia_unclassified	s__Acidimicrobiia_unclassified
6bd0d4eca2659a9155909ba5ff488f51	d__Bacteria	p__Nitrospirota	c__Nitrospiria	o__Nitrospirales	f__Nitrospiraceae	g__Nitrospira	s__Nitrospira_unclassified
35bede0a7a875aecf72d228d3ed641ea	d__Bacteria	p__Planctomycetota	c__Planctomycetes	o__Gemmatales	f__Gemmataceae	g__Gemmata	s__Gemmata_unclassified
7ad0c153f2c1647f934591b3d7c703d0	d__Bacteria	p__Actinobacteriota	c__Actinobacteriota	o__Pseudonocardiales	f__Pseudonocardiaceae	g__Pseudonocardiaceae_unclassified	s__Pseudonocardiaceae_unclassified
7f00b0f2bb36107445778a1e00895136	d__Bacteria	p__Abditibacteriota	c__Abditibacteria	o__Abditibacteriales	f__Abditibacteriaceae	g__Abditibacterium	s__Abditibacterium_unclassified
52ff0ebe9cfe4b4e17f2d5e2109590d7	d__Bacteria	p__Proteobacteria	c__Gammaproteobacteria	o__CCD24	f__CCD24_unclassified	g__CCD24_unclassified	s__CCD24_unclassified
425670759bb0f28adf02dfbdd544d50e	d__Bacteria	p__Firmicutes	c__Bacilli	o__Paenibacillales	f__Paenibacillaceae	g__Paenibacillus	s__Paenibacillus_unclassified
6e0a7809b10144cc4072ea5fd83f1a7c	d__Bacteria	p__Planctomycetota	c__Planctomycetes	o__Gemmatales	f__Gemmataceae	g__Gemmataceae_unclassified	s__Gemmataceae_unclassified
6398136541e0afd828c414faeab5d6fe	d__Bacteria	p__Actinobacteriota	c__Rubrobacteria	o__Rubrobacterales	f__Rubrobacteriaceae	g__Rubrobacter	s__Rubrobacter_unclassified
c0bf4644bc427c20971391caa70734b1	d__Bacteria	p__Gemmatimonadota	c__Longimicrobia	o__Longimicrobiales	f__Longimicrobiaceae	g__Longimicrobiaceae_unclassified	s__Longimicrobiaceae_unclassified
ce0daa3d390e9760cb17acd2d8c799b3	d__Bacteria	p__Proteobacteria	c__Gammaproteobacteria	o__Diplorickettsiales	f__Diplorickettsiaceae	g__Aquicella	s__Aquicella_unclassified
255849beb0c1fffb0c899c25c7e1ec83	d__Bacteria	p__Proteobacteria	c__Deltaproteobacteria	o__Myxococcales	f__Archangiaceae	g__Cystobacter	s__Cystobacter_gracilis
b0c4a4a60ce96ff7b6ffeab7377b6d31	d__Bacteria	p__Chloroflexi	c__JG30-KF-CM66	o__JG30-KF-CM66_unclassified	f__JG30-KF-CM66_unclassified	g__JG30-KF-CM66_unclassified	s__JG30-KF-CM66_unclassified
7da0bc952983d95e3221afb0bab7a331	d__Bacteria	p__Proteobacteria	c__Deltaproteobacteria	o__Myxococcales	f__Myxococcales_unclassified	g__Myxococcales_unclassified	s__Myxococcales_unclassified
c0b397215b36a79cc76c2b4e4d85d7dc	d__Bacteria	p__Actinobacteriota	c__Acidimicrobiia	o__Acidimicrobiia_unclassified	f__Acidimicrobiia_unclassified	g__Acidimicrobiia_unclassified	s__Acidimicrobiia_unclassified
cdc0fee7f99c9e4250c2a23d3fda3cce	d__Bacteria	p__Elusimicrobiota	c__Lineage_IIa	o__Lineage_IIa_unclassified	f__Lineage_IIa_unclassified	g__Lineage_IIa_unclassified	s__Lineage_IIa_unclassified
65ff0e9ccace3daec66652f14c5d926a	d__Bacteria	p__Myxococcota	c__Polyangia	o__Nannocystales	f__Nannocystaceae	g__Nannocystis	s__Nannocystis_unclassified
f0bc7e20e61ec258d2d54d48580ee546	d__Bacteria	p__Proteobacteria	c__Gammaproteobacteria	o__Burkholderiales	f__Nitrosomonadaceae	g__MND1	s__MND1_unclassified
fa0b94ca3b595a3a991f7662870c571e	d__Bacteria	p__Actinobacteriota	c__Actinobacteria	o__Streptosporangiales	f__Streptosporangiaceae	g__Sphaerisporangium	s__Sphaerisporangium_unclassified
ac0bde472bcb0ca0cccd7042ee3d83d5	d__Bacteria	p__Planctomycetota	c__Pla4_lineage	o__Pla4_lineage_unclassified	f__Pla4_lineage_unclassified	g__Pla4_lineage_unclassified	s__Pla4_lineage_unclassified
c0d670015fa2237eab2bab02e328fafd	d__Bacteria	p__Proteobacteria	c__Alphaproteobacteria	o__Rhizobiales	f__Rhizobiales_unclassified	g__Rhizobiales_unclassified	s__Rhizobiales_unclassified
9d0b2a3488379f94f3a376166057bd1c	d__Bacteria	p__Acidobacteriota	c__Vicinamibacteria	o__Vicinamibacterales	f__Vicinamibacterales_unclassified	g__Vicinamibacterales_unclassified	s__Vicinamibacterales_unclassified
6cc0c86161cae7e3a07db44e77900873	d__Bacteria	p__Planctomycetota	c__Planctomycetes	o__Gemmatales	f__Gemmataceae	g__Gemmataceae_unclassified	s__Gemmataceae_unclassified
5b01f67ca4bcc3e1ed25bcb835c8c341	d__Bacteria	p__Chloroflexi	c__Chloroflexia	o__Thermomicrobiales	f__JG30-KF-CM45	g__JG30-KF-CM45_unclassified	s__JG30-KF-CM45_unclassified
a1dbab602dba7b179a54788f86dd30ca	d__Bacteria	p__Actinobacteriota	c__Actinobacteria	o__Pseudonocardiales	f__Pseudonocardiaceae	g__Lechevalieria	s__Lechevalieria_unclassified
04c1c99d577116c65caf0236ee33e5a7	d__Bacteria	p__Chloroflexi	c__Chloroflexia	o__Thermomicrobiales	f__JG30-KF-CM45	g__JG30-KF-CM45_unclassified	s__JG30-KF-CM45_unclassified
315db1c31b8895cf8c3fae9db887f00a	d__Bacteria	p__Myxococcota	c__Polyangia	o__Haliangiales	f__Haliangiaceae	g__Haliangium	s__Haliangium_unclassified
332d1fb7fb7c9ca6de2c47a8b05478d3	d__Bacteria	p__Patescibacteria	c__Saccharimonadia	o__Saccharimonadales	f__Saccharimonadales_unclassified	g__Saccharimonadales_unclassified	s__Saccharimonadales_unclassified
2dedc1ae255f356070ca9c7dee8e79bb	d__Bacteria	p__Actinobacteriota	c__Actinobacteria	o__Frankiales	f__Nakamurellaceae	g__Nakamurella	s__Nakamurella_unclassified
498a1c5a563458e0469fb2f6372d9375	d__Bacteria	p__Gemmatimonadota	c__Longimicrobia	o__Longimicrobiales	f__Longimicrobiaceae	g__Longimicrobiaceae_unclassified	s__Longimicrobiaceae_unclassified
3b1edc8e24f87daaba7e2d7af4739f35	d__Bacteria	p__Bacteroidota	c__Bacteroidia	o__Chitinophagales	f__Chitinophagaceae	g__Niastella	s__Niastella_unclassified
a1e226bdc00ff11e26cbcd45448533ae	d__Bacteria	p__Proteobacteria	c__Gammaproteobacteria	o__Burkholderiales	f__Nitrosomonadaceae	g__MND1	s__MND1_unclassified
141ef1c66b6acc43ffa548100108ae24	d__Bacteria	p__Bacteroidota	c__Bacteroidia	o__Cytophagales	f__Amoebophilaceae	g__Candidatus_Amoebophilus	s__Candidatus_Amoebophilus_unclassified
4d1c8375d24cd7dcfa7656d1a9fc167a	d__Bacteria	p__Gemmatimonadota	c__Gemmatimonadota	o__Gemmatimonadales	f__Gemmatimonadaceae	g__Gemmatimonas	s__uncultured_Gemmatimonas_sp.
8ac1ca35f15b85c0199a2a16c0313cfe	d__Bacteria	p__Actinobacteriota	c__Thermoleophilia	o__Gaiellales	f__Gaiellales_unclassified	g__Gaiellales_unclassified	s__Gaiellales_unclassified
137af1cf1c6e3b83c161b388c560e437	d__Bacteria	p__Proteobacteria	c__Alphaproteobacteria	o__Thalassobaculales	f__Thalassobaculales_unclassified	g__Thalassobaculales_unclassified	s__Thalassobaculales_unclassified
3ab1bc9e4e1ea20b8c12a5f6f867f912	d__Bacteria	p__Chloroflexi	c__Chloroflexia	o__Thermomicrobiales	f__JG30-KF-CM45	g__JG30-KF-CM45_unclassified	s__JG30-KF-CM45_unclassified
f1b8939d0c6e1c88f57e4f29f485a7cc	d__Bacteria	p__Proteobacteria	c__Alphaproteobacteria	o__Rhizobiales	f__Beijerinckiaceae	g__Beijerinckiaceae_unclassified	s__Beijerinckiaceae_unclassified
ce1b4715ad92d06710f90a6513c39292	d__Bacteria	p__Actinobacteriota	c__Actinobacteria	o__Euzebyales	f__Euzebyaceae	g__Euzebyaceae_unclassified	s__Euzebyaceae_unclassified
5fade1e9a642e007f3f661694f04f334	d__Bacteria	p__Chloroflexi	c__TK10	o__TK10_unclassified	f__TK10_unclassified	g__TK10_unclassified	s__TK10_unclassified
e1a33d4a31f49138a61b3bcb50498f85	d__Bacteria	p__Proteobacteria	c__Alphaproteobacteria	o__Rhizobiales	f__Rhizobiaceae	g__Allorhizobium-Neorhizobium-Pararhizobium-Rhizobium	s__Allorhizobium-Neorhizobium-Pararhizobium-Rhizobium_unclassified
4d1ca1a48d8f3ffa65e05e9c52559737	d__Bacteria	p__Gemmatimonadota	c__Gemmatimonadota_unclassified	o__Gemmatimonadota_unclassified	f__Gemmatimonadota_unclassified	g__Gemmatimonadota_unclassified	s__Gemmatimonadota_unclassified
3888019ae1f299a3d00bd1a9d3e1e252	d__Bacteria	p__Proteobacteria	c__Gammaproteobacteria	o__Burkholderiales	f__SC-I-84	g__SC-I-84_unclassified	s__SC-I-84_unclassified
aebc1f9e861a033c6445a71243f4f0bf	d__Bacteria	p__Gemmatimonadota	c__S0134_terrestrial_group	o__S0134_terrestrial_group_unclassified	f__S0134_terrestrial_group_unclassified	g__S0134_terrestrial_group_unclassified	s__S0134_terrestrial_group_unclassified
66b1dbf087b402313a4bf57ea508b860	d__Bacteria	p__Verrucomicrobiota	c__Verrucomicrobiae	o__Chthoniobacterales	f__Terrimicrobiaceae	g__Terrimicrobium	s__Terrimicrobium_unclassified
d1ff6d7817799f3ed0c183e568908b6f	d__Bacteria	p__Firmicutes	c__Clostridia	o__Oscillospirales	f__Eubacterium]_coprostanoligenes_group	g__Eubacterium]_coprostanoligenes_group_unclassified	s__Eubacterium]_coprostanoligenes_group_unclassified
27f1d10fd5a2c094992f364826019465	d__Bacteria	p__Proteobacteria	c__Gammaproteobacteria	o__Burkholderiales	f__Nitrosomonadaceae	g__Ellin6067	s__Ellin6067_unclassified
57dfcd1aeb42db909708174cf49e61ae	d__unclassified	p__unclassified	c__unclassified	o__unclassified	f__unclassified	g__unclassified	s__unclassified
1023be1ebfa548ba366fab15709e6861	d__Bacteria	p__Proteobacteria	c__Gammaproteobacteria	o__Burkholderiales	f__Nitrosomonadaceae	g__MND1	s__MND1_unclassified
54c1cdb9d122addcb81842cd934f9805	d__Bacteria	p__Planctomycetota	c__Planctomycetes	o__Pirellulales	f__Pirellulaceae	g__Pirellula	s__Pirellula_unclassified
433ece1cce6c5d0593a0dc888c098061	d__Bacteria	p__Chloroflexi	c__Chloroflexia	o__Chloroflexales	f__Roseiflexaceae	g__Roseiflexaceae_unclassified	s__Roseiflexaceae_unclassified
9be1cb759b6d2f51999eab0722cc575e	d__Bacteria	p__Actinobacteriota	c__Acidimicrobiia	o__Microtrichales	f__Microtrichales_unclassified	g__Microtrichales_unclassified	s__Microtrichales_unclassified
61f1d45d0c729deaa4f54aed0f0dd80e	d__Bacteria	p__Proteobacteria	c__Alphaproteobacteria	o__Rhizobiales	f__Rhizobiales_unclassified	g__Rhizobiales_unclassified	s__Rhizobiales_unclassified
738f1d23b0756aab355ee4d0f96e5e7a	d__Bacteria	p__Gemmatimonadota	c__Gemmatimonadota_unclassified	o__Gemmatimonadota_unclassified	f__Gemmatimonadota_unclassified	g__Gemmatimonadota_unclassified	s__Gemmatimonadota_unclassified
88ab1de6e735a88010b47116ebab0c23	d__Bacteria	p__Actinobacteriota	c__Actinobacteria	o__Pseudonocardiales	f__Pseudonocardiaceae	g__Actinophytocola	s__Actinophytocola_unclassified
4deca1ef3ef3553a8409b3748c140399	d__Bacteria	p__Actinobacteriota	c__Acidimicrobiia	o__Acidimicrobiales	f__Acidimicrobiales_unclassified	g__Acidimicrobiales_unclassified	s__Acidimicrobiales_unclassified
9da1d0bb9ae2fc595efcf1ddd9438259	d__Bacteria	p__Myxococcota	c__Polyangia	o__Polyangiales	f__BIrii41	g__BIrii41_unclassified	s__BIrii41_unclassified
e1c1c3eea7c2dc4f666b91d0bb700901	d__Bacteria	p__Proteobacteria	c__Alphaproteobacteria	o__Alphaproteobacteria_unclassified	f__Alphaproteobacteria_unclassified	g__Alphaproteobacteria_unclassified	s__Alphaproteobacteria_unclassified
47d1ac28c160ed603c599666427913f9	d__Bacteria	p__Actinobacteriota	c__Actinobacteriota	o__Actinomycetales	f__Actinomycetales_unclassified	g__Actinomycetales_unclassified	s__Actinomycetales_unclassified
752d1e1fc2e91bac3f07b8d7012b115b	d__Bacteria	p__Firmicutes	c__Clostridia	o__Clostridiales	f__Clostridiales_unclassified	g__Clostridiales_unclassified	s__Clostridiales_unclassified
b1f1e32c68e52b0bd70379911f5c103d	d__Bacteria	p__Acidobacteriota	c__Holophagae	o__Subgroup_7	f__Subgroup_7_unclassified	g__Subgroup_7_unclassified	s__Subgroup_7_unclassified
bf1e0c7e5e894ccb02550a43b1e9d688	d__Bacteria	p__Abditibacteriota	c__Abditibacteria	o__Abditibacteriales	f__Abditibacteriaceae	g__Abditibacterium	s__Abditibacterium_unclassified
061eade1d0495ee035916974f59a8714	d__Bacteria	p__Chloroflexi	c__Thermomicrobia	o__Sphaerobacterales	f__Sphaerobacteraceae	g__Sphaerobacter	s__uncultured_Sphaerobacter_sp.
50f01f5e38dcee0165dafadb484894fa	d__Bacteria	p__Proteobacteria	c__Alphaproteobacteria	o__Rhodobacterales	f__Rhodobacteraceae	g__Rubellimicrobium	s__uncultured_Rubellimicrobium_sp.
d1dd0b9ac4c90fcc79796cf2f33e1257	d__Bacteria	p__Acidobacteriota	c__Acidobacteriae	o__Bryobacterales	f__Bryobacteraceae	g__Bryobacter	s__Bryobacter_unclassified
65ad1c853a06d8a67920c61732d0ffa8	d__Bacteria	p__Actinobacteriota	c__Acidimicrobiia	o__Microtrichales	f__Ilumatobacteraceae	g__Ilumatobacteraceae_unclassified	s__Ilumatobacteraceae_unclassified
ffa1e305ab3ba026dd044948a407cfb3	d__Bacteria	p__Campylobacterota	c__Campylobacteria	o__Campylobacterales	f__Helicobacteraceae	g__Helicobacter	s__Helicobacter_unclassified
09fe1eaf71fc6152939ddf9ef2422901	d__Bacteria	p__Acidobacteriota	c__Blastocatellia	o__Pyrinomonadales	f__Pyrinomonadaceae	g__RB41	s__RB41_unclassified
78b1b762bb2050b7f96fc0896b76de17	d__Bacteria	p__Acidobacteriota	c__Blastocatellia	o__Pyrinomonadales	f__Pyrinomonadaceae	g__RB41	s__RB41_unclassified
986233cbf1d274dabede9b53cb5c8d4e	d__Bacteria	p__Firmicutes	c__Bacilli	o__Bacillales	f__Bacillaceae	g__Bacillus	s__Bacillus_sp._CC-AMFLN-43
2f1d043c162dcbeb25d75b60a2fb0458	d__Bacteria	p__Chloroflexi	c__KD4-96	o__KD4-96_unclassified	f__KD4-96_unclassified	g__KD4-96_unclassified	s__KD4-96_unclassified
b1f726df12d88e94f6d9f1421123a24e	d__Bacteria	p__Actinobacteriota	c__Actinobacteria	o__Pseudonocardiales	f__Pseudonocardiaceae	g__Actinophytocola	s__Actinophytocola_unclassified
d1b70d305cef491898260d83d556f26b	d__unclassified	p__unclassified	c__unclassified	o__unclassified	f__unclassified	g__unclassified	s__unclassified
e1c6a1ff24b2d1d362f79f43ff8ffb56	d__Bacteria	p__Firmicutes	c__Clostridia	o__Oscillospirales	f__Ruminococcaceae	g__Candidatus_Soleaferrea	s__Candidatus_Soleaferrea_unclassified
79473f1e87099308e923cbc0bf1413f2	d__Bacteria	p__Actinobacteriota	c__Actinobacteria	o__Propionibacteriales	f__Nocardioidaceae	g__Nocardioides	s__Nocardioides_unclassified
be1f678a4e0cbd9557bedc9983ddb11f	d__Bacteria	p__Actinobacteriota	c__Actinobacteria	o__Micromonosporales	f__Micromonosporaceae	g__Micromonosporaceae_unclassified	s__Micromonosporaceae_unclassified
6672b1a96dbfacbed307388daad5da4c	d__Bacteria	p__Firmicutes	c__Firmicutes_unclassified	o__Firmicutes_unclassified	f__Firmicutes_unclassified	g__Firmicutes_unclassified	s__Firmicutes_unclassified
113fa1d066358132265bd29d750feb48	d__Bacteria	p__Actinobacteriota	c__Actinobacteria	o__Propionibacteriales	f__Nocardioidaceae	g__Nocardioides	s__Nocardioides_unclassified
afa1bd1bf28b6c91f64572a229e9c2f5	d__Bacteria	p__Acidobacteriota	c__Vicinamibacteria	o__Vicinamibacterales	f__Vicinamibacterales_unclassified	g__Vicinamibacterales_unclassified	s__Vicinamibacterales_unclassified
e1ddff5c05799a674de415dc704f215c	d__Bacteria	p__Actinobacteriota	c__Thermoleophilia	o__Gaiellales	f__Gaiellales_unclassified	g__Gaiellales_unclassified	s__Gaiellales_unclassified
b1cd73dff8e2b656357a8865a397f55a	d__Bacteria	p__Myxococcota	c__Polyangia	o__Polyangiales	f__Polyangiaceae	g__Polyangium	s__Polyangium_unclassified
e1c737733c14fb9b5cec50929a32daea	d__Bacteria	p__Actinobacteriota	c__Actinobacteria	o__Micromonosporales	f__Micromonosporaceae	g__Micromonosporaceae_unclassified	s__Micromonosporaceae_unclassified
7ec01fd066867ad61719e77ea4f1cc53	d__Bacteria	p__Bacteroidota	c__Bacteroidia	o__Chitinophagales	f__Chitinophagaceae	g__Edaphobaculum	s__Edaphobaculum_unclassified
f1f8d82b409ea22a38c9cd8b749be2d0	d__Bacteria	p__Actinobacteriota	c__Actinobacteriota	o__Frankiales	f__Frankiales_unclassified	g__Frankiales_unclassified	s__Frankiales_unclassified
5f1af350bcc7619096003d87fbf121ad	d__Bacteria	p__Myxococcota	c__Polyangia	o__Haliangiales	f__Haliangiaceae	g__Haliangium	s__Haliangium_unclassified
b1f62017b0c50418cda34a228d63cb80	d__Bacteria	p__Proteobacteria	c__Gammaproteobacteria	o__Burkholderiales	f__Nitrosomonadaceae	g__MND1	s__MND1_unclassified
1ae1d007ebfac2ce3b9d1da258aa3ffa	d__Bacteria	p__Myxococcota	c__Polyangia	o__Polyangiales	f__Sandaracinaceae	g__Sandaracinaceae_unclassified	s__Sandaracinaceae_unclassified
17fcb1a4d2112d2695941ff276c6fdf4	d__Bacteria	p__Acidobacteriota	c__Holophagae	o__Subgroup_7	f__Subgroup_7_unclassified	g__Subgroup_7_unclassified	s__Subgroup_7_unclassified
fcbf1d5239168e76d8998c0b4ef1ca29	d__Bacteria	p__Firmicutes	c__Clostridia	o__Lachnospirales	f__Lachnospiraceae	g__Lachnospiraceae_NK4A136_group	s__Lachnospiraceae_NK4A136_group_unclassified
22aeab1cbc608c8bdee34f240dc53e4d	d__Bacteria	p__Actinobacteriota	c__Thermoleophilia	o__Solirubrobacterales	f__67-14	g__67-14_unclassified	s__67-14_unclassified
6f1ce6891e6a90c8f1acfdb565fc01f2	d__Bacteria	p__Acidobacteriota	c__Vicinamibacteria	o__Vicinamibacterales	f__Vicinamibacteraceae	g__Vicinamibacteraceae_unclassified	s__Vicinamibacteraceae_unclassified
5c1daf3c1d1e451666ed66fbd99718f7	d__Bacteria	p__Myxococcota	c__Polyangia	o__Polyangiales	f__Polyangiaceae	g__Polyangiaceae_unclassified	s__Polyangiaceae_unclassified
5e1cc520390da91cd8f5241692ca3c8d	d__Bacteria	p__Acidobacteriota	c__Blastocatellia	o__Pyrinomonadales	f__Pyrinomonadaceae	g__RB41	s__RB41_unclassified
c1e861fd46efb229344ffa67a0a94a6a	d__Bacteria	p__Myxococcota	c__Polyangia	o__Polyangiales	f__BIrii41	g__BIrii41_unclassified	s__BIrii41_unclassified
5ca1f6a02d61e64a84ae42eaf3640df4	d__Bacteria	p__Gemmatimonadota	c__S0134_terrestrial_group	o__S0134_terrestrial_group_unclassified	f__S0134_terrestrial_group_unclassified	g__S0134_terrestrial_group_unclassified	s__S0134_terrestrial_group_unclassified
1802e1ab67874a558bdb1805ffb95095	d__Bacteria	p__Chloroflexi	c__TK10	o__TK10_unclassified	f__TK10_unclassified	g__TK10_unclassified	s__TK10_unclassified
4d1ab514293a38f48996a55a560b8ad8	d__Bacteria	p__Gemmatimonadota	c__Gemmatimonadetes	o__Gemmatimonadales	f__Gemmatimonadaceae	g__Gemmatimonadaceae_unclassified	s__Gemmatimonadaceae_unclassified
961192d1ca34944e2155ff06fe6102ad	d__Bacteria	p__Acidobacteriota	c__Blastocatellia	o__Pyrinomonadales	f__Pyrinomonadaceae	g__RB41	s__RB41_unclassified
02c1ffcdc9be9ba0caa85a9abde11dae	d__Bacteria	p__Chloroflexi	c__Chloroflexia	o__Kallotenuales	f__AKIW781	g__AKIW781_unclassified	s__AKIW781_unclassified
4041b1b0c77415bdf930b559cf6a72d9	d__Bacteria	p__Actinobacteriota	c__Actinobacteriota	o__Actinobacteriota_unclassified	f__Actinobacteriota_unclassified	g__Actinobacteriota_unclassified	s__Actinobacteriota_unclassified
1ddf01f2b11def80ec38fc49e56f7285	d__Bacteria	p__Bacteroidota	c__Bacteroidia	o__Bacteroidales	f__Muribaculaceae	g__Muribaculaceae_unclassified	s__Muribaculaceae_unclassified
21f1b44493da9da0c464491a7f1c225a	d__Bacteria	p__Proteobacteria	c__Alphaproteobacteria	o__Rhizobiales	f__Methylocystaceae	g__Methylocystaceae_unclassified	s__Methylocystaceae_unclassified
d1c3f8577b9826757746c07c6fbdcd58	d__Bacteria	p__Gemmatimonadota	c__Gemmatimonadota_unclassified	o__Gemmatimonadota_unclassified	f__Gemmatimonadota_unclassified	g__Gemmatimonadota_unclassified	s__Gemmatimonadota_unclassified
4147aa1da4101d7dc06ca46d2a107222	d__Bacteria	p__Planctomycetota	c__Phycisphaerae	o__Tepidisphaerales	f__WD2101_soil_group	g__WD2101_soil_group_unclassified	s__WD2101_soil_group_unclassified
8bb1b3bf1b41b50a2e429f227d772887	d__Bacteria	p__Verrucomicrobiota	c__Verrucomicrobiae	o__Chthoniobacterales	f__Chthoniobacteraceae	g__Chthoniobacter	s__Chthoniobacter_unclassified
5beb1c891ad7a88602fed7bc20011067	d__Bacteria	p__Myxococcota	c__Polyangia	o__Polyangiales	f__Polyangiaceae	g__Polyangiaceae_unclassified	s__Polyangiaceae_unclassified
722b1bb2e7d3dc9ce7869c24d32297d2	d__Bacteria	p__Proteobacteria	c__Alphaproteobacteria	o__Sphingomonadales	f__Sphingomonadaceae	g__Sphingobium	s__Sphingobium_unclassified
2d1c9a300d3043454af3dc7c6d0f0b66	d__Bacteria	p__Verrucomicrobiota	c__Verrucomicrobiae	o__Chthoniobacterales	f__Chthoniobacteraceae	g__Chthoniobacter	s__Chthoniobacter_unclassified
4d1ee2619bb04c58335ccd258bd316f1	d__unclassified	p__unclassified	c__unclassified	o__unclassified	f__unclassified	g__unclassified	s__unclassified
f1da9d671c0c6024e5b9f60427157e74	d__Bacteria	p__Proteobacteria	c__Alphaproteobacteria	o__Acetobacterales	f__Acetobacteraceae	g__Craurococcus-Caldovatus	s__Craurococcus-Caldovatus_unclassified
474340947856d1a21c31d86fcb4176b4	d__Bacteria	p__Proteobacteria	c__Alphaproteobacteria	o__Reyranellales	f__Reyranellaceae	g__Reyranella	s__Reyranella_unclassified
0e1eec4de4149e5fd068cde3fd57efc6	d__Bacteria	p__Actinobacteriota	c__Actinobacteria	o__0319-7L14	f__0319-7L14_unclassified	g__0319-7L14_unclassified	s__0319-7L14_unclassified
d1cd4f0fab2a8cec2696aa7f6c91dbe3	d__Bacteria	p__Gemmatimonadota	c__Gemmatimonadota_unclassified	o__Gemmatimonadota_unclassified	f__Gemmatimonadota_unclassified	g__Gemmatimonadota_unclassified	s__Gemmatimonadota_unclassified
940eeefcbd1d33f7694b50b769fa9384	d__Bacteria	p__Proteobacteria	c__Deltaproteobacteria	o__Myxococcales	f__Myxococcaceae	g__Myxococcus	s__uncultured_Myxococcus_sp.
8636cc1e09c28b2def28ab8ac461e037	d__Bacteria	p__Chloroflexi	c__Anaerolineae	o__Ardenticatenales	f__Ardenticatenaceae	g__Ardenticatenaceae_unclassified	s__Ardenticatenaceae_unclassified
336267db1ea57570acb7bba4f04e0626	d__Bacteria	p__Acidobacteriota	c__Acidobacteriae	o__Acidobacteriales	f__Acidobacteriaceae_(Subgroup_1)	g__Terracidiphilus	s__Terracidiphilus_unclassified
e1d3a502ec6c79a29342c6c0db79ac1c	d__Bacteria	p__Chloroflexi	c__Gitt-GS-136	o__Gitt-GS-136_unclassified	f__Gitt-GS-136_unclassified	g__Gitt-GS-136_unclassified	s__Gitt-GS-136_unclassified
36686c1aa99e37669925ec1436cdd28d	d__Bacteria	p__Proteobacteria	c__Alphaproteobacteria	o__Rhizobiales	f__Xanthobacteraceae	g__Rhodoplanes	s__Rhodoplanes_unclassified
236088e1cca666f0152564c05d0bbb93	d__Bacteria	p__Acidobacteriota	c__Acidobacteriae	o__Bryobacterales	f__Bryobacteraceae	g__Bryobacter	s__Bryobacter_unclassified
e1b18cb0c60bcf87d93a050b2f36dc4e	d__Bacteria	p__Gemmatimonadota	c__Gemmatimonadota	o__Gemmatimonadales	f__Gemmatimonadaceae	g__Gemmatimonas	s__uncultured_Gemmatimonas_sp.
f1c97b3ffc2bf9229cad661cfb375bdd	d__Bacteria	p__Actinobacteriota	c__Actinobacteriota	o__Micrococcales	f__Microbacteriaceae	g__Chryseoglobus	s__Chryseoglobus_sp.
4da1fa6369e6ec0f6d3ac053bf7a66aa	d__Bacteria	p__Chloroflexi	c__Chloroflexia	o__Thermomicrobiales	f__JG30-KF-CM45	g__JG30-KF-CM45_unclassified	s__JG30-KF-CM45_unclassified
dd1a54edbb6945a8d967e736d627e1ed	d__Bacteria	p__Proteobacteria	c__Deltaproteobacteria	o__Myxococcales	f__Polyangiaceae	g__Polyangiaceae_unclassified	s__Polyangiaceae_unclassified
1588e1cc6d5488f5d32ddf59f62b97ea	d__Bacteria	p__Firmicutes	c__Bacilli	o__Bacillales	f__Bacillaceae	g__Bacillus	s__Bacillus_selenatarsenatis
aba1b4587770e601d3e9de75e632f544	d__Bacteria	p__Chloroflexi	c__Chloroflexia	o__Kallotenuales	f__AKIW781	g__AKIW781_unclassified	s__AKIW781_unclassified
a01d65d3859ff6baea8333fa01657ceb	d__Bacteria	p__Actinobacteriota	c__Actinobacteria	o__Propionibacteriales	f__Nocardioidaceae	g__Marmoricola	s__Marmoricola_unclassified
fa01bbfef19144b091390aa7a285aa2e	d__Bacteria	p__Gemmatimonadota	c__Gemmatimonadetes	o__Gemmatimonadales	f__Gemmatimonadaceae	g__Gemmatimonadaceae_unclassified	s__Gemmatimonadaceae_unclassified
61a1aafb1335d319db6f62773a241386	d__Bacteria	p__Actinobacteriota	c__Actinobacteria	o__0319-7L14	f__0319-7L14_unclassified	g__0319-7L14_unclassified	s__0319-7L14_unclassified
91fdffaa1f0d4e11b07fe6e3056f5133	d__Bacteria	p__Actinobacteriota	c__Actinobacteriota	o__Actinobacteriota_unclassified	f__Actinobacteriota_unclassified	g__Actinobacteriota_unclassified	s__Actinobacteriota_unclassified
8a1fc005a9eb5622a5d476bba2146690	d__Bacteria	p__Gemmatimonadota	c__Longimicrobia	o__Longimicrobiales	f__Longimicrobiaceae	g__Longimicrobium	s__Longimicrobium_unclassified
d1aaad82b0494beabac875a301881887	d__Bacteria	p__Actinobacteriota	c__Actinobacteria	o__Pseudonocardiales	f__Pseudonocardiaceae	g__Actinophytocola	s__Actinophytocola_unclassified
4047adaeee01f9af4706637dfc12b68c	d__Bacteria	p__Planctomycetota	c__Planctomycetes	o__Gemmatales	f__Gemmataceae	g__Gemmataceae_unclassified	s__Gemmataceae_unclassified
c1b2949cb4f1799eb1fa223a693af676	d__Bacteria	p__Chloroflexi	c__Chloroflexia	o__Kallotenuales	f__AKIW781	g__AKIW781_unclassified	s__AKIW781_unclassified
25b001e930cd9af2c9fe3dacaff043d2	d__Bacteria	p__Bacteroidota	c__Bacteroidia	o__Chitinophagales	f__Chitinophagaceae	g__Segetibacter	s__Segetibacter_unclassified
694eec1f9f8fac76375b268a5d57b500	d__Bacteria	p__Actinobacteriota	c__Actinobacteriota	o__Actinobacteriota_unclassified	f__Actinobacteriota_unclassified	g__Actinobacteriota_unclassified	s__Actinobacteriota_unclassified
5e1a7fd66624ceff1d0f37a46fdeea12	d__Bacteria	p__Proteobacteria	c__Proteobacteria_unclassified	o__Proteobacteria_unclassified	f__Proteobacteria_unclassified	g__Proteobacteria_unclassified	s__Proteobacteria_unclassified
01cfa1bee0c9dcde71e94dadf3314c75	d__Bacteria	p__Fibrobacterota	c__Fibrobacteria	o__Fibrobacterales	f__Fibrobacteraceae	g__possible_genus_04	s__possible_genus_04_unclassified
76de1c3009169b31fee0630da52b5a8a	d__Bacteria	p__Actinobacteriota	c__Actinobacteria	o__Frankiales	f__Geodermatophilaceae	g__Blastococcus	s__Blastococcus_unclassified
aa1e15aa8a4fb504d2eedfc09f79588a	d__Bacteria	p__Acidobacteriota	c__Thermoanaerobaculia	o__Thermoanaerobaculales	f__Thermoanaerobaculaceae	g__Subgroup_10	s__Subgroup_10_unclassified
b1e1500dda231fadbc537248f1536c4f	d__Bacteria	p__Actinobacteriota	c__Thermoleophilia	o__Solirubrobacterales	f__Solirubrobacteraceae	g__Solirubrobacter	s__uncultured_Solirubrobacter_sp.
ef1c6578dff81be13252a23f1f95436e	d__Bacteria	p__Planctomycetota	c__Planctomycetes	o__Gemmatales	f__Gemmataceae	g__Gemmataceae_unclassified	s__Gemmataceae_unclassified
9c1e64f9da215d0df449dd54ce37f02b	d__Bacteria	p__Proteobacteria	c__Gammaproteobacteria	o__Nevskiales	f__Sinobacteraceae	g__Steroidobacter	s__uncultured_Steroidobacter_sp.
3c1a1c412c7655a96eb422de93910602	d__Bacteria	p__Proteobacteria	c__Gammaproteobacteria	o__Burkholderiales	f__Nitrosomonadaceae	g__Ellin6067	s__Ellin6067_unclassified
bf1d08f118e78c72feb56243b0f50d7b	d__Bacteria	p__Planctomycetota	c__Planctomycetes	o__Gemmatales	f__Gemmataceae	g__Gemmataceae_unclassified	s__Gemmataceae_unclassified
a1b94831530d0579f9656dc9c8051ec4	d__Bacteria	p__Actinobacteriota	c__Thermoleophilia	o__Gaiellales	f__Gaiellales_unclassified	g__Gaiellales_unclassified	s__Gaiellales_unclassified
48dde1f24242463707e4a2997b1c02f1	d__Bacteria	p__Patescibacteria	c__Saccharimonadia	o__Saccharimonadales	f__Saccharimonadales_unclassified	g__Saccharimonadales_unclassified	s__Saccharimonadales_unclassified
7549cd01c3821fd369f577f44013fce3	d__Bacteria	p__Patescibacteria	c__Parcubacteria	o__Candidatus_Moranbacteria	f__Candidatus_Moranbacteria_unclassified	g__Candidatus_Moranbacteria_unclassified	s__Candidatus_Moranbacteria_unclassified
e1b229e616f3b170c2e894596157caba	d__Bacteria	p__Acidobacteriota	c__Vicinamibacteria	o__Subgroup_17	f__Subgroup_17_unclassified	g__Subgroup_17_unclassified	s__Subgroup_17_unclassified
643dbd1c362ed36a3fa7459cb59325e8	d__Bacteria	p__Verrucomicrobiota	c__Verrucomicrobiae	o__Chthoniobacterales	f__Chthoniobacteraceae	g__Chthoniobacter	s__Chthoniobacter_unclassified
c1ef5cd5a98dadb421190ec582eb454f	d__Bacteria	p__Proteobacteria	c__Gammaproteobacteria	o__Burkholderiales	f__Oxalobacteraceae	g__Noviherbaspirillum	s__Noviherbaspirillum_unclassified
e1fc858e3dc36723f83da65c1f6799c2	d__Bacteria	p__Bacteroidota	c__Bacteroidia	o__Chitinophagales	f__Chitinophagaceae	g__Niastella	s__Niastella_unclassified
079716478d1d99d8c5d6c9ea714a0fe3	d__Bacteria	p__Actinobacteriota	c__Acidimicrobiia	o__Microtrichales	f__Microtrichales_unclassified	g__Microtrichales_unclassified	s__Microtrichales_unclassified
c1a3d5f4017d5404e6f0c2a1ecfdfa58	d__Bacteria	p__Myxococcota	c__Polyangia	o__Nannocystales	f__Nannocystaceae	g__Nannocystis	s__Nannocystis_unclassified
224f1f9283dd5c5abaffbd607078e9dd	d__Bacteria	p__Bacteroidota	c__Sphingobacteriia	o__Sphingobacteriia_unclassified	f__Sphingobacteriia_unclassified	g__Sphingobacteriia_unclassified	s__Sphingobacteriia_unclassified
6a1f90cc23b11e0ba07a01fa979b30ff	d__Bacteria	p__Chloroflexi	c__Chloroflexi_unclassified	o__Chloroflexi_unclassified	f__Chloroflexi_unclassified	g__Chloroflexi_unclassified	s__Chloroflexi_unclassified
bb1de412488649aba6e5b33bfc34d85b	d__Bacteria	p__Gemmatimonadota	c__Longimicrobia	o__Longimicrobiales	f__Longimicrobiaceae	g__Longimicrobiaceae_unclassified	s__Longimicrobiaceae_unclassified
ad1cfe03a45c862915249e600bb4fa29	d__Bacteria	p__Actinobacteriota	c__MB-A2-108	o__MB-A2-108_unclassified	f__MB-A2-108_unclassified	g__MB-A2-108_unclassified	s__MB-A2-108_unclassified
2ac1e53421717f1da4cc39e5d84466c9	d__Bacteria	p__Actinobacteriota	c__Actinobacteria	o__Pseudonocardiales	f__Pseudonocardiaceae	g__Actinophytocola	s__Actinophytocola_unclassified
1faa1e10f406de0c6c647375213d3459	d__Bacteria	p__Planctomycetota	c__Planctomycetes	o__Pirellulales	f__Pirellulaceae	g__Pirellulaceae_unclassified	s__Pirellulaceae_unclassified
29328adbec1f1ffd72c6ee0b675e17fd	d__Bacteria	p__Gemmatimonadota	c__Gemmatimonadetes	o__Gemmatimonadales	f__Gemmatimonadaceae	g__Gemmatimonas	s__Gemmatimonas_unclassified
39e1ea090ce7640c56a9e99152287747	d__Bacteria	p__Gemmatimonadota	c__Gemmatimonadetes	o__Gemmatimonadales	f__Gemmatimonadaceae	g__Gemmatimonadaceae_unclassified	s__Gemmatimonadaceae_unclassified
27b1f98513ae9d53c8b7eaf8499accde	d__Bacteria	p__Actinobacteriota	c__Thermoleophilia	o__Solirubrobacterales	f__Solirubrobacteraceae	g__Solirubrobacter	s__uncultured_Solirubrobacter_sp.
43365dc1ec94622eecca4ff1d088f285	d__Bacteria	p__Proteobacteria	c__Alphaproteobacteria	o__Sphingomonadales	f__Sphingomonadaceae	g__Sphingomonas	s__Sphingomonas_sp._2R-2
600cb1f4510569a0ed115ac30a6a5e54	d__Bacteria	p__Chloroflexi	c__Anaerolineae	o__Caldilineales	f__Caldilineaceae	g__Caldilineaceae_unclassified	s__Caldilineaceae_unclassified
49b1e6a008c4f486de0ae3d3db866420	d__Bacteria	p__Proteobacteria	c__Gammaproteobacteria	o__Burkholderiales	f__TRA3-20	g__TRA3-20_unclassified	s__TRA3-20_unclassified
1174c1cb737c7e87b2aa5e37e4ddb790	d__Bacteria	p__Bacteroidota	c__Bacteroidia	o__Cytophagales	f__Microscillaceae	g__Ohtaekwangia	s__Ohtaekwangia_unclassified
ca1fe5f95012311a98d9d654c19019da	d__Bacteria	p__Actinobacteriota	c__Acidimicrobiia	o__IMCC26256	f__IMCC26256_unclassified	g__IMCC26256_unclassified	s__IMCC26256_unclassified
cf1d6c638edb82dbfd298946d2db863b	d__Bacteria	p__Actinobacteriota	c__Actinobacteriota	o__Micrococcales	f__Micrococcaceae	g__Arthrobacter	s__Arthrobacter_sp._LCK-2009.6
d1f6080c3dfb8352ec0be4d3e4e37c6e	d__Bacteria	p__Actinobacteriota	c__Actinobacteria	o__Micromonosporales	f__Micromonosporaceae	g__Micromonosporaceae_unclassified	s__Micromonosporaceae_unclassified
de1d8419c4738da0bfe1ddc1dae7024c	d__Bacteria	p__Actinobacteriota	c__Thermoleophilia	o__Gaiellales	f__Gaiellales_unclassified	g__Gaiellales_unclassified	s__Gaiellales_unclassified
6d1bd8b9bba60885ff4df767ce60653e	d__Bacteria	p__Proteobacteria	c__Alphaproteobacteria	o__Rhizobiales	f__Xanthobacteraceae	g__Rhodoplanes	s__Rhodoplanes_unclassified
25f1f3c36c7589c3dd0c545db2267acd	d__unclassified	p__unclassified	c__unclassified	o__unclassified	f__unclassified	g__unclassified	s__unclassified
9b1f1ac078b12c36ee9f141503989a32	d__Bacteria	p__Actinobacteriota	c__Thermoleophilia	o__Gaiellales	f__Gaiellales_unclassified	g__Gaiellales_unclassified	s__Gaiellales_unclassified
f1bb7ec11e971b66bad2563df6711a3a	d__Bacteria	p__Actinobacteriota	c__Actinobacteriota	o__Micromonosporales	f__Micromonosporaceae	g__Polymorphospora	s__Polymorphospora_sp._PS37-1
021402149a1dec0279a213516ddec2f3	d__Bacteria	p__Planctomycetota	c__Phycisphaerae	o__Tepidisphaerales	f__WD2101_soil_group	g__WD2101_soil_group_unclassified	s__WD2101_soil_group_unclassified
253decdc1e8cc6fde2b60f02b9b8373f	d__Bacteria	p__Acidobacteriota	c__Blastocatellia	o__Pyrinomonadales	f__Pyrinomonadaceae	g__RB41	s__RB41_unclassified
1610e1afc6d1daf4a09f1c809a246883	d__Bacteria	p__Proteobacteria	c__Gammaproteobacteria	o__Gammaproteobacteria_unclassified	f__Gammaproteobacteria_unclassified	g__Gammaproteobacteria_unclassified	s__Gammaproteobacteria_unclassified
4c1dbbbd0de1411f6fe0e75bf1882de9	d__Bacteria	p__Acidobacteriota	c__Acidobacteriota_unclassified	o__Acidobacteriota_unclassified	f__Acidobacteriota_unclassified	g__Acidobacteriota_unclassified	s__Acidobacteriota_unclassified
d1cc81921b08958723079ae2374d8995	d__Bacteria	p__Actinobacteriota	c__Actinobacteria	o__Pseudonocardiales	f__Pseudonocardiaceae	g__Pseudonocardia	s__Pseudonocardia_unclassified
1b1c09e0e3d1034b61ce3249684c02a4	d__Bacteria	p__Actinobacteriota	c__Actinobacteria	o__0319-7L14	f__0319-7L14_unclassified	g__0319-7L14_unclassified	s__0319-7L14_unclassified
ec1a344a122ecafab8f54f1c690f4593	d__Bacteria	p__Gemmatimonadota	c__S0134_terrestrial_group	o__S0134_terrestrial_group_unclassified	f__S0134_terrestrial_group_unclassified	g__S0134_terrestrial_group_unclassified	s__S0134_terrestrial_group_unclassified
064ebf1a5aeab156715b650a619344ff	d__Bacteria	p__Planctomycetota	c__Phycisphaerae	o__Tepidisphaerales	f__WD2101_soil_group	g__WD2101_soil_group_unclassified	s__WD2101_soil_group_unclassified
6f1ef1c37629efc670bd3a4b4bbfd65b	d__Bacteria	p__Chloroflexi	c__KD4-96	o__KD4-96_unclassified	f__KD4-96_unclassified	g__KD4-96_unclassified	s__KD4-96_unclassified
306c01a3986ff0d167ba6964232333e6	d__Bacteria	p__Chloroflexi	c__Chloroflexia	o__Kallotenuales	f__AKIW781	g__AKIW781_unclassified	s__AKIW781_unclassified
5d1d8a46ff9dd28776b580289d8ac234	d__Bacteria	p__Actinobacteriota	c__Actinobacteriota	o__Actinobacteriota_unclassified	f__Actinobacteriota_unclassified	g__Actinobacteriota_unclassified	s__Actinobacteriota_unclassified
5efae1ff1f7800c7614faae3cf1496f2	d__Bacteria	p__Chloroflexi	c__Dehalococcoidia	o__S085	f__S085_unclassified	g__S085_unclassified	s__S085_unclassified
1f1e0573a39cb028f04b35d3c018013b	d__Bacteria	p__WS2	c__WS2_unclassified	o__WS2_unclassified	f__WS2_unclassified	g__WS2_unclassified	s__WS2_unclassified
1461e1c7d2565fe81a3fb6d9642c2765	d__Bacteria	p__Proteobacteria	c__Gammaproteobacteria	o__Gammaproteobacteria_Incertae_Sedis	f__Unknown_Family	g__Acidibacter	s__Acidibacter_unclassified
4517e1ef522d2d3f7cffe60c5cad4fd9	d__Bacteria	p__Chloroflexi	c__Chloroflexia	o__Chloroflexales	f__Roseiflexaceae	g__Roseiflexus	s__uncultured_Roseiflexus_sp.
31ead1ecced481082286fc9ff6f87fd3	d__Bacteria	p__Entotheonellaeota	c__Entotheonellia	o__Entotheonellales	f__Entotheonellaceae	g__Entotheonellaceae_unclassified	s__Entotheonellaceae_unclassified
15625270630951a1c7b195e8bcb58062	d__Bacteria	p__Acidobacteriota	c__Acidobacteriae	o__Bryobacterales	f__Bryobacteraceae	g__Bryobacter	s__Bryobacter_unclassified
e1b01b3181f472254974378b7fedc1ef	d__Bacteria	p__Gemmatimonadota	c__Longimicrobia	o__Longimicrobiales	f__Longimicrobiaceae	g__Longimicrobiaceae_unclassified	s__Longimicrobiaceae_unclassified
ad1c9d0734706516134a6ed7a0043e98	d__Bacteria	p__Proteobacteria	c__Betaproteobacteria	o__Burkholderiales	f__Burkholderiales_unclassified	g__Burkholderiales_unclassified	s__Burkholderiales_unclassified
ddb1e92c6f714e9514d1b17fe2bb41d5	d__Bacteria	p__Acidobacteriota	c__Holophagae	o__Subgroup_7	f__Subgroup_7_unclassified	g__Subgroup_7_unclassified	s__Subgroup_7_unclassified
e1ce1e61500e3652162da4d7462eb67c	d__Bacteria	p__Planctomycetota	c__Phycisphaerae	o__Tepidisphaerales	f__WD2101_soil_group	g__WD2101_soil_group_unclassified	s__WD2101_soil_group_unclassified
bbfeb1d203eaf71d3c6c62f3535d5fc5	d__Bacteria	p__Proteobacteria	c__Alphaproteobacteria	o__Sphingomonadales	f__Sphingomonadaceae	g__Sphingomonas	s__uncultured_Sphingomonas_sp.
4054c1aaf0431f3db17f81e052a3e37a	d__Bacteria	p__Proteobacteria	c__Gammaproteobacteria	o__Steroidobacterales	f__Steroidobacteraceae	g__Steroidobacter	s__Steroidobacter_unclassified
18ece1fda9a01b60355ec39f3fa0ae3d	d__Bacteria	p__Acidobacteriota	c__Holophagae	o__Subgroup_7	f__Subgroup_7_unclassified	g__Subgroup_7_unclassified	s__Subgroup_7_unclassified
df1d551d018e0b8a444c6d95fe2a0e62	d__Bacteria	p__Proteobacteria	c__Alphaproteobacteria	o__Rhodobacterales	f__Hyphomonadaceae	g__Maricaulis	s__uncultured_Maricaulis_sp.
2af1c4ba33f70e61e6ce0f57a5f3aacc	d__Bacteria	p__Chloroflexi	c__SHA-26	o__SHA-26_unclassified	f__SHA-26_unclassified	g__SHA-26_unclassified	s__SHA-26_unclassified
5c01b34f1b66fd7a9c4973b5881676bd	d__Bacteria	p__Entotheonellaeota	c__Entotheonellia	o__Entotheonellales	f__Entotheonellaceae	g__Entotheonellaceae_unclassified	s__Entotheonellaceae_unclassified
586d1f1fbd8516d73ce2e8c4dcac452e	d__Bacteria	p__Chloroflexi	c__Chloroflexia	o__Chloroflexales	f__Roseiflexaceae	g__Roseiflexaceae_unclassified	s__Roseiflexaceae_unclassified
c1ce92f5fe38788700124d3c99d4f3b3	d__Bacteria	p__Planctomycetota	c__Phycisphaerae	o__Tepidisphaerales	f__WD2101_soil_group	g__WD2101_soil_group_unclassified	s__WD2101_soil_group_unclassified
f1ace63c08b327b4045aecab76e98e69	d__Bacteria	p__Actinobacteriota	c__Thermoleophilia	o__Solirubrobacterales	f__67-14	g__67-14_unclassified	s__67-14_unclassified
6520873212738a1f583b317a25cb8202	d__Bacteria	p__Bacteroidota	c__Bacteroidia	o__Cytophagales	f__Cytophagaceae	g__Sporocytophaga	s__Sporocytophaga_unclassified
fdc1bfd04b316ad296381ebd28405bf4	d__Bacteria	p__Bacteroidota	c__Bacteroidia	o__Bacteroidales	f__Muribaculaceae	g__Muribaculaceae_unclassified	s__Muribaculaceae_unclassified
81506d1dfcbe0691c7ce4d8387eaa92f	d__Bacteria	p__Acidobacteriota	c__Vicinamibacteria	o__Vicinamibacterales	f__Vicinamibacteraceae	g__Vicinamibacteraceae_unclassified	s__Vicinamibacteraceae_unclassified
3284ed1f1aceafb5dd38d16d151cac47	d__Bacteria	p__Actinobacteriota	c__Thermoleophilia	o__Solirubrobacterales	f__Solirubrobacteraceae	g__Solirubrobacter	s__Solirubrobacter_unclassified
8f1d722681d80338bca8f5384d668c09	d__Bacteria	p__Planctomycetota	c__Planctomycetes	o__Pirellulales	f__Pirellulaceae	g__Pir4_lineage	s__Pir4_lineage_unclassified
75bbb1fa0c839e805ead00a4b6ac3f18	d__Bacteria	p__Actinobacteriota	c__Actinobacteriota	o__Actinobacteriota_unclassified	f__Actinobacteriota_unclassified	g__Actinobacteriota_unclassified	s__Actinobacteriota_unclassified
f1d0b41fb360a41fbac97df1c17a1343	d__Bacteria	p__Proteobacteria	c__Gammaproteobacteria	o__Xanthomonadales	f__Xanthomonadaceae	g__Luteimonas	s__Luteimonas_composti
368878a1a511174ad15571980b343e7f	d__Bacteria	p__Chloroflexi	c__Chloroflexia	o__Kallotenuales	f__AKIW781	g__AKIW781_unclassified	s__AKIW781_unclassified
1dfe1cec3afbee4857715dd492357f10	d__Bacteria	p__Chloroflexi	c__Chloroflexia	o__Thermomicrobiales	f__JG30-KF-CM45	g__JG30-KF-CM45_unclassified	s__JG30-KF-CM45_unclassified
4378aee1bba578fec26d1d6b4576d921	d__unclassified	p__unclassified	c__unclassified	o__unclassified	f__unclassified	g__unclassified	s__unclassified
1d1badf6aa5c235c0b998ce0931a4194	d__Bacteria	p__Bdellovibrionota	c__Bdellovibrionia	o__Bdellovibrionales	f__Bdellovibrionaceae	g__OM27_clade	s__OM27_clade_unclassified
7459ebccb01c67abfa2b490e509c50fe	d__Bacteria	p__Proteobacteria	c__Alphaproteobacteria	o__Rhodospirillales	f__Rhodospirillales_unclassified	g__Rhodospirillales_unclassified	s__Rhodospirillales_unclassified
a1c2a5e736f52523958e1bf01f156312	d__Bacteria	p__Myxococcota	c__Polyangia	o__Polyangiales	f__Polyangiaceae	g__Sorangium	s__Sorangium_unclassified
3bb1bf2564389b359142a93dd79d5987	d__Bacteria	p__Elusimicrobiota	c__Lineage_IIc	o__Lineage_IIc_unclassified	f__Lineage_IIc_unclassified	g__Lineage_IIc_unclassified	s__Lineage_IIc_unclassified
3fa1d5a0a837fe3ecc7ad5a242ce9bb9	d__Bacteria	p__Bacteroidota	c__Kapabacteria	o__Kapabacteriales	f__Kapabacteriales_unclassified	g__Kapabacteriales_unclassified	s__Kapabacteriales_unclassified
f1c1798884125f0a2e003c71c8e7f952	d__Bacteria	p__Proteobacteria	c__Alphaproteobacteria	o__Acetobacterales	f__Acetobacteraceae	g__Craurococcus-Caldovatus	s__Craurococcus-Caldovatus_unclassified
7d1b7d3f108270356f09f77c370d3491	d__Bacteria	p__Gemmatimonadota	c__Gemmatimonadetes	o__Gemmatimonadales	f__Gemmatimonadaceae	g__Gemmatimonadaceae_unclassified	s__Gemmatimonadaceae_unclassified
940c1e0af38d795fbec01be2f8d8041c	d__Bacteria	p__Proteobacteria	c__Alphaproteobacteria	o__Rhizobiales	f__Beijerinckiaceae	g__Beijerinckiaceae_unclassified	s__Beijerinckiaceae_unclassified
9a1bc0fd024c74eee8267d369bf9e504	d__Bacteria	p__Proteobacteria	c__Alphaproteobacteria	o__Sphingomonadales	f__Sphingomonadaceae	g__Sphingomonas	s__uncultured_Sphingomonas_sp.
43a1aea1db28b1025251754be4a96b86	d__Bacteria	p__Proteobacteria	c__Alphaproteobacteria	o__Sphingomonadales	f__Sphingomonadaceae	g__Sphingomonas	s__Sphingomonas_unclassified
feb1c0d5355159a8013d2a6ca2db8505	d__Bacteria	p__Myxococcota	c__Polyangia	o__MSB-4B10	f__MSB-4B10_unclassified	g__MSB-4B10_unclassified	s__MSB-4B10_unclassified
c1d9d342170918fc850f6712e42e34ce	d__Bacteria	p__Actinobacteriota	c__Actinobacteriota	o__Actinobacteriota_unclassified	f__Actinobacteriota_unclassified	g__Actinobacteriota_unclassified	s__Actinobacteriota_unclassified
eb1a975bb0273a6f196b1bf8827cad88	d__Bacteria	p__Planctomycetota	c__Phycisphaerae	o__Phycisphaerales	f__Phycisphaeraceae	g__Phycisphaeraceae_unclassified	s__Phycisphaeraceae_unclassified
66a1cb54b30def5b40ac20a3968aaf6a	d__Bacteria	p__Proteobacteria	c__Gammaproteobacteria	o__Gammaproteobacteria_unclassified	f__Gammaproteobacteria_unclassified	g__Gammaproteobacteria_unclassified	s__Gammaproteobacteria_unclassified
f1a3dd3a7a7a4d9fba62f44d6998c657	d__Bacteria	p__Acidobacteriota	c__Blastocatellia	o__Elev-16S-573	f__Elev-16S-573_unclassified	g__Elev-16S-573_unclassified	s__Elev-16S-573_unclassified
9862b1b4cc772d1e0208bf6ef0d3c8d6	d__Bacteria	p__Actinobacteriota	c__Actinobacteriota	o__Actinobacteriota_unclassified	f__Actinobacteriota_unclassified	g__Actinobacteriota_unclassified	s__Actinobacteriota_unclassified
e1dba11447986d81761398c91dcc41a5	d__Bacteria	p__Chloroflexi	c__Thermomicrobia	o__Sphaerobacterales	f__Sphaerobacteraceae	g__Sphaerobacter	s__uncultured_Sphaerobacter_sp.
ef1fc2246f5cc91374a6af913b0f4256	d__Bacteria	p__Proteobacteria	c__Gammaproteobacteria	o__Burkholderiales	f__Nitrosomonadaceae	g__Nitrosospira	s__Nitrosospira_unclassified
f01b74ddd4190b9bd897732b19af46d5	d__Bacteria	p__Proteobacteria	c__Alphaproteobacteria	o__Acetobacterales	f__Acetobacteraceae	g__Craurococcus-Caldovatus	s__Craurococcus-Caldovatus_unclassified
736af1a8af93212b370c8e580897df57	d__Bacteria	p__Planctomycetota	c__Planctomycetes	o__Planctomycetales	f__Rubinisphaeraceae	g__SH-PL14	s__SH-PL14_unclassified
11e1c83d7373a25ebfe6bb630567633e	d__Bacteria	p__Actinobacteriota	c__Actinobacteriota	o__Micromonosporales	f__Micromonosporaceae	g__Actinoplanes	s__uncultured_Actinoplanes_sp.
f1a6b2999898d132c8c7883ef907b43f	d__Bacteria	p__Gemmatimonadota	c__Gemmatimonadota	o__Gemmatimonadales	f__Gemmatimonadaceae	g__Gemmatimonas	s__uncultured_Gemmatimonas_sp.
6076c01bff1816244bf2172426d7802c	d__Bacteria	p__Proteobacteria	c__Gammaproteobacteria	o__Burkholderiales	f__Oxalobacteraceae	g__Noviherbaspirillum	s__Noviherbaspirillum_unclassified
f1fa24a92580ad37da5a7f416c5fa42a	d__Bacteria	p__Proteobacteria	c__Gammaproteobacteria	o__Burkholderiales	f__Oxalobacteraceae	g__Massilia	s__Massilia_unclassified
f1db57a7f4e7394802bbe236b0016005	d__Bacteria	p__Proteobacteria	c__Alphaproteobacteria	o__Caulobacterales	f__Caulobacteraceae	g__Caulobacteraceae_unclassified	s__Caulobacteraceae_unclassified
34a1c8d71f3d778e77b2e87cca48a860	d__Bacteria	p__Gemmatimonadota	c__Gemmatimonadetes	o__Gemmatimonadales	f__Gemmatimonadaceae	g__Roseisolibacter	s__Roseisolibacter_unclassified
3f1e75f5d9c5f26cc90d0c5756bb6687	d__Bacteria	p__Bacteroidota	c__Bacteroidia	o__Chitinophagales	f__Chitinophagaceae	g__Flavisolibacter	s__Flavisolibacter_unclassified
5afd1c3c03d143b26a536b3e9d0cb7df	d__Bacteria	p__Proteobacteria	c__Gammaproteobacteria	o__Burkholderiales	f__TRA3-20	g__TRA3-20_unclassified	s__TRA3-20_unclassified
bcfe1ef8e6d60aea31505505c1ee8f14	d__Bacteria	p__Actinobacteriota	c__Actinobacteriota	o__Actinobacteriota_unclassified	f__Actinobacteriota_unclassified	g__Actinobacteriota_unclassified	s__Actinobacteriota_unclassified
47e1cd99205041c61f09de66e116df81	d__Bacteria	p__Firmicutes	c__Bacilli	o__Erysipelotrichales	f__Erysipelotrichaceae	g__Turicibacter	s__Turicibacter_unclassified
40d1ef6c0d7278b732c44dbb68961701	d__Bacteria	p__Nitrospirota	c__Nitrospiria	o__Nitrospirales	f__Nitrospiraceae	g__Nitrospira	s__Nitrospira_unclassified
deeb1a702770d791ea38b0d03620d6e7	d__Bacteria	p__Proteobacteria	c__Gammaproteobacteria	o__Burkholderiales	f__SC-I-84	g__SC-I-84_unclassified	s__SC-I-84_unclassified
cd1d8d6d288b068b21d519bfb8d1ed75	d__Bacteria	p__Planctomycetota	c__Phycisphaerae	o__Tepidisphaerales	f__WD2101_soil_group	g__WD2101_soil_group_unclassified	s__WD2101_soil_group_unclassified
8dbe1db4823da0227553a761d49a2c71	d__Bacteria	p__Planctomycetota	c__Planctomycetes	o__Gemmatales	f__Gemmataceae	g__Gemmata	s__Gemmata_unclassified
baebae1f9e21700901f02c5e08fa9ae7	d__Bacteria	p__Bacteroidota	c__Bacteroidia	o__Chitinophagales	f__Chitinophagaceae	g__Heliimonas	s__Heliimonas_unclassified
9e1b0c098a8e2103daa56e2294008c9e	d__Bacteria	p__Planctomycetota	c__Planctomycetes	o__Gemmatales	f__Gemmataceae	g__Gemmataceae_unclassified	s__Gemmataceae_unclassified
7c1c5ddabadb17bd90f94acd2b91f764	d__Bacteria	p__Actinobacteriota	c__Actinobacteriota	o__Geodermatophilales	f__Geodermatophilaceae	g__Blastococcus	s__Blastococcus_sp._CB_286510
9af1e63a9449862bf876dd9c202914d7	d__Bacteria	p__Verrucomicrobiota	c__Verrucomicrobiae	o__Chthoniobacterales	f__Chthoniobacteraceae	g__Chthoniobacter	s__Chthoniobacter_unclassified
28066e01fef30adf3084ca5469124ea2	d__Bacteria	p__Proteobacteria	c__Alphaproteobacteria	o__Alphaproteobacteria_unclassified	f__Alphaproteobacteria_unclassified	g__Alphaproteobacteria_unclassified	s__Alphaproteobacteria_unclassified
fac1bc214ce26c8838275875b6db9f98	d__Bacteria	p__Chloroflexi	c__Chloroflexia	o__Chloroflexales	f__Roseiflexaceae	g__Roseiflexaceae_unclassified	s__Roseiflexaceae_unclassified
e1b9108dc31e6a1a7ba79cd5eba9a78a	d__Bacteria	p__Chloroflexi	c__P2-11E	o__P2-11E_unclassified	f__P2-11E_unclassified	g__P2-11E_unclassified	s__P2-11E_unclassified
bb1a7a4c6959fd073a4170f236949e6e	d__Bacteria	p__Planctomycetota	c__Planctomycetia	o__Planctomycetales	f__Planctomycetales_unclassified	g__Planctomycetales_unclassified	s__Planctomycetales_unclassified
ffea1da9118a14c0430def782483287a	d__Bacteria	p__Gemmatimonadota	c__Gemmatimonadetes	o__Gemmatimonadales	f__Gemmatimonadaceae	g__Gemmatimonadaceae_unclassified	s__Gemmatimonadaceae_unclassified
27c1e130982d8bb2ad3ff2248af8e92a	d__Bacteria	p__Proteobacteria	c__Gammaproteobacteria	o__Burkholderiales	f__Sutterellaceae	g__Sutterellaceae_unclassified	s__Sutterellaceae_unclassified
4888b1c8b7622d16874c1a60f6dd3a8a	d__Bacteria	p__Proteobacteria	c__Gammaproteobacteria	o__Legionellales	f__Legionellaceae	g__Legionella	s__uncultured_Legionella_sp.
5636e1ad8cdf5a5acee55f8f5498d350	d__Bacteria	p__Proteobacteria	c__Gammaproteobacteria	o__Burkholderiales	f__Comamonadaceae	g__Ramlibacter	s__Ramlibacter_unclassified
f1f4a64d56d788fd73313101ea81cd9b	d__Bacteria	p__Campylobacterota	c__Campylobacteria	o__Campylobacterales	f__Helicobacteraceae	g__Helicobacter	s__Helicobacter_unclassified
8fca1e46e150a2dbe3e7baa56a430b11	d__Bacteria	p__Planctomycetota	c__OM190	o__OM190_unclassified	f__OM190_unclassified	g__OM190_unclassified	s__OM190_unclassified
0fa1efb05d22091b9b7f341b94bdf636	d__Bacteria	p__Acidobacteriota	c__Blastocatellia	o__11-24	f__11-24_unclassified	g__11-24_unclassified	s__11-24_unclassified
0e1da463c62406f427d7d56afa14c179	d__Bacteria	p__Actinobacteriota	c__Thermoleophilia	o__Solirubrobacterales	f__Solirubrobacteraceae	g__Solirubrobacter	s__Solirubrobacter_unclassified
0ec1f971e237971cbb2435c80e8809a2	d__Bacteria	p__Chloroflexi	c__Chloroflexi_unclassified	o__Chloroflexi_unclassified	f__Chloroflexi_unclassified	g__Chloroflexi_unclassified	s__Chloroflexi_unclassified
3947891d1fcbaae265140ed4a6947ce3	d__Bacteria	p__Gemmatimonadota	c__Gemmatimonadetes	o__Gemmatimonadales	f__Gemmatimonadaceae	g__Gemmatimonas	s__Gemmatimonas_unclassified
a1d51359256f94e7b95dacc7b4129453	d__Bacteria	p__Bacteroidota	c__Bacteroidia	o__Bacteroidales	f__Muribaculaceae	g__Muribaculaceae_unclassified	s__Muribaculaceae_unclassified
26d1b429c628c8d33e40378a84a39074	d__Bacteria	p__Myxococcota	c__Polyangia	o__Haliangiales	f__Haliangiaceae	g__Haliangium	s__Haliangium_unclassified
13ac1c4ff7d2fa853d64b8babeeefd88	d__Bacteria	p__Gemmatimonadota	c__Longimicrobia	o__Longimicrobiales	f__Longimicrobiaceae	g__Longimicrobiaceae_unclassified	s__Longimicrobiaceae_unclassified
c1c1a1a147e5e1bce6d4291b5a8df74a	d__Bacteria	p__Chloroflexi	c__Chloroflexia	o__Thermomicrobiales	f__JG30-KF-CM45	g__JG30-KF-CM45_unclassified	s__JG30-KF-CM45_unclassified
1eeef1d29e2081914a33ee23e727a5e4	d__Bacteria	p__Actinobacteriota	c__Acidimicrobiia	o__Acidimicrobiia_unclassified	f__Acidimicrobiia_unclassified	g__Acidimicrobiia_unclassified	s__Acidimicrobiia_unclassified
a1e4538753ba502ff704838b3159647b	d__Bacteria	p__Proteobacteria	c__Alphaproteobacteria	o__Caulobacterales	f__Caulobacteraceae	g__Phenylobacterium	s__Phenylobacterium_unclassified
115e1cbc0816739411f91aeeb9708bb1	d__Bacteria	p__Myxococcota	c__Polyangia	o__Haliangiales	f__Haliangiaceae	g__Haliangium	s__Haliangium_unclassified
41d1ab501e9cc5c1c9eed3182766d944	d__Bacteria	p__Acidobacteriota	c__Thermoanaerobaculia	o__Thermoanaerobaculales	f__Thermoanaerobaculaceae	g__Subgroup_10	s__Subgroup_10_unclassified
521d1f06316682628a7f6cacb4c55fe7	d__Bacteria	p__Actinobacteriota	c__Actinobacteriota	o__Actinobacteriota_unclassified	f__Actinobacteriota_unclassified	g__Actinobacteriota_unclassified	s__Actinobacteriota_unclassified
3beee1f018d26713a5d04250e6f3a246	d__Bacteria	p__Acidobacteriota	c__Blastocatellia	o__Pyrinomonadales	f__Pyrinomonadaceae	g__RB41	s__RB41_unclassified
491671c1bf624b0bb083ac675d323166	d__Bacteria	p__Gemmatimonadota	c__AKAU4049	o__AKAU4049_unclassified	f__AKAU4049_unclassified	g__AKAU4049_unclassified	s__AKAU4049_unclassified
ac1cb6d1bda1b5e77babb96090c17250	d__Bacteria	p__Gemmatimonadota	c__Gemmatimonadetes	o__Gemmatimonadales	f__Gemmatimonadaceae	g__Gemmatimonas	s__Gemmatimonas_unclassified
973f1a73db2183bd73a06b48aefd4cc8	d__Bacteria	p__Actinobacteriota	c__Actinobacteriota	o__Actinobacteriota_unclassified	f__Actinobacteriota_unclassified	g__Actinobacteriota_unclassified	s__Actinobacteriota_unclassified
71b1b7c093e5253cd5a690b27c477132	d__Bacteria	p__Acidobacteriota	c__Vicinamibacteria	o__Vicinamibacterales	f__Vicinamibacteraceae	g__Vicinamibacteraceae_unclassified	s__Vicinamibacteraceae_unclassified
0142545d1a41a9ba85a02da6f37af915	d__Bacteria	p__Actinobacteriota	c__Thermoleophilia	o__Gaiellales	f__Gaiellales_unclassified	g__Gaiellales_unclassified	s__Gaiellales_unclassified
097e1cd72e76ec68afad3fa53f832e4e	d__Bacteria	p__Acidobacteriota	c__Holophagae	o__Subgroup_7	f__Subgroup_7_unclassified	g__Subgroup_7_unclassified	s__Subgroup_7_unclassified
0c1da0bc313c0f537938370b1099ec23	d__Bacteria	p__Gemmatimonadota	c__S0134_terrestrial_group	o__S0134_terrestrial_group_unclassified	f__S0134_terrestrial_group_unclassified	g__S0134_terrestrial_group_unclassified	s__S0134_terrestrial_group_unclassified
5137cbb1ed403ef916ccb2f293198625	d__Bacteria	p__Proteobacteria	c__Alphaproteobacteria	o__Alphaproteobacteria_unclassified	f__Alphaproteobacteria_unclassified	g__Alphaproteobacteria_unclassified	s__Alphaproteobacteria_unclassified
d1aee26d3c7d379e3c1644e643070ff0	d__Bacteria	p__Gemmatimonadota	c__Longimicrobia	o__Longimicrobiales	f__Longimicrobiaceae	g__Longimicrobium	s__Longimicrobium_terrae
e01b0b2d796677075c8bf8b082f19a98	d__Bacteria	p__Bdellovibrionota	c__Oligoflexia	o__0319-6G20	f__0319-6G20_unclassified	g__0319-6G20_unclassified	s__0319-6G20_unclassified
083d1d5bf900e2fa201d3c88d95d4579	d__Bacteria	p__Myxococcota	c__Polyangia	o__Haliangiales	f__Haliangiaceae	g__Haliangium	s__Haliangium_unclassified
6702faa1f68056c1609f4fed5c5025cd	d__Bacteria	p__Chloroflexi	c__Chloroflexia	o__Chloroflexales	f__Roseiflexaceae	g__Roseiflexaceae_unclassified	s__Roseiflexaceae_unclassified
f1f2a2353c8e2dfa69baf396eaee8c4c	d__Bacteria	p__Proteobacteria	c__Deltaproteobacteria	o__Myxococcales	f__Myxococcales_unclassified	g__Myxococcales_unclassified	s__Myxococcales_unclassified
2fbe1f888682921b820868eaf1db42d6	d__Bacteria	p__Verrucomicrobiota	c__Verrucomicrobiae	o__Chthoniobacterales	f__Chthoniobacteraceae	g__Chthoniobacter	s__Chthoniobacter_unclassified
b1fafbf78624f0dd0fe5ee754e6cd7b9	d__Bacteria	p__Acidobacteriota	c__Vicinamibacteria	o__Vicinamibacterales	f__Vicinamibacterales_unclassified	g__Vicinamibacterales_unclassified	s__Vicinamibacterales_unclassified
7f1e1550a077938474620c8b4f5062e4	d__Bacteria	p__Gemmatimonadota	c__Longimicrobia	o__Longimicrobiales	f__Longimicrobiaceae	g__Longimicrobiaceae_unclassified	s__Longimicrobiaceae_unclassified
575b1a2c9a2b0564bc2d909fc547c0cc	d__Bacteria	p__Planctomycetota	c__Planctomycetes	o__Pirellulales	f__Pirellulaceae	g__Pir4_lineage	s__Pir4_lineage_unclassified
b1c049aeefb630fe2937b155523c6e97	d__Bacteria	p__Bacteroidota	c__Bacteroidia	o__Bacteroidales	f__Prevotellaceae	g__Prevotellaceae_UCG-001	s__Prevotellaceae_UCG-001_unclassified
757f1b43615b3e3a73a44cbdc7e70ea0	d__Bacteria	p__Chloroflexi	c__Chloroflexia	o__Thermomicrobiales	f__JG30-KF-CM45	g__JG30-KF-CM45_unclassified	s__JG30-KF-CM45_unclassified
110bf1a4e3f154c95a15f4780fc9efdd	d__Bacteria	p__Gemmatimonadota	c__Longimicrobia	o__Longimicrobiales	f__Longimicrobiaceae	g__Longimicrobiaceae_unclassified	s__Longimicrobiaceae_unclassified
1e1c0a463ba35109494090c125e8f60d	d__Bacteria	p__Proteobacteria	c__Alphaproteobacteria	o__Sphingomonadales	f__Sphingomonadaceae	g__Sphingomonadaceae_unclassified	s__Sphingomonadaceae_unclassified
339795c1e10064908cc67e82efdd2a6a	d__Bacteria	p__Actinobacteriota	c__Actinobacteriota	o__Actinomycetales	f__Actinomycetales_unclassified	g__Actinomycetales_unclassified	s__Actinomycetales_unclassified
962b1cdd03dd049688ca0f10aa749a2c	d__Bacteria	p__Actinobacteriota	c__Thermoleophilia	o__Gaiellales	f__Gaiellales_unclassified	g__Gaiellales_unclassified	s__Gaiellales_unclassified
31553ceb1bcc088b99d2cf5761159e04	d__Bacteria	p__Actinobacteriota	c__Actinobacteria	o__Propionibacteriales	f__Nocardioidaceae	g__Nocardioides	s__Nocardioides_unclassified
da1e43127b9814806cd143bf738a920d	d__Bacteria	p__Chloroflexi	c__Anaerolineae	o__RBG-13-54-9	f__RBG-13-54-9_unclassified	g__RBG-13-54-9_unclassified	s__RBG-13-54-9_unclassified
ea1fbf8129cf07b549b2ea662f0e7c80	d__Bacteria	p__Proteobacteria	c__Gammaproteobacteria	o__Burkholderiales	f__Oxalobacteraceae	g__Janthinobacterium	s__Janthinobacterium_unclassified
02fa1e734e9c9d6efa2fc98fea434798	d__Bacteria	p__Planctomycetota	c__Planctomycetes	o__Gemmatales	f__Gemmataceae	g__Gemmataceae_unclassified	s__Gemmataceae_unclassified
a01b5e8b3d43945903b4d937ce7f89ad	d__Bacteria	p__Chloroflexi	c__Chloroflexia	o__Kallotenuales	f__AKIW781	g__AKIW781_unclassified	s__AKIW781_unclassified
9c1b683da351d77b18b26dd8514b0a7f	d__Bacteria	p__Proteobacteria	c__Alphaproteobacteria	o__Alphaproteobacteria_unclassified	f__Alphaproteobacteria_unclassified	g__Alphaproteobacteria_unclassified	s__Alphaproteobacteria_unclassified
973c1e9257b9b244f03d37983d2b15f0	d__Bacteria	p__Chloroflexi	c__JG30-KF-CM66	o__JG30-KF-CM66_unclassified	f__JG30-KF-CM66_unclassified	g__JG30-KF-CM66_unclassified	s__JG30-KF-CM66_unclassified
1f1e5bc2736470615f1da761a42a05c0	d__Bacteria	p__Planctomycetota	c__Phycisphaerae	o__Tepidisphaerales	f__WD2101_soil_group	g__WD2101_soil_group_unclassified	s__WD2101_soil_group_unclassified
fbc1d0c515b311219abd4dbe8a22a0e8	d__Bacteria	p__Actinobacteriota	c__Actinobacteriota	o__Actinobacteriota_unclassified	f__Actinobacteriota_unclassified	g__Actinobacteriota_unclassified	s__Actinobacteriota_unclassified
59a1f325fdecce45f8fe9fba6ba57e4c	d__Bacteria	p__Actinobacteriota	c__Actinobacteria	o__Corynebacteriales	f__Mycobacteriaceae	g__Mycobacterium	s__Mycobacterium_unclassified
97db1fe2902902f38466900f542ae5b4	d__Bacteria	p__Firmicutes	c__Bacilli	o__Bacillales	f__Bacillaceae	g__Bacillus	s__Bacillus_sp._SB15-24
1f1ed9376928d2523de941950b41b8ff	d__Bacteria	p__Actinobacteriota	c__Actinobacteriota	o__Micromonosporales	f__Micromonosporaceae	g__Micromonospora	s__Micromonospora_sp._CNS-682_SD06
59b1fb34d316d19e347190e1cc39c511	d__Bacteria	p__Actinobacteriota	c__Actinobacteriota	o__Actinobacteriota_unclassified	f__Actinobacteriota_unclassified	g__Actinobacteriota_unclassified	s__Actinobacteriota_unclassified
c1e57d9e8dea6dad1a01c3deda30a8f7	d__Bacteria	p__Bacteroidota	c__Bacteroidia	o__Cytophagales	f__Cytophagaceae	g__Sporocytophaga	s__Sporocytophaga_unclassified
01c1c59b4476fd7efee676fa3c41051b	d__Bacteria	p__Acidobacteriota	c__Subgroup_5	o__Subgroup_5_unclassified	f__Subgroup_5_unclassified	g__Subgroup_5_unclassified	s__Subgroup_5_unclassified
9e1f27ec707c75dbc97cb303c2dddddb	d__Bacteria	p__Actinobacteriota	c__Actinobacteriota	o__Actinobacteriota_unclassified	f__Actinobacteriota_unclassified	g__Actinobacteriota_unclassified	s__Actinobacteriota_unclassified
dfc1aa889743fac47869210a57fd25f1	d__Bacteria	p__Bacteroidota	c__Bacteroidota_unclassified	o__Bacteroidota_unclassified	f__Bacteroidota_unclassified	g__Bacteroidota_unclassified	s__Bacteroidota_unclassified
0999eb1f55f26884d9c99bf492c369af	d__Bacteria	p__Bacteroidota	c__Bacteroidia	o__Cytophagales	f__Microscillaceae	g__Ohtaekwangia	s__Ohtaekwangia_unclassified
3b01cb42d8fd538d5141cbb83cfde84f	d__Bacteria	p__Acidobacteriota	c__Vicinamibacteria	o__Vicinamibacterales	f__Vicinamibacteraceae	g__Vicinamibacter	s__Vicinamibacter_unclassified
9a1c9dfedef786228a72564d81076c15	d__Bacteria	p__Proteobacteria	c__Proteobacteria_unclassified	o__Proteobacteria_unclassified	f__Proteobacteria_unclassified	g__Proteobacteria_unclassified	s__Proteobacteria_unclassified
4316028d1cff94192bbad5e47ae93083	d__Bacteria	p__Actinobacteriota	c__Thermoleophilia	o__Gaiellales	f__Gaiellales_unclassified	g__Gaiellales_unclassified	s__Gaiellales_unclassified
ec1fc4f9b3fa4f1f20297ea9440eb233	d__Bacteria	p__Chloroflexi	c__Chloroflexia	o__Chloroflexales	f__Roseiflexaceae	g__Roseiflexaceae_unclassified	s__Roseiflexaceae_unclassified
ddb1b8264db91e65a426ad2a774edcdd	d__Bacteria	p__Chloroflexi	c__TK10	o__TK10_unclassified	f__TK10_unclassified	g__TK10_unclassified	s__TK10_unclassified
574eed1d964dac6d3a76a732418465d6	d__Bacteria	p__Proteobacteria	c__Proteobacteria_unclassified	o__Proteobacteria_unclassified	f__Proteobacteria_unclassified	g__Proteobacteria_unclassified	s__Proteobacteria_unclassified
f1d72f096009892eb36fb688b29456ad	d__Bacteria	p__Acidobacteriota	c__Holophagae	o__Subgroup_7	f__Subgroup_7_unclassified	g__Subgroup_7_unclassified	s__Subgroup_7_unclassified
c1ac6ff57af2f61d5f04571f23c0f8e0	d__Bacteria	p__Proteobacteria	c__Alphaproteobacteria	o__Rhizobiales	f__Rhizobiaceae	g__Corticibacterium	s__Corticibacterium_unclassified
1f1f854df2aa864c48e8249b0eba10bb	d__Bacteria	p__Myxococcota	c__Polyangia	o__Polyangiales	f__Sandaracinaceae	g__Sandaracinaceae_unclassified	s__Sandaracinaceae_unclassified
46a1a60b3d85570f1b27bf665a550986	d__Bacteria	p__Planctomycetota	c__Planctomycetes	o__Planctomycetales	f__Planctomycetales_unclassified	g__Planctomycetales_unclassified	s__Planctomycetales_unclassified
db1c9eb163c24f568025ccd890290ae5	d__Bacteria	p__Myxococcota	c__Polyangia	o__Polyangiales	f__Polyangiaceae	g__Polyangium	s__Polyangium_unclassified
591ed1d6afd1e79ae33d6b6cd0c6b185	d__Bacteria	p__Proteobacteria	c__Gammaproteobacteria	o__Enterobacterales	f__Enterobacteriaceae	g__Escherichia-Shigella	s__Escherichia-Shigella_unclassified
a1b28abb18e6ac47d5710e2a8b220628	d__Bacteria	p__Actinobacteriota	c__Rubrobacteria	o__Rubrobacterales	f__Rubrobacteriaceae	g__Rubrobacter	s__Rubrobacter_unclassified
48c1a7546aeab8bdfa0efc11c527f410	d__Bacteria	p__Planctomycetota	c__OM190	o__OM190_unclassified	f__OM190_unclassified	g__OM190_unclassified	s__OM190_unclassified
770f1e415da487d1b75dfa065e6f4335	d__Bacteria	p__Acidobacteriota	c__Blastocatellia	o__Pyrinomonadales	f__Pyrinomonadaceae	g__RB41	s__RB41_unclassified
f1ade7759210f996825ff9ef053f16f9	d__Bacteria	p__Actinobacteriota	c__Actinobacteria	o__0319-7L14	f__0319-7L14_unclassified	g__0319-7L14_unclassified	s__0319-7L14_unclassified
790a1cdbf25c87609dc15a472fd34483	d__Bacteria	p__Planctomycetota	c__Planctomycetes	o__Gemmatales	f__Gemmataceae	g__Gemmataceae_unclassified	s__Gemmataceae_unclassified
c01a2a3898da8d0e281d10988784095e	d__Bacteria	p__Planctomycetota	c__Planctomycetes	o__Gemmatales	f__Gemmataceae	g__Gemmataceae_unclassified	s__Gemmataceae_unclassified
4af1bee61fbba9ee3df9e0f848f9fb87	d__Bacteria	p__Planctomycetota	c__Planctomycetes	o__Isosphaerales	f__Isosphaeraceae	g__Isosphaeraceae_unclassified	s__Isosphaeraceae_unclassified
80f1d238519cd2a03b7fd48552cfa857	d__Bacteria	p__Actinobacteriota	c__Thermoleophilia	o__Solirubrobacterales	f__Solirubrobacteraceae	g__Solirubrobacter	s__Solirubrobacter_unclassified
73847fed1ac0b8918539a6c86c8393cd	d__Bacteria	p__Proteobacteria	c__Alphaproteobacteria	o__Rhizobiales	f__Phyllobacteriaceae	g__Mesorhizobium	s__Mesorhizobium_sp._CB_286505
abadd1e31a5a9e2f8ac3011b23214703	d__Bacteria	p__Chloroflexi	c__Chloroflexi_unclassified	o__Chloroflexi_unclassified	f__Chloroflexi_unclassified	g__Chloroflexi_unclassified	s__Chloroflexi_unclassified
625c1c423cc7ff10a65e1868d8aa7adc	d__Bacteria	p__Actinobacteriota	c__Thermoleophilia	o__Solirubrobacterales	f__Solirubrobacteraceae	g__Parviterribacter	s__Parviterribacter_unclassified
6d1eb440deb8a4c118fea94f03dc1047	d__Bacteria	p__Bacteroidota	c__Bacteroidia	o__Chitinophagales	f__Chitinophagaceae	g__Chitinophaga	s__Chitinophaga_unclassified
9dc1cf68df76927f2825568a1d2854d5	d__Bacteria	p__Planctomycetota	c__Phycisphaerae	o__Tepidisphaerales	f__WD2101_soil_group	g__WD2101_soil_group_unclassified	s__WD2101_soil_group_unclassified
e1c480e3b679811b127d15ff38454302	d__Bacteria	p__Actinobacteriota	c__Rubrobacteria	o__Rubrobacterales	f__Rubrobacteraceae	g__Rubrobacteraceae_unclassified	s__Rubrobacteraceae_unclassified
2d1fd7adc1684116ea34ef116cf5b8f4	d__Bacteria	p__Gemmatimonadota	c__Gemmatimonadetes	o__Gemmatimonadales	f__Gemmatimonadaceae	g__Gemmatimonadaceae_unclassified	s__Gemmatimonadaceae_unclassified
18adcf1e9ebc2b17e9d14228ab360da1	d__Bacteria	p__Proteobacteria	c__Alphaproteobacteria	o__Alphaproteobacteria_unclassified	f__Alphaproteobacteria_unclassified	g__Alphaproteobacteria_unclassified	s__Alphaproteobacteria_unclassified
c1a6640e0e07d1cc4dc168104dd8f062	d__Bacteria	p__Chloroflexi	c__Chloroflexia	o__Kallotenuales	f__AKIW781	g__AKIW781_unclassified	s__AKIW781_unclassified
f1d55c81ba4bf4066ece96a78e9d83ec	d__unclassified	p__unclassified	c__unclassified	o__unclassified	f__unclassified	g__unclassified	s__unclassified
5eb1e3134ce4f227413b6f4a967f5650	d__Bacteria	p__Actinobacteriota	c__MB-A2-108	o__MB-A2-108_unclassified	f__MB-A2-108_unclassified	g__MB-A2-108_unclassified	s__MB-A2-108_unclassified
d1ef5fca7661172af2a83e03ee9fa4ee	d__Bacteria	p__Actinobacteriota	c__Actinobacteria	o__Pseudonocardiales	f__Pseudonocardiaceae	g__Pseudonocardia	s__Pseudonocardia_unclassified
7763bc1d7c0b388acc5955e7ac6bce25	d__Bacteria	p__Firmicutes	c__Clostridia	o__Lachnospirales	f__Lachnospiraceae	g__Lachnospiraceae_NK4A136_group	s__Lachnospiraceae_NK4A136_group_unclassified
b01a863f4cd47ee5a3550c8819fecaf3	d__Bacteria	p__Actinobacteriota	c__Actinobacteriota	o__Actinobacteriota_unclassified	f__Actinobacteriota_unclassified	g__Actinobacteriota_unclassified	s__Actinobacteriota_unclassified
8d1ea47ea6a089159ce15c8e1eccde9b	d__Bacteria	p__Actinobacteriota	c__Actinobacteria	o__0319-7L14	f__0319-7L14_unclassified	g__0319-7L14_unclassified	s__0319-7L14_unclassified
5af1bbefb1eeffb9b50aa368e25399c3	d__Bacteria	p__Acidobacteriota	c__Blastocatellia	o__Pyrinomonadales	f__Pyrinomonadaceae	g__RB41	s__RB41_unclassified
859937b1f080abbe97a3b7b80de26c22	d__Bacteria	p__Myxococcota	c__Polyangia	o__Polyangiales	f__Polyangiaceae	g__Pajaroellobacter	s__Pajaroellobacter_unclassified
da1bc0063392b73b8b9264fab8fe038b	d__Bacteria	p__Entotheonellaeota	c__Entotheonellia	o__Entotheonellales	f__Entotheonellaceae	g__Entotheonellaceae_unclassified	s__Entotheonellaceae_unclassified
02f1ca5b55c7075fb5cda08040d36181	d__Bacteria	p__Chloroflexi	c__Chloroflexia	o__Kallotenuales	f__AKIW781	g__AKIW781_unclassified	s__AKIW781_unclassified
742ba1d7d14c50a5e6d69b7806ceb7fc	d__Bacteria	p__Actinobacteriota	c__Acidimicrobiia	o__Acidimicrobiia_unclassified	f__Acidimicrobiia_unclassified	g__Acidimicrobiia_unclassified	s__Acidimicrobiia_unclassified
a1c1ada766e890f911fa14b2e417844a	d__Bacteria	p__Firmicutes	c__Clostridia	o__Clostridia_UCG-014	f__Clostridia_UCG-014_unclassified	g__Clostridia_UCG-014_unclassified	s__Clostridia_UCG-014_unclassified
fabfca1bb498a566454ab4d1a8212dde	d__Bacteria	p__Actinobacteriota	c__Thermoleophilia	o__Solirubrobacterales	f__Solirubrobacteraceae	g__Solirubrobacteraceae_unclassified	s__Solirubrobacteraceae_unclassified
3d1e12b9a068fcaeb775d11b380d9c7d	d__Bacteria	p__Proteobacteria	c__Alphaproteobacteria	o__Sphingomonadales	f__Sphingomonadaceae	g__Sphingomonas	s__Sphingomonas_sp.
a1d89ddcb2af665e9d1447af90f24736	d__Bacteria	p__Planctomycetota	c__Planctomycetes	o__Pirellulales	f__Pirellulaceae	g__Pirellulaceae_unclassified	s__Pirellulaceae_unclassified
e1fd4dbefd2872297bd7fdb2d3e07756	d__Bacteria	p__Proteobacteria	c__Betaproteobacteria	o__Burkholderiales	f__Alcaligenaceae	g__Bordetella	s__Bordetella_flabilis
01080efce1a301060305587fb43068c9	d__Bacteria	p__Chloroflexi	c__Chloroflexia	o__Thermomicrobiales	f__JG30-KF-CM45	g__JG30-KF-CM45_unclassified	s__JG30-KF-CM45_unclassified
d1f921d07ad0765eabcd322226ef3c39	d__unclassified	p__unclassified	c__unclassified	o__unclassified	f__unclassified	g__unclassified	s__unclassified
f1ccce68ead449e3df9cff85d112cb8f	d__Bacteria	p__Planctomycetota	c__Planctomycetes	o__Pirellulales	f__Pirellulaceae	g__Pirellula	s__Pirellula_unclassified
0deb1cf5f6bfac30f0911a9fd64c314f	d__Bacteria	p__Gemmatimonadota	c__Longimicrobia	o__Longimicrobiales	f__Longimicrobiaceae	g__YC-ZSS-LKJ147	s__YC-ZSS-LKJ147_unclassified
81e1cdbdbe0c86ca74b97ca507da738e	d__Bacteria	p__Firmicutes	c__Clostridia	o__Clostridia_vadinBB60_group	f__Clostridia_vadinBB60_group_unclassified	g__Clostridia_vadinBB60_group_unclassified	s__Clostridia_vadinBB60_group_unclassified
aae1f19bf5e436ac3612fe0537172750	d__Bacteria	p__Actinobacteriota	c__Thermoleophilia	o__Solirubrobacterales	f__Solirubrobacteraceae	g__Solirubrobacteraceae_unclassified	s__Solirubrobacteraceae_unclassified
2dc1c708612fb81f3508b4023877ed13	d__unclassified	p__unclassified	c__unclassified	o__unclassified	f__unclassified	g__unclassified	s__unclassified
2cbc1a3cc7460d249a4caca5f408a6b8	d__Bacteria	p__Myxococcota	c__Polyangia	o__Polyangiales	f__BIrii41	g__BIrii41_unclassified	s__BIrii41_unclassified
b1c79e9b8bb4a7a9dc81191a67d1f536	d__unclassified	p__unclassified	c__unclassified	o__unclassified	f__unclassified	g__unclassified	s__unclassified
7bd1d08b428b2833456e51999f764df5	d__Bacteria	p__Planctomycetota	c__Planctomycetes	o__Isosphaerales	f__Isosphaeraceae	g__Isosphaeraceae_unclassified	s__Isosphaeraceae_unclassified
b1a70ecf5ea86b1366af8ef612b1f376	d__Bacteria	p__Proteobacteria	c__Alphaproteobacteria	o__Reyranellales	f__Reyranellaceae	g__Reyranella	s__Reyranella_unclassified
7dc1cfd39c0abc613cb553201d46b5c2	d__Bacteria	p__Chloroflexi	c__Gitt-GS-136	o__Gitt-GS-136_unclassified	f__Gitt-GS-136_unclassified	g__Gitt-GS-136_unclassified	s__Gitt-GS-136_unclassified
3c1ba59df5f5e6bacc84143f1a1311fc	d__Bacteria	p__Planctomycetota	c__Phycisphaerae	o__Tepidisphaerales	f__WD2101_soil_group	g__WD2101_soil_group_unclassified	s__WD2101_soil_group_unclassified
7ba1d188fffd0b766429955e2bc58c1b	d__Bacteria	p__Bacteroidota	c__Bacteroidia	o__Chitinophagales	f__Chitinophagaceae	g__Taibaiella	s__Taibaiella_unclassified
9b1f4a90008b07ae919b70167d045c98	d__Bacteria	p__Proteobacteria	c__Alphaproteobacteria	o__Rhizobiales	f__Rhizobiales_unclassified	g__Rhizobiales_unclassified	s__Rhizobiales_unclassified
536cc1ffc7e0f700c0ed0513767cc6c0	d__Bacteria	p__Actinobacteriota	c__Actinobacteriota	o__Micrococcales	f__Intrasporangiaceae	g__Janibacter	s__Janibacter_anophelis
3a01b8dd5e7b5688e307789ea57a5801	d__Bacteria	p__Planctomycetota	c__Planctomycetes	o__Isosphaerales	f__Isosphaeraceae	g__Isosphaeraceae_unclassified	s__Isosphaeraceae_unclassified
1c1a59d32f572b61dd3df614f7d6f198	d__Bacteria	p__Acidobacteriota	c__Blastocatellia	o__Pyrinomonadales	f__Pyrinomonadaceae	g__RB41	s__RB41_unclassified
7f1e0b3dbbd6e167977e16d7463acf35	d__Bacteria	p__Bacteroidota	c__Bacteroidia	o__Cytophagales	f__Cytophagaceae	g__Rhodocytophaga	s__Rhodocytophaga_unclassified
92cbca01b59321364e0648b15021fc88	d__Bacteria	p__Acidobacteriota	c__Blastocatellia	o__Pyrinomonadales	f__Pyrinomonadaceae	g__RB41	s__RB41_unclassified
1b1bc2ccb00903ad881c361a3dccc189	d__Bacteria	p__Bacteroidota	c__Bacteroidia	o__Chitinophagales	f__Chitinophagaceae	g__Niastella	s__Niastella_unclassified
fa1d7ef2611fb9c4bc49e99ab3cb92e4	d__Bacteria	p__Planctomycetota	c__Planctomycetes	o__Isosphaerales	f__Isosphaeraceae	g__Isosphaeraceae_unclassified	s__Isosphaeraceae_unclassified
124cdef1a82a3458d7cdb105d69ba565	d__unclassified	p__unclassified	c__unclassified	o__unclassified	f__unclassified	g__unclassified	s__unclassified
51f1d747024652429550f89b1ba97009	d__Bacteria	p__Bdellovibrionota	c__Bdellovibrionia	o__Bdellovibrionales	f__Bdellovibrionaceae	g__Bdellovibrio	s__Bdellovibrio_unclassified
d01a8fec903cbbe58db5f224afe1ad41	d__Bacteria	p__Chloroflexi	c__Dehalococcoidia	o__SAR202_clade	f__SAR202_clade_unclassified	g__SAR202_clade_unclassified	s__SAR202_clade_unclassified
bb1d926a0556c282de577544526a6929	d__Bacteria	p__Actinobacteriota	c__Actinobacteriota	o__Micrococcales	f__Microbacteriaceae	g__Herbiconiux	s__Herbiconiux_sp._I10A-01569
848fe1e4b08cb8b30cb7c74b1be9a75c	d__Bacteria	p__Proteobacteria	c__Deltaproteobacteria	o__Myxococcales	f__Archangiaceae	g__Cystobacter	s__Cystobacter_ferrugineus
1b1cc07c10f908d0b97142b8445a9469	d__Bacteria	p__Firmicutes	c__Clostridia	o__Peptostreptococcales-Tissierellales	f__Family_XI	g__Finegoldia	s__Finegoldia_unclassified
f1c69dc6f277adbb8b78af035ae7482a	d__Bacteria	p__Actinobacteriota	c__Actinobacteriota	o__Geodermatophilales	f__Geodermatophilaceae	g__Blastococcus	s__uncultured_Blastococcus_sp.
82c1dffc2bbfffad9d331e3f3322a62b	d__Bacteria	p__Proteobacteria	c__Gammaproteobacteria	o__Steroidobacterales	f__Steroidobacteraceae	g__Steroidobacteraceae_unclassified	s__Steroidobacteraceae_unclassified
005873e1ad426fbdaf06928a60592bc3	d__Bacteria	p__Gemmatimonadota	c__Gemmatimonadetes	o__Gemmatimonadales	f__Gemmatimonadaceae	g__Gemmatimonadaceae_unclassified	s__Gemmatimonadaceae_unclassified
36d1eb475b775af42c70af37cf84b037	d__Bacteria	p__Planctomycetota	c__Phycisphaerae	o__Tepidisphaerales	f__WD2101_soil_group	g__WD2101_soil_group_unclassified	s__WD2101_soil_group_unclassified
b1bc3bf5e3a7f01cbf055521401b3a5c	d__Bacteria	p__Actinobacteriota	c__Actinobacteriota	o__Micromonosporales	f__Micromonosporaceae	g__Virgisporangium	s__uncultured_Virgisporangium_sp.
d1cd8845bbcccd7230e430cb283b3d77	d__Bacteria	p__Proteobacteria	c__Alphaproteobacteria	o__Sphingomonadales	f__Sphingomonadaceae	g__Sphingomonas	s__uncultured_Sphingomonas_sp.
c1f909bb911cfa639f28f21a2e55464f	d__Bacteria	p__Proteobacteria	c__Alphaproteobacteria	o__Puniceispirillales	f__Puniceispirillales_Incertae_Sedis	g__Constrictibacter	s__Constrictibacter_unclassified
531117dbb1c79cb337640cc8c576ab01	d__Bacteria	p__Acidobacteriota	c__Thermoanaerobaculia	o__Thermoanaerobaculales	f__Thermoanaerobaculaceae	g__Subgroup_10	s__Subgroup_10_unclassified
11c1d4bd89ad71f24181b13411f15138	d__Bacteria	p__Proteobacteria	c__Proteobacteria_unclassified	o__Proteobacteria_unclassified	f__Proteobacteria_unclassified	g__Proteobacteria_unclassified	s__Proteobacteria_unclassified
2143f1aac70e2385e35069bad6136839	d__Bacteria	p__Actinobacteriota	c__Thermoleophilia	o__Solirubrobacterales	f__67-14	g__67-14_unclassified	s__67-14_unclassified
2cdfeafbe1e2faffc335057aca36b030	d__Bacteria	p__Chloroflexi	c__KD4-96	o__KD4-96_unclassified	f__KD4-96_unclassified	g__KD4-96_unclassified	s__KD4-96_unclassified
0681dc1f05ba4eb8bfaa8e145b50880d	d__Bacteria	p__Bdellovibrionota	c__Oligoflexia	o__Oligoflexales	f__Oligoflexaceae	g__Oligoflexus	s__Oligoflexus_unclassified
340ae1e067cc3b0e3f781fb3267915e1	d__Bacteria	p__Actinobacteriota	c__Thermoleophilia	o__Solirubrobacterales	f__Solirubrobacteraceae	g__Parviterribacter	s__Parviterribacter_unclassified
e1a0815f539aba03e643faead8663805	d__Bacteria	p__Gemmatimonadota	c__Longimicrobia	o__Longimicrobiales	f__Longimicrobiaceae	g__Longimicrobiaceae_unclassified	s__Longimicrobiaceae_unclassified
40480773eaa1d90cf809bd78b3c87844	d__Bacteria	p__Proteobacteria	c__Betaproteobacteria	o__Burkholderiales	f__Burkholderiales_unclassified	g__Burkholderiales_unclassified	s__Burkholderiales_unclassified
e1b7582619af0c62709cce05fdb7683a	d__Bacteria	p__Proteobacteria	c__Gammaproteobacteria	o__Gammaproteobacteria_unclassified	f__Gammaproteobacteria_unclassified	g__Gammaproteobacteria_unclassified	s__Gammaproteobacteria_unclassified
fbd01eccd8f65c72de74e67599176e3a	d__Bacteria	p__Verrucomicrobiota	c__Spartobacteria	o__Spartobacteria_unclassified	f__Spartobacteria_unclassified	g__Spartobacteria_unclassified	s__Spartobacteria_unclassified
ac1d1f43d122e114cd68eb54b7fea836	d__Bacteria	p__Actinobacteriota	c__Rubrobacteria	o__Rubrobacterales	f__Rubrobacteraceae	g__Rubrobacteraceae_unclassified	s__Rubrobacteraceae_unclassified
5456d1bca35e1efd3bdc6b0bafa0d80d	d__Bacteria	p__Acidobacteriota	c__Acidobacteriae	o__Bryobacterales	f__Bryobacteraceae	g__Bryobacter	s__Bryobacter_unclassified
2a1f63bd8a35cbfef80f3631a87a1062	d__Bacteria	p__Planctomycetota	c__Planctomycetes	o__Pirellulales	f__Pirellulaceae	g__Pirellula	s__Pirellula_unclassified
dab1afd11ddd1e0667f1ff8566a7a786	d__Bacteria	p__Planctomycetota	c__Planctomycetes	o__Pirellulales	f__Pirellulaceae	g__Pirellulaceae_unclassified	s__Pirellulaceae_unclassified
bf1c1522184223e7871b1465b3d728c3	d__Bacteria	p__Myxococcota	c__bacteriap25	o__bacteriap25_unclassified	f__bacteriap25_unclassified	g__bacteriap25_unclassified	s__bacteriap25_unclassified
6a01e6341166138b7547f4cc7b45bd9d	d__Bacteria	p__Actinobacteriota	c__Actinobacteriota	o__Actinobacteriota_unclassified	f__Actinobacteriota_unclassified	g__Actinobacteriota_unclassified	s__Actinobacteriota_unclassified
d1c8fa6b1e160af078cdb4e4bb2bb4cb	d__Bacteria	p__Actinobacteriota	c__Actinobacteria	o__Frankiales	f__Geodermatophilaceae	g__Blastococcus	s__Blastococcus_unclassified
4839adc1f069db64ef0e820aa9f0bce4	d__Bacteria	p__Actinobacteriota	c__Actinobacteria	o__Pseudonocardiales	f__Pseudonocardiaceae	g__Actinomycetospora	s__Actinomycetospora_unclassified
364e1c70768b3cd453111453838cdbfc	d__Bacteria	p__Verrucomicrobiota	c__Verrucomicrobiae	o__Chthoniobacterales	f__Chthoniobacteraceae	g__Candidatus_Udaeobacter	s__Candidatus_Udaeobacter_unclassified
048e1e63647bb7fdaec30584ab5968fb	d__Bacteria	p__Acidobacteriota	c__Vicinamibacteria	o__Vicinamibacterales	f__Vicinamibacterales_unclassified	g__Vicinamibacterales_unclassified	s__Vicinamibacterales_unclassified
222144181271de1afb0c4f3d990ee7ce	d__Bacteria	p__Actinobacteriota	c__Actinobacteria	o__Pseudonocardiales	f__Pseudonocardiaceae	g__Pseudonocardia	s__Pseudonocardia_unclassified
a01b5f1a0f9f128ab19f15c242324558	d__Bacteria	p__Gemmatimonadota	c__Gemmatimonadota_unclassified	o__Gemmatimonadota_unclassified	f__Gemmatimonadota_unclassified	g__Gemmatimonadota_unclassified	s__Gemmatimonadota_unclassified
7f1b0b9a17f158cdb662c5ac52bce818	d__Bacteria	p__Acidobacteriota	c__Vicinamibacteria	o__Vicinamibacterales	f__Vicinamibacterales_unclassified	g__Vicinamibacterales_unclassified	s__Vicinamibacterales_unclassified
b1f4d777e99f983534d51140bc044e79	d__Bacteria	p__Abditibacteriota	c__Abditibacteria	o__Abditibacteriales	f__Abditibacteriaceae	g__Abditibacterium	s__Abditibacterium_unclassified
f1ee55cac6dd5bd085203f24802efdb5	d__Bacteria	p__Actinobacteriota	c__MB-A2-108	o__MB-A2-108_unclassified	f__MB-A2-108_unclassified	g__MB-A2-108_unclassified	s__MB-A2-108_unclassified
2887953c1ff47340e9d33ada8dec3f3b	d__Bacteria	p__Planctomycetota	c__Planctomycetes	o__Gemmatales	f__Gemmataceae	g__Gemmata	s__Gemmata_unclassified
fe1ae70aa2a8f6d39390900b002b789d	d__Bacteria	p__Acidobacteriota	c__Vicinamibacteria	o__Vicinamibacterales	f__Vicinamibacteraceae	g__Vicinamibacteraceae_unclassified	s__Vicinamibacteraceae_unclassified
2d1d5eac40f7d8faf176f29f9cbd73bc	d__Bacteria	p__Planctomycetota	c__Planctomycetes	o__Gemmatales	f__Gemmataceae	g__Fimbriiglobus	s__Fimbriiglobus_unclassified
eeab1d8f948d8bb977f0fb73641c08a4	d__Bacteria	p__Planctomycetota	c__Phycisphaerae	o__Tepidisphaerales	f__WD2101_soil_group	g__WD2101_soil_group_unclassified	s__WD2101_soil_group_unclassified
92098fdd1e99fc81c2500e96262007a6	d__Bacteria	p__Bacteroidota	c__Rhodothermia	o__Rhodothermales	f__Rhodothermaceae	g__Rhodothermaceae_unclassified	s__Rhodothermaceae_unclassified
a1b47728fff566c4bb742ba1039c65d4	d__Bacteria	p__Gemmatimonadota	c__Longimicrobia	o__Longimicrobiales	f__Longimicrobiaceae	g__Longimicrobiaceae_unclassified	s__Longimicrobiaceae_unclassified
449dab1d138541a8184b57950de03a5d	d__Bacteria	p__Proteobacteria	c__Alphaproteobacteria	o__Rhizobiales	f__Rhizobiales_Incertae_Sedis	g__Phreatobacter	s__Phreatobacter_unclassified
9756925cccb1ceb5162b3bdf68649e60	d__Bacteria	p__Proteobacteria	c__Gammaproteobacteria	o__Burkholderiales	f__Oxalobacteraceae	g__Massilia	s__Massilia_unclassified
7b1ce5fa36d6a7c802df0b4aadec1aa0	d__Bacteria	p__Actinobacteriota	c__Thermoleophilia	o__Solirubrobacterales	f__67-14	g__67-14_unclassified	s__67-14_unclassified
d1b6f966524def36caac625b96f3fa0b	d__Bacteria	p__Planctomycetota	c__Phycisphaerae	o__Tepidisphaerales	f__WD2101_soil_group	g__WD2101_soil_group_unclassified	s__WD2101_soil_group_unclassified
f1e70e48c789800cb17472f1204662b8	d__Bacteria	p__Planctomycetota	c__Phycisphaerae	o__Tepidisphaerales	f__WD2101_soil_group	g__WD2101_soil_group_unclassified	s__WD2101_soil_group_unclassified
cb01ea5362d34329066eb74ba640d4a7	d__Bacteria	p__Myxococcota	c__Polyangia	o__Haliangiales	f__Haliangiaceae	g__Haliangium	s__Haliangium_unclassified
b1fdcbae2a367e97705f64b39f95ec15	d__Bacteria	p__Planctomycetota	c__Phycisphaerae	o__Tepidisphaerales	f__WD2101_soil_group	g__WD2101_soil_group_unclassified	s__WD2101_soil_group_unclassified
6f1f2e36e00913a53087122d71cc996f	d__Bacteria	p__Proteobacteria	c__Alphaproteobacteria	o__Sphingomonadales	f__Sphingomonadaceae	g__Sphingomonas	s__uncultured_Sphingomonas_sp.
f1f1318b160f848dc697f1fba5aea44e	d__Bacteria	p__Acidobacteriota	c__Acidobacteriota_unclassified	o__Acidobacteriota_unclassified	f__Acidobacteriota_unclassified	g__Acidobacteriota_unclassified	s__Acidobacteriota_unclassified
57e1c55825a137aa47bf8e7d176334b8	d__Bacteria	p__Acidobacteriota	c__Blastocatellia	o__Pyrinomonadales	f__Pyrinomonadaceae	g__RB41	s__RB41_unclassified
30b1a5861c6f6d1f0c2dccbdb39dd36f	d__Bacteria	p__Actinobacteriota	c__Actinobacteriota	o__Actinobacteriota_unclassified	f__Actinobacteriota_unclassified	g__Actinobacteriota_unclassified	s__Actinobacteriota_unclassified
ab1b4d5571a4452e759a6daa0263c4a1	d__Bacteria	p__Proteobacteria	c__Alphaproteobacteria	o__Sphingomonadales	f__Sphingomonadaceae	g__Sphingomonas	s__Sphingomonas_unclassified
c1b058f240d5bcbea838607d37c1930c	d__Bacteria	p__Acidobacteriota	c__Holophagae	o__Subgroup_7	f__Subgroup_7_unclassified	g__Subgroup_7_unclassified	s__Subgroup_7_unclassified
2da1d071d72cbf6eebdc98f2272d9e42	d__Bacteria	p__Abditibacteriota	c__Abditibacteria	o__Abditibacteriales	f__Abditibacteriaceae	g__Abditibacterium	s__Abditibacterium_unclassified
830ff1f0bcad28b13d193be6c0877b99	d__Bacteria	p__Proteobacteria	c__Deltaproteobacteria	o__Deltaproteobacteria_unclassified	f__Deltaproteobacteria_unclassified	g__Deltaproteobacteria_unclassified	s__Deltaproteobacteria_unclassified
42ea1e977e6c7327b3674956c22e7cdb	d__Bacteria	p__Proteobacteria	c__Alphaproteobacteria	o__Acetobacterales	f__Acetobacteraceae	g__Craurococcus-Caldovatus	s__Craurococcus-Caldovatus_unclassified
6f1a08006a9616411dfb47dd85409fef	d__Bacteria	p__Acidobacteriota	c__Vicinamibacteria	o__Vicinamibacterales	f__Vicinamibacterales_unclassified	g__Vicinamibacterales_unclassified	s__Vicinamibacterales_unclassified
0aa1a7db65818fdd1246294198f28067	d__Bacteria	p__Acidobacteriota	c__Blastocatellia	o__Pyrinomonadales	f__Pyrinomonadaceae	g__RB41	s__RB41_unclassified
6b1a6b25d47111a390644e3bf66f1aa8	d__Bacteria	p__Acidobacteriota	c__Vicinamibacteria	o__Vicinamibacterales	f__Vicinamibacteraceae	g__Vicinamibacteraceae_unclassified	s__Vicinamibacteraceae_unclassified
bf1cc925238aff4f4c9621fd1ea26c80	d__Bacteria	p__Gemmatimonadota	c__S0134_terrestrial_group	o__S0134_terrestrial_group_unclassified	f__S0134_terrestrial_group_unclassified	g__S0134_terrestrial_group_unclassified	s__S0134_terrestrial_group_unclassified
08e1c9d470aa3df0624a572c43701ef0	d__Bacteria	p__Acidobacteriota	c__Vicinamibacteria	o__Vicinamibacterales	f__Vicinamibacteraceae	g__Vicinamibacteraceae_unclassified	s__Vicinamibacteraceae_unclassified
556d1a361396a1f255ab850037946cfb	d__Bacteria	p__Actinobacteriota	c__Actinobacteria	o__Frankiales	f__Geodermatophilaceae	g__Geodermatophilus	s__Geodermatophilus_unclassified
aac1a4d003f0cad13d9e193028c82aa8	d__Bacteria	p__Actinobacteriota	c__Actinobacteria	o__Propionibacteriales	f__Nocardioidaceae	g__Nocardioides	s__Nocardioides_unclassified
43bde01dc3526f6ca804dcae92200255	d__Bacteria	p__Myxococcota	c__Polyangia	o__Haliangiales	f__Haliangiaceae	g__Haliangium	s__Haliangium_unclassified
7b1aa7487934cd218299ac38ab3274ca	d__Bacteria	p__Actinobacteriota	c__Actinobacteriota	o__Actinobacteriota_unclassified	f__Actinobacteriota_unclassified	g__Actinobacteriota_unclassified	s__Actinobacteriota_unclassified
6b1bee9d16307b68858ebe140abac970	d__Bacteria	p__Gemmatimonadota	c__Gemmatimonadetes	o__Gemmatimonadales	f__Gemmatimonadaceae	g__Gemmatimonas	s__Gemmatimonas_unclassified
bb1bbbc8171b029b87522e7876023f96	d__Bacteria	p__Planctomycetota	c__Phycisphaerae	o__Tepidisphaerales	f__WD2101_soil_group	g__WD2101_soil_group_unclassified	s__WD2101_soil_group_unclassified
597e1e06b0161a55b69cf839b533bdca	d__Bacteria	p__Acidobacteriota	c__Vicinamibacteria	o__Vicinamibacterales	f__Vicinamibacteraceae	g__Vicinamibacteraceae_unclassified	s__Vicinamibacteraceae_unclassified
8b1a6727a298d070f49b2aa40d050275	d__Bacteria	p__Acidobacteriota	c__Vicinamibacteria	o__Vicinamibacterales	f__Vicinamibacteraceae	g__Vicinamibacteraceae_unclassified	s__Vicinamibacteraceae_unclassified
1a1cae243eb71e00c9298130bb1e320c	d__Bacteria	p__Firmicutes	c__Firmicutes_unclassified	o__Firmicutes_unclassified	f__Firmicutes_unclassified	g__Firmicutes_unclassified	s__Firmicutes_unclassified
20fbfd1c36b4f3933ecc0b684ff972a0	d__Bacteria	p__Actinobacteriota	c__Actinobacteriota	o__Streptosporangiales	f__Thermomonosporaceae	g__Actinomadura	s__Actinomadura_sp.
e1d9ebffc8cabfdfecc8a7a7be776126	d__Bacteria	p__Planctomycetota	c__Phycisphaerae	o__Phycisphaerales	f__Phycisphaeraceae	g__Phycisphaeraceae_unclassified	s__Phycisphaeraceae_unclassified
255dc1b4e23638aab73d73e49a6e1c13	d__Bacteria	p__Verrucomicrobiota	c__Verrucomicrobiae	o__Chthoniobacterales	f__Chthoniobacteraceae	g__Candidatus_Udaeobacter	s__Candidatus_Udaeobacter_unclassified
1712141eb1c62cad1be2b1050afd9aec	d__Bacteria	p__Planctomycetota	c__Planctomycetes	o__Gemmatales	f__Gemmataceae	g__Gemmata	s__Gemmata_unclassified
5f01f73abf7bd213e623db9aa1006743	d__Bacteria	p__Acidobacteriota	c__Holophagae	o__Subgroup_7	f__Subgroup_7_unclassified	g__Subgroup_7_unclassified	s__Subgroup_7_unclassified
8b1bb38c9f5c8caf653a1888c2b40041	d__Bacteria	p__Acidobacteriota	c__Subgroup_25	o__Subgroup_25_unclassified	f__Subgroup_25_unclassified	g__Subgroup_25_unclassified	s__Subgroup_25_unclassified
157b1ff19dd54bbbd85f940cf5041eeb	d__Bacteria	p__Bacteroidota	c__Bacteroidia	o__Cytophagales	f__Cytophagaceae	g__Rhodocytophaga	s__Rhodocytophaga_unclassified
27e1a7a766634734459f6001e67b67c5	d__Bacteria	p__Acidobacteriota	c__Vicinamibacteria	o__Vicinamibacterales	f__Vicinamibacteraceae	g__Vicinamibacteraceae_unclassified	s__Vicinamibacteraceae_unclassified
b1fc7353d3a7988ef74e7962fd1e9be0	d__Bacteria	p__Chloroflexi	c__Ktedonobacteria	o__C0119	f__C0119_unclassified	g__C0119_unclassified	s__C0119_unclassified
c1c0d31d35abf1d28abf0a6c3799dd0d	d__Bacteria	p__Bacteroidota	c__Flavobacteriia	o__Flavobacteriia_unclassified	f__Flavobacteriia_unclassified	g__Flavobacteriia_unclassified	s__Flavobacteriia_unclassified
e1b5c291a61efa2a7082452244efbbfd	d__Bacteria	p__Proteobacteria	c__Alphaproteobacteria	o__Sphingomonadales	f__Sphingomonadaceae	g__Altererythrobacter	s__Altererythrobacter_unclassified
68c1ff5ec1c47ffb1896de44928c0933	d__Bacteria	p__Planctomycetota	c__Phycisphaerae	o__Pla1_lineage	f__Pla1_lineage_unclassified	g__Pla1_lineage_unclassified	s__Pla1_lineage_unclassified
61ff1c5395dcf201316bc704cd06271c	d__Bacteria	p__Planctomycetota	c__Planctomycetes	o__Gemmatales	f__Gemmataceae	g__Gemmataceae_unclassified	s__Gemmataceae_unclassified
dee1e87314036a86a2b87535fb35bda9	d__Bacteria	p__Verrucomicrobiota	c__Verrucomicrobiae	o__Pedosphaerales	f__Pedosphaeraceae	g__Pedosphaeraceae_unclassified	s__Pedosphaeraceae_unclassified
90f1fc127757af7496d251670ebf9c73	d__Bacteria	p__Actinobacteriota	c__Thermoleophilia	o__Gaiellales	f__Gaiellales_unclassified	g__Gaiellales_unclassified	s__Gaiellales_unclassified
da1dbaa408f3ce3c0ca87606553efbbd	d__Bacteria	p__Proteobacteria	c__Gammaproteobacteria	o__Enterobacterales	f__Morganellaceae	g__Proteus	s__Proteus_mirabilis
84800b1cb27ad4917920e077353f1710	d__Bacteria	p__Acidobacteriota	c__Vicinamibacteria	o__Vicinamibacterales	f__Vicinamibacteraceae	g__Vicinamibacteraceae_unclassified	s__Vicinamibacteraceae_unclassified
ba1b3c290ff775af28e4da9210e01985	d__Bacteria	p__Proteobacteria	c__Proteobacteria_unclassified	o__Proteobacteria_unclassified	f__Proteobacteria_unclassified	g__Proteobacteria_unclassified	s__Proteobacteria_unclassified
efbbebf1d36a1731b4c75984ea88aeb9	d__Bacteria	p__Entotheonellaeota	c__Entotheonellia	o__Entotheonellales	f__Entotheonellaceae	g__Entotheonellaceae_unclassified	s__Entotheonellaceae_unclassified
86bd1fe7a0c99df4a7169009dbe246f7	d__Bacteria	p__Acidobacteriota	c__Vicinamibacteria	o__Vicinamibacterales	f__Vicinamibacteraceae	g__Vicinamibacteraceae_unclassified	s__Vicinamibacteraceae_unclassified
2f1ef2c1f2ce14d4fe565d425b7d98ea	d__Bacteria	p__Bacteroidota	c__Bacteroidia	o__Cytophagales	f__Spirosomaceae	g__Spirosomaceae_unclassified	s__Spirosomaceae_unclassified
10276b1f9a0fc8e4ee0e20f68246593d	d__Bacteria	p__Gemmatimonadota	c__S0134_terrestrial_group	o__S0134_terrestrial_group_unclassified	f__S0134_terrestrial_group_unclassified	g__S0134_terrestrial_group_unclassified	s__S0134_terrestrial_group_unclassified
a1f179b3f8497b3637532b6f8a0a63b3	d__Bacteria	p__Acidobacteriota	c__Vicinamibacteria	o__Vicinamibacterales	f__Vicinamibacterales_unclassified	g__Vicinamibacterales_unclassified	s__Vicinamibacterales_unclassified
dc1c51073d74dbd7436786cb666f3dcc	d__Bacteria	p__Actinobacteriota	c__Actinobacteria	o__Propionibacteriales	f__Nocardioidaceae	g__Nocardioides	s__Nocardioides_unclassified
b2c31a55c7fc0e72e6ce49d93e50d659	d__Bacteria	p__Gemmatimonadota	c__Gemmatimonadetes	o__Gemmatimonadales	f__Gemmatimonadaceae	g__Gemmatimonadaceae_unclassified	s__Gemmatimonadaceae_unclassified
eff2c5bbe2641c3fcb78b5d6ff5b8782	d__Bacteria	p__Bacteroidota	c__Bacteroidia	o__Cytophagales	f__Microscillaceae	g__Ohtaekwangia	s__Ohtaekwangia_unclassified
f2e5c78af36943bf851f863e25e5dffc	d__Bacteria	p__Acidobacteriota	c__Acidobacteriota_unclassified	o__Acidobacteriota_unclassified	f__Acidobacteriota_unclassified	g__Acidobacteriota_unclassified	s__Acidobacteriota_unclassified
a2c5bd4c1ba0a57b31b3cbabf7d4c87e	d__Bacteria	p__Actinobacteriota	c__Actinobacteria	o__Propionibacteriales	f__Nocardioidaceae	g__Nocardioides	s__Nocardioides_unclassified
425605eaaaeec2bd28c30cd245c06986	d__Bacteria	p__Actinobacteriota	c__Actinobacteriota	o__Actinobacteriota_unclassified	f__Actinobacteriota_unclassified	g__Actinobacteriota_unclassified	s__Actinobacteriota_unclassified
9ac2af1b6bf335a6a048efa36ad524f9	d__Bacteria	p__Actinobacteriota	c__Acidimicrobiia	o__Acidimicrobiia_unclassified	f__Acidimicrobiia_unclassified	g__Acidimicrobiia_unclassified	s__Acidimicrobiia_unclassified
1f2d36a6749af56b7eefcf62828587bd	d__Bacteria	p__Armatimonadota	c__Armatimonadia	o__Armatimonadales	f__Armatimonadales_unclassified	g__Armatimonadales_unclassified	s__Armatimonadales_unclassified
02eb2b126e9a00763096234e2b68bb61	d__Bacteria	p__Acidobacteriota	c__Acidobacteriota_unclassified	o__Acidobacteriota_unclassified	f__Acidobacteriota_unclassified	g__Acidobacteriota_unclassified	s__Acidobacteriota_unclassified
339fe2c676c1c9f8122bf6dec7397a1e	d__Bacteria	p__Chloroflexi	c__P2-11E	o__P2-11E_unclassified	f__P2-11E_unclassified	g__P2-11E_unclassified	s__P2-11E_unclassified
63369e2a065b33b5df239300297f75a2	d__Bacteria	p__Proteobacteria	c__Alphaproteobacteria	o__Rhizobiales	f__Rhizobiaceae	g__Mesorhizobium	s__Mesorhizobium_unclassified
190ff2b7270cc6bbcc686c271dee6c2a	d__Bacteria	p__Actinobacteriota	c__Actinobacteria	o__Pseudonocardiales	f__Pseudonocardiaceae	g__Saccharothrix	s__Saccharothrix_unclassified
1e2c5eac5b085d3cc9d7e17bf8d01725	d__Bacteria	p__Actinobacteriota	c__Actinobacteriota	o__Geodermatophilales	f__Geodermatophilaceae	g__Geodermatophilus	s__Geodermatophilus_sp._RKEM_688
7ad2b30fae1339ea84ad9fcf9a546489	d__Bacteria	p__Bacteroidota	c__Bacteroidia	o__Bacteroidales	f__Porphyromonadaceae	g__Porphyromonas	s__Porphyromonas_endodontalis
ce2b6a746ccccdf5f1f1e3e009a30445	d__Bacteria	p__Actinobacteriota	c__Actinobacteria	o__Propionibacteriales	f__Nocardioidaceae	g__Nocardioides	s__Nocardioides_unclassified
b2f962b57f2901f774ae71bcf25ad71e	d__Bacteria	p__Actinobacteriota	c__Acidimicrobiia	o__Acidimicrobiia_unclassified	f__Acidimicrobiia_unclassified	g__Acidimicrobiia_unclassified	s__Acidimicrobiia_unclassified
91480753bf2bba6de1aea92f56b8e890	d__Bacteria	p__Proteobacteria	c__Gammaproteobacteria	o__Gammaproteobacteria_unclassified	f__Gammaproteobacteria_unclassified	g__Gammaproteobacteria_unclassified	s__Gammaproteobacteria_unclassified
9f2ee7ecb05739d1a6335fbe55345a1b	d__Bacteria	p__Proteobacteria	c__Alphaproteobacteria	o__Tistrellales	f__Geminicoccaceae	g__Geminicoccaceae_unclassified	s__Geminicoccaceae_unclassified
30f02e23895035248f2620ab2c892ea5	d__Bacteria	p__Actinobacteriota	c__Actinobacteria	o__Propionibacteriales	f__Nocardioidaceae	g__Nocardioides	s__Nocardioides_unclassified
fa2c9226ae0c0b05dda9038c7a74e4b5	d__Bacteria	p__Bacteroidota	c__Bacteroidia	o__Bacteroidales	f__Muribaculaceae	g__Muribaculaceae_unclassified	s__Muribaculaceae_unclassified
dce2ccf0b9bde4b946f2519a04629301	d__Bacteria	p__Elusimicrobiota	c__Elusimicrobia	o__Lineage_IV	f__Lineage_IV_unclassified	g__Lineage_IV_unclassified	s__Lineage_IV_unclassified
9964ab2f2b5bc6980aa8d2d657128231	d__Bacteria	p__Actinobacteriota	c__Acidimicrobiia	o__Acidimicrobiales	f__Acidimicrobiales_unclassified	g__Acidimicrobiales_unclassified	s__Acidimicrobiales_unclassified
755deae2bcce89784150837743335f42	d__Bacteria	p__Actinobacteriota	c__Actinobacteriota	o__Geodermatophilales	f__Geodermatophilaceae	g__Geodermatophilus	s__Geodermatophilus_chilensis
ec2d758f906c318d4101e09aab234663	d__Bacteria	p__Actinobacteriota	c__Thermoleophilia	o__Gaiellales	f__Gaiellales_unclassified	g__Gaiellales_unclassified	s__Gaiellales_unclassified
116cee2e529dd961173438303484c229	d__Bacteria	p__Proteobacteria	c__Alphaproteobacteria	o__Rhizobiales	f__Rhizobiales_Incertae_Sedis	g__Alsobacter	s__Alsobacter_unclassified
9f2a7f076bf692cd110a334accc8703c	d__Bacteria	p__Proteobacteria	c__Gammaproteobacteria	o__Pseudomonadales	f__Moraxellaceae	g__Acinetobacter	s__Acinetobacter_sp._DSP11
728288db2d4f0c5fc6482f7dbbb598de	d__Bacteria	p__Patescibacteria	c__Saccharimonadia	o__Saccharimonadales	f__LWQ8	g__LWQ8_unclassified	s__LWQ8_unclassified
4ca2f3f4d356888aca3973eb42fc3381	d__Bacteria	p__Bacteroidota	c__Rhodothermia	o__Rhodothermales	f__Rhodothermaceae	g__Rhodothermaceae_unclassified	s__Rhodothermaceae_unclassified
fbb2c01948126d8b7e6cbdb6369b8f5e	d__Bacteria	p__Proteobacteria	c__Alphaproteobacteria	o__Sphingomonadales	f__Erythrobacteraceae	g__Altererythrobacter	s__Altererythrobacter_sp._MMH1-3
ac2da9cc938b93c2b2df881a3250bb68	d__Bacteria	p__Deinococcota	c__Deinococci	o__Deinococcales	f__Trueperaceae	g__Truepera	s__Truepera_unclassified
8f2bd143216ef846afbef32b69cf88b6	d__Bacteria	p__Planctomycetota	c__Planctomycetes	o__Planctomycetales	f__Planctomycetales_unclassified	g__Planctomycetales_unclassified	s__Planctomycetales_unclassified
483789f2f76ad216aebad2bc9fad810e	d__Bacteria	p__Planctomycetota	c__Planctomycetes	o__Isosphaerales	f__Isosphaeraceae	g__Isosphaeraceae_unclassified	s__Isosphaeraceae_unclassified
10441b2c622861b2b58ee7ecf9858505	d__Bacteria	p__Planctomycetota	c__Planctomycetes	o__Pirellulales	f__Pirellulaceae	g__Pirellula	s__Pirellula_unclassified
e2f89a3a4efc657a5d49f775eff531d9	d__Bacteria	p__Firmicutes	c__Clostridia	o__Christensenellales	f__Christensenellaceae	g__Christensenellaceae_R-7_group	s__Christensenellaceae_R-7_group_unclassified
569b2f4ca827090e4b054887ac7686e8	d__Bacteria	p__Acidobacteriota	c__Holophagae	o__Subgroup_7	f__Subgroup_7_unclassified	g__Subgroup_7_unclassified	s__Subgroup_7_unclassified
95e2dabfd4a9347df86db01dea577580	d__Bacteria	p__Gemmatimonadota	c__Gemmatimonadetes	o__Gemmatimonadales	f__Gemmatimonadaceae	g__Gemmatimonadaceae_unclassified	s__Gemmatimonadaceae_unclassified
9bc2defd962555fe386edefaec3361d9	d__Bacteria	p__Myxococcota	c__Polyangia	o__Polyangiales	f__Phaselicystidaceae	g__Phaselicystis	s__Phaselicystis_unclassified
13674f2d2db81dfb10a1e26298dfe082	d__Bacteria	p__Gemmatimonadota	c__S0134_terrestrial_group	o__S0134_terrestrial_group_unclassified	f__S0134_terrestrial_group_unclassified	g__S0134_terrestrial_group_unclassified	s__S0134_terrestrial_group_unclassified
a2e3424b352c258c7efcf53381971fac	d__Bacteria	p__Chloroflexi	c__TK10	o__TK10_unclassified	f__TK10_unclassified	g__TK10_unclassified	s__TK10_unclassified
3f2a04eacef4eae277faeee1d007cd26	d__Bacteria	p__Planctomycetota	c__Phycisphaerae	o__Tepidisphaerales	f__WD2101_soil_group	g__WD2101_soil_group_unclassified	s__WD2101_soil_group_unclassified
faac2f0531f9b3d65b420efff6a82544	d__Bacteria	p__Acidobacteriota	c__Blastocatellia	o__Pyrinomonadales	f__Pyrinomonadaceae	g__RB41	s__RB41_unclassified
f2c508bfdc45bb35bdec469d34993c58	d__Bacteria	p__Chloroflexi	c__Anaerolineae	o__SBR1031	f__A4b	g__A4b_unclassified	s__A4b_unclassified
1e2b287d19fdbe6bc4293aebce7f242d	d__Bacteria	p__Chloroflexi	c__Chloroflexia	o__Chloroflexales	f__Roseiflexaceae	g__Kouleothrix	s__uncultured_Kouleothrix_sp.
a2dd6a1bf439dee0427a59f0ac94eeba	d__Bacteria	p__Acidobacteriota	c__Vicinamibacteria	o__Vicinamibacterales	f__Vicinamibacteraceae	g__Vicinamibacteraceae_unclassified	s__Vicinamibacteraceae_unclassified
1451d2e6a438b8e8eb565395eac8885f	d__Bacteria	p__Proteobacteria	c__Alphaproteobacteria	o__Alphaproteobacteria_unclassified	f__Alphaproteobacteria_unclassified	g__Alphaproteobacteria_unclassified	s__Alphaproteobacteria_unclassified
a2b56b6f82c3c16ef019856fe4550a88	d__Bacteria	p__Chloroflexi	c__KD4-96	o__KD4-96_unclassified	f__KD4-96_unclassified	g__KD4-96_unclassified	s__KD4-96_unclassified
5e2c8573aaa4c712ff9081cc1a599059	d__Bacteria	p__Proteobacteria	c__Alphaproteobacteria	o__Acetobacterales	f__Acetobacteraceae	g__Craurococcus-Caldovatus	s__Craurococcus-Caldovatus_unclassified
5f2c73f6a34e52051662fbbbc68a23ff	d__Bacteria	p__Cyanobacteria	c__Vampirivibrionia	o__Gastranaerophilales	f__Gastranaerophilales_unclassified	g__Gastranaerophilales_unclassified	s__Gastranaerophilales_unclassified
1be2fcef59acbfe4378d68936c9abb94	d__Bacteria	p__Chloroflexi	c__Chloroflexia	o__Thermomicrobiales	f__JG30-KF-CM45	g__JG30-KF-CM45_unclassified	s__JG30-KF-CM45_unclassified
1efb02ea9476d5554fc30f6ab7f36a23	d__unclassified	p__unclassified	c__unclassified	o__unclassified	f__unclassified	g__unclassified	s__unclassified
df2bac6331bd440b52c457069e09ca7d	d__Bacteria	p__Actinobacteriota	c__Actinobacteriota	o__Streptosporangiales	f__Thermomonosporaceae	g__Actinomadura	s__Actinomadura_fulvescens
6e2eb98a7e69c444fc17593f4b2add48	d__Bacteria	p__Chloroflexi	c__Chloroflexia	o__Thermomicrobiales	f__JG30-KF-CM45	g__JG30-KF-CM45_unclassified	s__JG30-KF-CM45_unclassified
22cfd2ee0918e933ec93239ae03d24b0	d__Bacteria	p__Actinobacteriota	c__Actinobacteria	o__Micrococcales	f__Microbacteriaceae	g__Naasia	s__Naasia_unclassified
1aefae2ced16facfe18c05704066e4fa	d__Bacteria	p__Actinobacteriota	c__Thermoleophilia	o__Solirubrobacterales	f__67-14	g__67-14_unclassified	s__67-14_unclassified
35b2a9156fb929b3e8bc8242904d5b25	d__Bacteria	p__Planctomycetota	c__Planctomycetes	o__Gemmatales	f__Gemmataceae	g__Gemmataceae_unclassified	s__Gemmataceae_unclassified
83b2f9c2014fd76b2a311390f8a6c3f9	d__Bacteria	p__Bacteroidota	c__Kapabacteria	o__Kapabacteriales	f__Kapabacteriales_unclassified	g__Kapabacteriales_unclassified	s__Kapabacteriales_unclassified
d2cef85d2695eb0e6bf9d9761fa12d44	d__Bacteria	p__Actinobacteriota	c__Actinobacteria	o__0319-7L14	f__0319-7L14_unclassified	g__0319-7L14_unclassified	s__0319-7L14_unclassified
df2eb86b1b5da7cf451d8d4939b75fa5	d__Bacteria	p__Acidobacteriota	c__Vicinamibacteria	o__Vicinamibacterales	f__Vicinamibacteraceae	g__Vicinamibacteraceae_unclassified	s__Vicinamibacteraceae_unclassified
c2d0fb2fb270dd456ec52e3d4f742e5c	d__Bacteria	p__Planctomycetota	c__Planctomycetes	o__Gemmatales	f__Gemmataceae	g__Gemmataceae_unclassified	s__Gemmataceae_unclassified
a2a78d767f80f62abfc72cf3f5a36795	d__Bacteria	p__Proteobacteria	c__Alphaproteobacteria	o__Caulobacterales	f__Caulobacteraceae	g__Brevundimonas	s__Brevundimonas_sp._NA61
ce2b71a4e1e96cbae5048bf70319824a	d__Bacteria	p__Bacteroidota	c__Sphingobacteriia	o__Sphingobacteriales	f__Sphingobacteriaceae	g__Sphingobacterium	s__uncultured_Sphingobacterium_sp.
14a2d1e7b8d6deccf59de82fca1247ee	d__unclassified	p__unclassified	c__unclassified	o__unclassified	f__unclassified	g__unclassified	s__unclassified
7dd2bce39be8a1ed844db80d8936d271	d__Bacteria	p__Actinobacteriota	c__Rubrobacteria	o__Rubrobacterales	f__Rubrobacteriaceae	g__Rubrobacter	s__Rubrobacter_unclassified
46ec2a875f85ab25e1c29f7d95bee42e	d__Bacteria	p__Abditibacteriota	c__Abditibacteria	o__Abditibacteriales	f__Abditibacteriaceae	g__Abditibacterium	s__Abditibacterium_unclassified
16c2e6ab8bd4144bf2e286368436e88d	d__unclassified	p__unclassified	c__unclassified	o__unclassified	f__unclassified	g__unclassified	s__unclassified
dcd2c35ae1657de66218e49e8ece9a0a	d__Bacteria	p__Actinobacteriota	c__Thermoleophilia	o__Gaiellales	f__Gaiellales_unclassified	g__Gaiellales_unclassified	s__Gaiellales_unclassified
a2b0e48d0addfcd92a1fb86dd7ee171b	d__Bacteria	p__Actinobacteriota	c__Actinobacteria	o__Pseudonocardiales	f__Pseudonocardiaceae	g__Crossiella	s__Crossiella_unclassified
c2d0226a1dcea680b6a0cea55d6e926f	d__Bacteria	p__Myxococcota	c__Polyangia	o__Polyangiales	f__BIrii41	g__BIrii41_unclassified	s__BIrii41_unclassified
a2c5dd097e715633217b4039048d3da5	d__Bacteria	p__Actinobacteriota	c__Actinobacteriota	o__Actinomycetales	f__Actinomycetales_unclassified	g__Actinomycetales_unclassified	s__Actinomycetales_unclassified
c2d2fb08a82559fcaf6e5e7327c7df47	d__Bacteria	p__Entotheonellaeota	c__Entotheonellia	o__Entotheonellales	f__Entotheonellaceae	g__Entotheonellaceae_unclassified	s__Entotheonellaceae_unclassified
3091f2b0da8ca90c41f0b673aeabb316	d__Bacteria	p__Bacteroidota	c__Bacteroidia	o__Chitinophagales	f__Chitinophagaceae	g__Edaphobaculum	s__Edaphobaculum_unclassified
6f2cb5a14dc090780921a55727199cb8	d__Bacteria	p__Gemmatimonadota	c__Gemmatimonadota_unclassified	o__Gemmatimonadota_unclassified	f__Gemmatimonadota_unclassified	g__Gemmatimonadota_unclassified	s__Gemmatimonadota_unclassified
cb2ce2459c94a2b4c09338c2cda86944	d__Bacteria	p__Abditibacteriota	c__Abditibacteria	o__Abditibacteriales	f__Abditibacteriaceae	g__Abditibacterium	s__Abditibacterium_unclassified
6a2c8e84ff85e6ab3296d36a91766e9b	d__Bacteria	p__Acidobacteriota	c__Vicinamibacteria	o__Vicinamibacterales	f__Vicinamibacterales_unclassified	g__Vicinamibacterales_unclassified	s__Vicinamibacterales_unclassified
c2e680545c09c52d96b051a47a32fd8e	d__Bacteria	p__Planctomycetota	c__Phycisphaerae	o__Tepidisphaerales	f__WD2101_soil_group	g__WD2101_soil_group_unclassified	s__WD2101_soil_group_unclassified
2d2f4c388704cc3f1cd06208be28ea3e	d__Bacteria	p__Proteobacteria	c__Alphaproteobacteria	o__Rhizobiales	f__Hyphomicrobiaceae	g__Devosia	s__Devosia_sp._Emb19
a2d83ada0796b0978361e12e5c357f9f	d__Bacteria	p__Acidobacteriota	c__Vicinamibacteria	o__Vicinamibacterales	f__Vicinamibacteraceae	g__Vicinamibacteraceae_unclassified	s__Vicinamibacteraceae_unclassified
7f02dc12f6ba9478b0970f2aafac1dc0	d__Bacteria	p__Myxococcota	c__Polyangia	o__Haliangiales	f__Haliangiaceae	g__Haliangium	s__Haliangium_unclassified
e2fa061cc1b1a661598e8d95db624cd0	d__Bacteria	p__Proteobacteria	c__Alphaproteobacteria	o__Rhizobiales	f__Rhizobiales_unclassified	g__Rhizobiales_unclassified	s__Rhizobiales_unclassified
ff2c124f79695e3d098974d795bad30d	d__Bacteria	p__Planctomycetota	c__Planctomycetes	o__Isosphaerales	f__Isosphaeraceae	g__Isosphaeraceae_unclassified	s__Isosphaeraceae_unclassified
5d2a22cbdd4f3794f37915b88de128c1	d__Bacteria	p__Chloroflexi	c__Chloroflexia	o__Kallotenuales	f__AKIW781	g__AKIW781_unclassified	s__AKIW781_unclassified
5b2e52498cb519f41231b4299756ffc8	d__Bacteria	p__Proteobacteria	c__Alphaproteobacteria	o__Rhodospirillales	f__Acetobacteraceae	g__Craurococcus	s__Craurococcus_sp._HM28-1
1989fe2b51ca3099f5c27b2de5b32bb8	d__Bacteria	p__Acidobacteriota	c__Vicinamibacteria	o__Vicinamibacterales	f__Vicinamibacteraceae	g__Vicinamibacteraceae_unclassified	s__Vicinamibacteraceae_unclassified
c2a51060d5c5ed9dac1ef4248d7ee3cf	d__Bacteria	p__Proteobacteria	c__Betaproteobacteria	o__Burkholderiales	f__Oxalobacteraceae	g__Massilia	s__Massilia_dura
eb2d3d6cf2ce45924ad25c5d26970974	d__Bacteria	p__Firmicutes	c__Bacilli	o__Lactobacillales	f__Lactobacillaceae	g__Lactobacillus	s__Lactobacillus_intestinalis
f2a6e7098de3badb7b2d588f9bb6d764	d__Bacteria	p__Proteobacteria	c__Alphaproteobacteria	o__Rhizobiales	f__Beijerinckiaceae	g__Beijerinckiaceae_unclassified	s__Beijerinckiaceae_unclassified
ca2cace08666ccb7d3c9dde8c81a5e85	d__Bacteria	p__Gemmatimonadota	c__AKAU4049	o__AKAU4049_unclassified	f__AKAU4049_unclassified	g__AKAU4049_unclassified	s__AKAU4049_unclassified
ce2d8fec036e4f7b8cb9ee773858bad0	d__Bacteria	p__Actinobacteriota	c__MB-A2-108	o__MB-A2-108_unclassified	f__MB-A2-108_unclassified	g__MB-A2-108_unclassified	s__MB-A2-108_unclassified
5e2ddfb43a7c362ad61bcc91765e7452	d__Bacteria	p__Actinobacteriota	c__Acidimicrobiia	o__Microtrichales	f__Microtrichales_unclassified	g__Microtrichales_unclassified	s__Microtrichales_unclassified
fa2ff8f2ea315219c8675d61b455aabc	d__Bacteria	p__Myxococcota	c__Polyangia	o__Haliangiales	f__Haliangiaceae	g__Haliangium	s__Haliangium_unclassified
1fbb2a04145d4d7812b171fd09e4d764	d__Bacteria	p__Proteobacteria	c__Alphaproteobacteria	o__Acetobacterales	f__Acetobacteraceae	g__Craurococcus-Caldovatus	s__Craurococcus-Caldovatus_unclassified
30e2a473f051bb37e54327eb18d6a60c	d__Bacteria	p__Proteobacteria	c__Alphaproteobacteria	o__Sphingomonadales	f__Sphingomonadaceae	g__Sphingomonas	s__uncultured_Sphingomonas_sp.
41566e2d51d41c3b449f97a480dda586	d__Bacteria	p__Acidobacteriota	c__Vicinamibacteria	o__Vicinamibacterales	f__Vicinamibacteraceae	g__Vicinamibacteraceae_unclassified	s__Vicinamibacteraceae_unclassified
59ab2f2f2e9d87facbbdd8965e81d104	d__Bacteria	p__Proteobacteria	c__Betaproteobacteria	o__Burkholderiales	f__Oxalobacteraceae	g__Massilia	s__Massilia_sp._B36
c2dda82add472ef1c9a8dd96b0c7e989	d__Bacteria	p__Actinobacteriota	c__Actinobacteria	o__Frankiales	f__Geodermatophilaceae	g__Blastococcus	s__Blastococcus_unclassified
2234356589f2edb9afe8da63ad5798b7	d__Bacteria	p__Chloroflexi	c__Chloroflexia	o__Thermomicrobiales	f__JG30-KF-CM45	g__JG30-KF-CM45_unclassified	s__JG30-KF-CM45_unclassified
72ff2af65a27974277d2a3f6c489df23	d__Bacteria	p__Proteobacteria	c__Gammaproteobacteria	o__Burkholderiales	f__B1-7BS	g__B1-7BS_unclassified	s__B1-7BS_unclassified
9a2c09399c1a46540e88ab367e4c1465	d__Bacteria	p__Acidobacteriota	c__Blastocatellia	o__Pyrinomonadales	f__Pyrinomonadaceae	g__RB41	s__RB41_unclassified
725f2ec85b14ae3c927a9e5c06ad6e12	d__Bacteria	p__Actinobacteriota	c__Actinobacteria	o__0319-7L14	f__0319-7L14_unclassified	g__0319-7L14_unclassified	s__0319-7L14_unclassified
e2e709417f4bd0264f770272febcec55	d__Bacteria	p__Proteobacteria	c__Deltaproteobacteria	o__Myxococcales	f__Myxococcaceae	g__Myxococcus	s__Myxococcus_sp._116781
8896e2fbf51107bfe25d348cee30542c	d__Bacteria	p__Planctomycetota	c__Planctomycetes	o__Gemmatales	f__Gemmataceae	g__Gemmataceae_unclassified	s__Gemmataceae_unclassified
1acd2f4214971a420a0a702f5e532ef6	d__Bacteria	p__Acidobacteriota	c__Vicinamibacteria	o__Vicinamibacterales	f__Vicinamibacteraceae	g__Vicinamibacteraceae_unclassified	s__Vicinamibacteraceae_unclassified
02e2bde901fc1fc79faee80bd95414b4	d__Bacteria	p__Chloroflexi	c__Anaerolineae	o__SBR1031	f__A4b	g__A4b_unclassified	s__A4b_unclassified
186b2bdc197eef142a0ad2713f7c8c9d	d__Bacteria	p__Actinobacteriota	c__Actinobacteria	o__Propionibacteriales	f__Nocardioidaceae	g__Marmoricola	s__Marmoricola_unclassified
407b2c2f3470ad2da6da0380464dbcc2	d__Bacteria	p__Firmicutes	c__Clostridia	o__Oscillospirales	f__Oscillospiraceae	g__Oscillospiraceae_unclassified	s__Oscillospiraceae_unclassified
72d2ff546f90b4de9a9537f881042815	d__Bacteria	p__Entotheonellaeota	c__Entotheonellia	o__Entotheonellales	f__Entotheonellaceae	g__Entotheonellaceae_unclassified	s__Entotheonellaceae_unclassified
24596dc2b43af9a0af69e5fa79998316	d__Bacteria	p__Acidobacteriota	c__Blastocatellia	o__Pyrinomonadales	f__Pyrinomonadaceae	g__RB41	s__RB41_unclassified
e2a16010e5c227e2d14b3beafb1f262e	d__Bacteria	p__Gemmatimonadota	c__S0134_terrestrial_group	o__S0134_terrestrial_group_unclassified	f__S0134_terrestrial_group_unclassified	g__S0134_terrestrial_group_unclassified	s__S0134_terrestrial_group_unclassified
ff2d35dc3c9d5c1fd91b9a893a8ed5a4	d__Bacteria	p__Planctomycetota	c__Planctomycetes	o__Planctomycetales	f__Rubinisphaeraceae	g__SH-PL14	s__SH-PL14_unclassified
ec2d0728d12921b7552f8308f5c182cf	d__Bacteria	p__Acidobacteriota	c__Holophagae	o__Subgroup_7	f__Subgroup_7_unclassified	g__Subgroup_7_unclassified	s__Subgroup_7_unclassified
e2ae4e4113cfdd1d1c953c470bcf2549	d__Bacteria	p__Nitrospirota	c__Nitrospiria	o__Nitrospirales	f__Nitrospiraceae	g__Nitrospira	s__Nitrospira_unclassified
01ccfb2f76eef11da1d6837244ddb3f4	d__Bacteria	p__Actinobacteriota	c__Actinobacteria	o__0319-7L14	f__0319-7L14_unclassified	g__0319-7L14_unclassified	s__0319-7L14_unclassified
ef2fc1faca30d37c8c97554bf9630e4c	d__unclassified	p__unclassified	c__unclassified	o__unclassified	f__unclassified	g__unclassified	s__unclassified
1079828a002b1b36915dd24b20892960	d__Bacteria	p__Proteobacteria	c__Alphaproteobacteria	o__Rhizobiales	f__Xanthobacteraceae	g__Xanthobacteraceae_unclassified	s__Xanthobacteraceae_unclassified
74036561d2ee780f88d78adcb65ef509	d__Bacteria	p__Chloroflexi	c__Anaerolineae	o__SBR1031	f__A4b	g__A4b_unclassified	s__A4b_unclassified
300b2f3e6421dcb76e664ce3d1a1b19e	d__Bacteria	p__Myxococcota	c__Polyangia	o__Polyangiales	f__Sandaracinaceae	g__Sandaracinaceae_unclassified	s__Sandaracinaceae_unclassified
c2d56927d86416afb016d7b95e9e8daf	d__Bacteria	p__Proteobacteria	c__Gammaproteobacteria	o__Burkholderiales	f__SC-I-84	g__SC-I-84_unclassified	s__SC-I-84_unclassified
48e2d2174b5a162aa0a23792f501abde	d__Bacteria	p__Planctomycetota	c__Phycisphaerae	o__Tepidisphaerales	f__WD2101_soil_group	g__WD2101_soil_group_unclassified	s__WD2101_soil_group_unclassified
14a2b42b76de0e62d1d53b0047ea0015	d__Bacteria	p__Actinobacteriota	c__Actinobacteria	o__0319-7L14	f__0319-7L14_unclassified	g__0319-7L14_unclassified	s__0319-7L14_unclassified
ac2f3b355730aeae4338e268d95b47eb	d__Bacteria	p__Actinobacteriota	c__Thermoleophilia	o__Solirubrobacterales	f__Solirubrobacterales_unclassified	g__Solirubrobacterales_unclassified	s__Solirubrobacterales_unclassified
a2c0a5032e3f8e4d78ae5cdaa4c58df3	d__Bacteria	p__Latescibacterota	c__Latescibacterota_unclassified	o__Latescibacterota_unclassified	f__Latescibacterota_unclassified	g__Latescibacterota_unclassified	s__Latescibacterota_unclassified
e2d1d8d34673570185ae0c2523efcd12	d__Bacteria	p__Verrucomicrobiota	c__Omnitrophia	o__Omnitrophales	f__Omnitrophales_unclassified	g__Omnitrophales_unclassified	s__Omnitrophales_unclassified
76003f2f029bdef0132f22abb4aa34da	d__Bacteria	p__Planctomycetota	c__Phycisphaerae	o__Tepidisphaerales	f__WD2101_soil_group	g__WD2101_soil_group_unclassified	s__WD2101_soil_group_unclassified
510b2fd42e51c9874165d1cea39ba108	d__Bacteria	p__Acidobacteriota	c__Blastocatellia	o__Blastocatellales	f__Blastocatellaceae	g__JGI_0001001-H03	s__JGI_0001001-H03_unclassified
0dfe2d8834a1aef5f5afb9bbb05489bb	d__Bacteria	p__Actinobacteriota	c__Actinobacteriota	o__Micromonosporales	f__Micromonosporaceae	g__Micromonosporaceae_unclassified	s__Micromonosporaceae_unclassified
07a2f941f5de6df6c01bbe26d7945c9a	d__Bacteria	p__Chloroflexi	c__Ktedonobacteria	o__C0119	f__C0119_unclassified	g__C0119_unclassified	s__C0119_unclassified
58d2fa76ae3bd91edbbd1be20081c498	d__Bacteria	p__Actinobacteriota	c__Thermoleophilia	o__Solirubrobacterales	f__Solirubrobacteraceae	g__Solirubrobacteraceae_unclassified	s__Solirubrobacteraceae_unclassified
08258068c2fa249359a337f65bb167da	d__Bacteria	p__Planctomycetota	c__Phycisphaerae	o__Tepidisphaerales	f__WD2101_soil_group	g__WD2101_soil_group_unclassified	s__WD2101_soil_group_unclassified
f2dc81c086ee1fa8e4d2f4c40730378b	d__Bacteria	p__Gemmatimonadota	c__Gemmatimonadetes	o__Gemmatimonadales	f__Gemmatimonadaceae	g__Gemmatimonas	s__Gemmatimonas_unclassified
04b2e9358bfee2a9fead97419bfa952e	d__Bacteria	p__Proteobacteria	c__Gammaproteobacteria	o__Burkholderiales	f__SC-I-84	g__SC-I-84_unclassified	s__SC-I-84_unclassified
b2dec81839f23b626c53afec89c63b1f	d__Bacteria	p__Gemmatimonadota	c__Gemmatimonadetes	o__Gemmatimonadales	f__Gemmatimonadaceae	g__Roseisolibacter	s__Roseisolibacter_unclassified
18e2db9593e5d47184bdae548974544a	d__Bacteria	p__Acidobacteriota	c__Thermoanaerobaculia	o__Thermoanaerobaculales	f__Thermoanaerobaculaceae	g__Subgroup_10	s__Subgroup_10_unclassified
1a2f22c62aea345fc4c2065bf5cac6a2	d__Bacteria	p__Planctomycetota	c__OM190	o__OM190_unclassified	f__OM190_unclassified	g__OM190_unclassified	s__OM190_unclassified
4b2ee4672f5ed93b61d90d119f78aed0	d__Bacteria	p__Acidobacteriota	c__Acidobacteriota_unclassified	o__Acidobacteriota_unclassified	f__Acidobacteriota_unclassified	g__Acidobacteriota_unclassified	s__Acidobacteriota_unclassified
a2ccedfb6dd84759c9597bb26026c3b1	d__Bacteria	p__Verrucomicrobiota	c__Verrucomicrobiae	o__Chthoniobacterales	f__Chthoniobacteraceae	g__Chthoniobacter	s__Chthoniobacter_unclassified
0f2ff0dfc8df84dab1b707d63da9b337	d__Bacteria	p__Planctomycetota	c__Planctomycetes	o__Gemmatales	f__Gemmataceae	g__Gemmataceae_unclassified	s__Gemmataceae_unclassified
5d2ff36480dc7a71f11853c2070b60f0	d__Bacteria	p__Bacteroidota	c__Bacteroidia	o__Chitinophagales	f__Chitinophagaceae	g__Niastella	s__Niastella_unclassified
8078dc2b521b820e29e9a79a87ed1501	d__Bacteria	p__Gemmatimonadota	c__Gemmatimonadetes	o__Gemmatimonadales	f__Gemmatimonadaceae	g__Gemmatimonas	s__Gemmatimonas_unclassified
ba2d9c19eed35bea2c13b204bf86a2bb	d__Bacteria	p__Myxococcota	c__Polyangia	o__Haliangiales	f__Haliangiaceae	g__Haliangium	s__Haliangium_unclassified
f2b64dade2b1eae8696967c1adbca25a	d__Bacteria	p__Proteobacteria	c__Alphaproteobacteria	o__Rhizobiales	f__Phyllobacteriaceae	g__Mesorhizobium	s__Mesorhizobium_sp.
abe2b3e68c9c8ac098be2d75034a7e3e	d__Bacteria	p__Gemmatimonadota	c__Longimicrobia	o__Longimicrobiales	f__Longimicrobiaceae	g__YC-ZSS-LKJ147	s__YC-ZSS-LKJ147_unclassified
0a2f29b08a4223d117a5998d9dc5e412	d__Bacteria	p__Actinobacteriota	c__Actinobacteria	o__Pseudonocardiales	f__Pseudonocardiaceae	g__Actinomycetospora	s__Actinomycetospora_unclassified
0913563560f2f57380065296c67fe0b9	d__Bacteria	p__Proteobacteria	c__Alphaproteobacteria	o__Sphingomonadales	f__Sphingomonadaceae	g__Sphingomonas	s__Sphingomonas_unclassified
1bfc2d700544714ac056f961f6f403ae	d__Bacteria	p__Proteobacteria	c__Betaproteobacteria	o__Betaproteobacteria_unclassified	f__Betaproteobacteria_unclassified	g__Betaproteobacteria_unclassified	s__Betaproteobacteria_unclassified
089df2a2e10d192e25fc2a6a46e3d41d	d__Bacteria	p__Gemmatimonadota	c__Gemmatimonadota	o__Gemmatimonadales	f__Gemmatimonadaceae	g__Gemmatimonas	s__uncultured_Gemmatimonas_sp.
33828c2d7a68593b0a1602c3120d14c6	d__Bacteria	p__Gemmatimonadota	c__Gemmatimonadetes	o__Gemmatimonadales	f__Gemmatimonadaceae	g__Gemmatimonas	s__Gemmatimonas_unclassified
352f02ca7ee8b943e3d03ed283a7001d	d__unclassified	p__unclassified	c__unclassified	o__unclassified	f__unclassified	g__unclassified	s__unclassified
793fe2b7f65d930103e595368bb217e0	d__Bacteria	p__Actinobacteriota	c__Actinobacteriota	o__Micromonosporales	f__Micromonosporaceae	g__Micromonospora	s__Micromonospora_peucetia
a2bbfd167d3150fdb1bf0a8e0a3db081	d__Bacteria	p__Gemmatimonadota	c__Gemmatimonadetes	o__Gemmatimonadales	f__Gemmatimonadaceae	g__Gemmatimonas	s__Gemmatimonas_unclassified
2a2b3b993b494325ad85236685d7f751	d__Bacteria	p__Actinobacteriota	c__Actinobacteria	o__Pseudonocardiales	f__Pseudonocardiaceae	g__Pseudonocardia	s__Pseudonocardia_unclassified
644c2ce093d519e8979380b7f623cdc2	d__Bacteria	p__Chloroflexi	c__Ktedonobacteria	o__C0119	f__C0119_unclassified	g__C0119_unclassified	s__C0119_unclassified
0736538fce2da7de782feee141b41e90	d__Bacteria	p__Myxococcota	c__Polyangia	o__VHS-B3-70	f__VHS-B3-70_unclassified	g__VHS-B3-70_unclassified	s__VHS-B3-70_unclassified
190d2e3f18947fc6a2781b78a19cb47c	d__Bacteria	p__Gemmatimonadota	c__Longimicrobia	o__Longimicrobiales	f__Longimicrobiaceae	g__YC-ZSS-LKJ147	s__YC-ZSS-LKJ147_unclassified
7709dff2a072eb136d47ee759805ad6d	d__Bacteria	p__Actinobacteriota	c__Actinobacteria	o__Pseudonocardiales	f__Pseudonocardiaceae	g__Pseudonocardia	s__Pseudonocardia_unclassified
5bd2bf8723d84837e3ebad73aef831e1	d__Bacteria	p__Planctomycetota	c__Phycisphaerae	o__Tepidisphaerales	f__WD2101_soil_group	g__WD2101_soil_group_unclassified	s__WD2101_soil_group_unclassified
b2eecff72fac1818bfddbb7e27133c70	d__Bacteria	p__Chloroflexi	c__Chloroflexia	o__Chloroflexales	f__Chloroflexaceae	g__FFCH7168	s__FFCH7168_unclassified
dcb02e6dd005fd723a9a1f3a24c3b425	d__Bacteria	p__Bacteroidota	c__Bacteroidia	o__Cytophagales	f__Hymenobacteraceae	g__Adhaeribacter	s__Adhaeribacter_unclassified
89d2ffcacf44a2e4cac650cac847efe5	d__Bacteria	p__Actinobacteriota	c__Actinobacteriota	o__Actinobacteriota_unclassified	f__Actinobacteriota_unclassified	g__Actinobacteriota_unclassified	s__Actinobacteriota_unclassified
7967574a2ba3046032e5a790e687afbc	d__Bacteria	p__Acidobacteriota	c__Blastocatellia	o__Pyrinomonadales	f__Pyrinomonadaceae	g__RB41	s__RB41_unclassified
c2e8ca5accee1facdb154974ddf2c70f	d__Bacteria	p__Actinobacteriota	c__Actinobacteria	o__Euzebyales	f__Euzebyaceae	g__Euzebyaceae_unclassified	s__Euzebyaceae_unclassified
83a2f8ce64e0cb9c354bf62b4a60500a	d__Bacteria	p__Proteobacteria	c__Deltaproteobacteria	o__Deltaproteobacteria_unclassified	f__Deltaproteobacteria_unclassified	g__Deltaproteobacteria_unclassified	s__Deltaproteobacteria_unclassified
c2bc8c6308009792d7a986128d136c85	d__Bacteria	p__Acidobacteriota	c__Acidobacteriae	o__Bryobacterales	f__Bryobacteraceae	g__Bryobacter	s__Bryobacter_unclassified
018ef2f72bbfce2ef15fdaf6a0f0c068	d__Bacteria	p__Planctomycetota	c__Phycisphaerae	o__Tepidisphaerales	f__WD2101_soil_group	g__WD2101_soil_group_unclassified	s__WD2101_soil_group_unclassified
bdf2da0ac2b95d3045b55ff03702015f	d__Bacteria	p__Gemmatimonadota	c__S0134_terrestrial_group	o__S0134_terrestrial_group_unclassified	f__S0134_terrestrial_group_unclassified	g__S0134_terrestrial_group_unclassified	s__S0134_terrestrial_group_unclassified
ec02fa5ecfe4c3232732bda20ae5afc5	d__Bacteria	p__Proteobacteria	c__Gammaproteobacteria	o__Burkholderiales	f__TRA3-20	g__TRA3-20_unclassified	s__TRA3-20_unclassified
a2af9c6bc2f638d13f158da857ef3abd	d__Bacteria	p__Actinobacteriota	c__Actinobacteria	o__0319-7L14	f__0319-7L14_unclassified	g__0319-7L14_unclassified	s__0319-7L14_unclassified
f2d29b79e75d55dba2f4057aeeff5a48	d__Bacteria	p__Planctomycetota	c__Phycisphaerae	o__Tepidisphaerales	f__WD2101_soil_group	g__WD2101_soil_group_unclassified	s__WD2101_soil_group_unclassified
cfd2b28521585ee6f3ca85f81c834f3d	d__Bacteria	p__Planctomycetota	c__Planctomycetes	o__Pirellulales	f__Pirellulaceae	g__Pirellula	s__Pirellula_unclassified
096e2cd0512ba6794b8b04e0da83630a	d__Bacteria	p__Methylomirabilota	c__Methylomirabilia	o__Rokubacteriales	f__Rokubacteriales_unclassified	g__Rokubacteriales_unclassified	s__Rokubacteriales_unclassified
c2c59f07535d360faeca87212fcbaa42	d__Bacteria	p__Actinobacteriota	c__Acidimicrobiia	o__Microtrichales	f__Microtrichales_unclassified	g__Microtrichales_unclassified	s__Microtrichales_unclassified
a2f300ba2e5450a8eb6668bd9dec4736	d__Bacteria	p__Planctomycetota	c__Planctomycetes	o__Gemmatales	f__Gemmataceae	g__Gemmataceae_unclassified	s__Gemmataceae_unclassified
9a2c1369c6e5da1001b5b61ac4079ec1	d__Bacteria	p__Proteobacteria	c__Gammaproteobacteria	o__Gammaproteobacteria_Incertae_Sedis	f__Unknown_Family	g__Acidibacter	s__Acidibacter_unclassified
59470a2d50347eebddec60e013ceb77a	d__Bacteria	p__Acidobacteriota	c__Holophagae	o__Subgroup_7	f__Subgroup_7_unclassified	g__Subgroup_7_unclassified	s__Subgroup_7_unclassified
decd2e47ff8c5f088dece354e7335f97	d__Bacteria	p__Actinobacteriota	c__Actinobacteria	o__Euzebyales	f__Euzebyaceae	g__Euzebyaceae_unclassified	s__Euzebyaceae_unclassified
dabad2c7247867d3790b71e9dc1fd765	d__Bacteria	p__Firmicutes	c__Clostridia	o__Oscillospirales	f__Oscillospiraceae	g__Oscillibacter	s__Oscillibacter_unclassified
7f2f01c07edea34a95faed3da6194d7f	d__Bacteria	p__Bdellovibrionota	c__Oligoflexia	o__0319-6G20	f__0319-6G20_unclassified	g__0319-6G20_unclassified	s__0319-6G20_unclassified
6e02bd56ad9a51ccb9a8efb952ea1f58	d__Bacteria	p__Acidobacteriota	c__Vicinamibacteria	o__Vicinamibacterales	f__Vicinamibacteraceae	g__Vicinamibacter	s__Vicinamibacter_unclassified
4c002fdab2049dbb9fa6b2e9716443f6	d__Bacteria	p__Actinobacteriota	c__Thermoleophilia	o__Solirubrobacterales	f__Solirubrobacteraceae	g__Solirubrobacter	s__uncultured_Solirubrobacter_sp.
d2f2331dd661cf5c97a5c624a40b0264	d__Bacteria	p__Acidobacteriota	c__Vicinamibacteria	o__Vicinamibacterales	f__Vicinamibacterales_unclassified	g__Vicinamibacterales_unclassified	s__Vicinamibacterales_unclassified
64ced2ad3306c364e8a3ab03c1e4a073	d__Bacteria	p__Proteobacteria	c__Alphaproteobacteria	o__Rickettsiales	f__SM2D12	g__SM2D12_unclassified	s__SM2D12_unclassified
82cf2b57736c3bc3a0b08cc3f56f0b31	d__Bacteria	p__Firmicutes	c__Clostridia	o__Lachnospirales	f__Lachnospiraceae	g__Blautia	s__Blautia_unclassified
0f2f62ea54eb9a454507611caae49f67	d__Bacteria	p__Bacteroidota	c__Bacteroidia	o__Sphingobacteriales	f__Sphingobacteriaceae	g__Pedobacter	s__Pedobacter_unclassified
00cbba2a1b5f09fb19fafd4356d10e89	d__Bacteria	p__Gemmatimonadota	c__Longimicrobia	o__Longimicrobiales	f__Longimicrobiaceae	g__YC-ZSS-LKJ147	s__YC-ZSS-LKJ147_unclassified
32a2ec5b409b59eb9e47024ff8e8cee3	d__Bacteria	p__Actinobacteriota	c__Acidimicrobiia	o__Acidimicrobiales	f__Acidimicrobiales_unclassified	g__Acidimicrobiales_unclassified	s__Acidimicrobiales_unclassified
c2c379deb190ad0189c4fe3a09415242	d__Bacteria	p__Firmicutes	c__Bacilli	o__Bacillales	f__Bacillaceae	g__Bacillus	s__uncultured_Bacillus_sp.
5d2e712781d2f2e171de6529b15f3dca	d__Bacteria	p__Bacteroidota	c__Bacteroidia	o__Chitinophagales	f__Chitinophagaceae	g__Flavisolibacter	s__Flavisolibacter_unclassified
3b2df2f9bc20de3d4f0efcbf74ab1ba6	d__Bacteria	p__Proteobacteria	c__Deltaproteobacteria	o__Myxococcales	f__Archangiaceae	g__Cystobacter	s__Cystobacter_badius
8983e2d0158a8f6b265f27c24711c42f	d__Bacteria	p__Actinobacteriota	c__Thermoleophilia	o__Solirubrobacterales	f__Solirubrobacteraceae	g__Parviterribacter	s__Parviterribacter_unclassified
1dd2b9da748bd3bbc7ea2b4a506377ce	d__Bacteria	p__Acidobacteriota	c__Vicinamibacteria	o__Vicinamibacterales	f__Vicinamibacterales_unclassified	g__Vicinamibacterales_unclassified	s__Vicinamibacterales_unclassified
a02df9568e8a0aa6b1da6a0f48657c63	d__Bacteria	p__Acidobacteriota	c__Acidobacteriae	o__Bryobacterales	f__Bryobacteraceae	g__Bryobacter	s__Bryobacter_unclassified
2ca2aee82c3e542bd09351c3391d49d8	d__Bacteria	p__Acidobacteriota	c__Blastocatellia	o__Blastocatellales	f__Blastocatellaceae	g__Blastocatella	s__Blastocatella_unclassified
a2a73fcb434364c1a2107460960f2716	d__Bacteria	p__Verrucomicrobiota	c__Verrucomicrobiae	o__Chthoniobacterales	f__Chthoniobacteraceae	g__Chthoniobacter	s__Chthoniobacter_unclassified
939375bb2e901a863d3b088db358d745	d__unclassified	p__unclassified	c__unclassified	o__unclassified	f__unclassified	g__unclassified	s__unclassified
40a2dfa1f592e53d0874c6a2547be68e	d__Bacteria	p__Proteobacteria	c__Alphaproteobacteria	o__Rhizobiales	f__Hyphomicrobiaceae	g__Hyphomicrobium	s__Hyphomicrobium_unclassified
49220b2b92457883b62efe6aaf49689d	d__Bacteria	p__Chloroflexi	c__Dehalococcoidia	o__S085	f__S085_unclassified	g__S085_unclassified	s__S085_unclassified
1cc2cf7e6a59c00569bf34bed427cb53	d__Bacteria	p__Myxococcota	c__Polyangia	o__Haliangiales	f__Haliangiaceae	g__Haliangium	s__Haliangium_unclassified
6ec2d45ce8797c2e91b99420216033f6	d__Bacteria	p__Proteobacteria	c__Gammaproteobacteria	o__Gammaproteobacteria_Incertae_Sedis	f__Unknown_Family	g__Acidibacter	s__Acidibacter_unclassified
fc2f6599b407dfbc8f9b77875208e1ce	d__Bacteria	p__Proteobacteria	c__Gammaproteobacteria	o__Xanthomonadales	f__Xanthomonadaceae	g__Pseudoxanthomonas	s__uncultured_Pseudoxanthomonas_sp.
412ea2ffeda01743f463dd4c8a9a5818	d__Bacteria	p__Abditibacteriota	c__Abditibacteria	o__Abditibacteriales	f__Abditibacteriaceae	g__Abditibacterium	s__Abditibacterium_unclassified
61acd2d83e2367262faa815ebb23f626	d__Bacteria	p__Actinobacteriota	c__Actinobacteriota	o__Actinomycetales	f__Actinomycetales_unclassified	g__Actinomycetales_unclassified	s__Actinomycetales_unclassified
6041194fa2b054ded941a006ed571939	d__Bacteria	p__Actinobacteriota	c__Actinobacteriota	o__Actinobacteriota_unclassified	f__Actinobacteriota_unclassified	g__Actinobacteriota_unclassified	s__Actinobacteriota_unclassified
e02c9c0fbbfe8ecb99d6253208db7958	d__Bacteria	p__Planctomycetota	c__Planctomycetes	o__Pirellulales	f__Pirellulaceae	g__Pirellulaceae_unclassified	s__Pirellulaceae_unclassified
722d2a66bae642b9f30dd3b089bb0a43	d__Bacteria	p__Chloroflexi	c__Chloroflexia	o__Chloroflexales	f__Roseiflexaceae	g__Kouleothrix	s__Kouleothrix_aurantiaca
aee2e640332ea332eb7ff94b030859a7	d__Bacteria	p__Proteobacteria	c__Gammaproteobacteria	o__Xanthomonadales	f__Rhodanobacteraceae	g__Dokdonella	s__uncultured_Dokdonella_sp.
6a2bbb4ce921d823150552ec49db79b7	d__Bacteria	p__Bacteroidota	c__Bacteroidia	o__Bacteroidales	f__Marinifilaceae	g__Odoribacter	s__Odoribacter_unclassified
0cfb2b020cabcf921263e1bc61669759	d__Bacteria	p__Acidobacteriota	c__Vicinamibacteria	o__Vicinamibacterales	f__Vicinamibacteraceae	g__Vicinamibacteraceae_unclassified	s__Vicinamibacteraceae_unclassified
f2f1d4e3ded9389dfc4dda5f615ede28	d__Bacteria	p__Elusimicrobiota	c__Lineage_IIa	o__Lineage_IIa_unclassified	f__Lineage_IIa_unclassified	g__Lineage_IIa_unclassified	s__Lineage_IIa_unclassified
27e2b635942ef100cf23826fac3065e7	d__Bacteria	p__Patescibacteria	c__Parcubacteria	o__Candidatus_Adlerbacteria	f__Candidatus_Adlerbacteria_unclassified	g__Candidatus_Adlerbacteria_unclassified	s__Candidatus_Adlerbacteria_unclassified
a2d3c6002e5a2f9844b0991261ac7a99	d__unclassified	p__unclassified	c__unclassified	o__unclassified	f__unclassified	g__unclassified	s__unclassified
f2d754fd84e7c5648912de1b53cbbb48	d__Bacteria	p__Actinobacteriota	c__Thermoleophilia	o__Solirubrobacterales	f__Solirubrobacteraceae	g__Solirubrobacter	s__uncultured_Solirubrobacter_sp.
77ba2acd7086cfdf18b455db628f772a	d__Bacteria	p__Actinobacteriota	c__Actinobacteria	o__Propionibacteriales	f__Nocardioidaceae	g__Marmoricola	s__Marmoricola_unclassified
d2f1cf23734be35bea70726d5edec7ad	d__Bacteria	p__Planctomycetota	c__Phycisphaerae	o__Tepidisphaerales	f__WD2101_soil_group	g__WD2101_soil_group_unclassified	s__WD2101_soil_group_unclassified
55d2e4b01283465a44a2b94f6f258fe3	d__Bacteria	p__Actinobacteriota	c__Thermoleophilia	o__Solirubrobacterales	f__67-14	g__67-14_unclassified	s__67-14_unclassified
bb2b2b4bb2cc3bd81bc7287fea81df40	d__Bacteria	p__Proteobacteria	c__Alphaproteobacteria	o__Sphingomonadales	f__Sphingomonadaceae	g__Sphingomonas	s__Sphingomonas_sp._Emb4
c02ba02a566ed066cc03e5ced6e40021	d__Bacteria	p__Actinobacteriota	c__Thermoleophilia	o__Solirubrobacterales	f__Solirubrobacteraceae	g__Solirubrobacter	s__Solirubrobacter_unclassified
beec2e8a26f00f368ff7613ac91d6adb	d__Bacteria	p__Bacteroidota	c__Bacteroidia	o__Bacteroidales	f__Muribaculaceae	g__Muribaculaceae_unclassified	s__Muribaculaceae_unclassified
da2ac099e72eec6ac08cf5931001c482	d__Bacteria	p__Verrucomicrobiota	c__Verrucomicrobiae	o__Pedosphaerales	f__Pedosphaeraceae	g__Pedosphaeraceae_unclassified	s__Pedosphaeraceae_unclassified
5e2e2493fd5db6cd6ee522460ee20f59	d__Bacteria	p__Planctomycetota	c__Planctomycetes	o__Pirellulales	f__Pirellulaceae	g__Pirellulaceae_unclassified	s__Pirellulaceae_unclassified
c2c49c8c3a672b1bc896222d1963e8c9	d__Bacteria	p__Planctomycetota	c__Planctomycetes	o__Gemmatales	f__Gemmataceae	g__Gemmataceae_unclassified	s__Gemmataceae_unclassified
2eed2b7e9e3f0ca82c3575d4f5858d63	d__Bacteria	p__Planctomycetota	c__Planctomycetia	o__Planctomycetales	f__Planctomycetales_unclassified	g__Planctomycetales_unclassified	s__Planctomycetales_unclassified
dab2ca27908ebfc10ef79764dcf0fd5e	d__Bacteria	p__Firmicutes	c__Bacilli	o__RF39	f__RF39_unclassified	g__RF39_unclassified	s__RF39_unclassified
5e2ca90a4be84b7f55ad5d870bb5c0e2	d__Bacteria	p__Verrucomicrobiota	c__Verrucomicrobiae	o__Chthoniobacterales	f__Chthoniobacteraceae	g__Chthoniobacter	s__Chthoniobacter_unclassified
99384a2f42b434f39ed03839d074aeb6	d__Bacteria	p__Proteobacteria	c__Gammaproteobacteria	o__Chromatiales	f__Chromatiales_unclassified	g__Chromatiales_unclassified	s__Chromatiales_unclassified
15cf2dc915641f28bdc40ba68a6addc2	d__Bacteria	p__Actinobacteriota	c__Thermoleophilia	o__Gaiellales	f__Gaiellales_unclassified	g__Gaiellales_unclassified	s__Gaiellales_unclassified
f2a861446dc1d4461fdf14771818d7f5	d__Bacteria	p__Actinobacteriota	c__Actinobacteriota	o__Actinobacteriota_unclassified	f__Actinobacteriota_unclassified	g__Actinobacteriota_unclassified	s__Actinobacteriota_unclassified
1938cf2d9ebe3b190ca59d373eefddce	d__Bacteria	p__Chloroflexi	c__Chloroflexia	o__Kallotenuales	f__AKIW781	g__AKIW781_unclassified	s__AKIW781_unclassified
9825baf2ac8a8e11d89b633a1d8794e5	d__Bacteria	p__Proteobacteria	c__Alphaproteobacteria	o__Alphaproteobacteria_unclassified	f__Alphaproteobacteria_unclassified	g__Alphaproteobacteria_unclassified	s__Alphaproteobacteria_unclassified
d2c327dc76e9a213ad2dbc98e5d412d9	d__Bacteria	p__Myxococcota	c__Myxococcia	o__Myxococcales	f__Myxococcaceae	g__Aggregicoccus	s__Aggregicoccus_unclassified
415c2f0a614902ea458051cc11d8ffab	d__Bacteria	p__Entotheonellaeota	c__Entotheonellia	o__Entotheonellales	f__Entotheonellaceae	g__Entotheonellaceae_unclassified	s__Entotheonellaceae_unclassified
1d2b6dc4703452250ec11387fd621e38	d__Bacteria	p__Chloroflexi	c__Chloroflexia	o__Chloroflexales	f__Roseiflexaceae	g__Kouleothrix	s__uncultured_Kouleothrix_sp.
ef2e091ff3aa1d9c0aed019c4b6fd8bf	d__Bacteria	p__Acidobacteriota	c__Blastocatellia	o__DS-100	f__DS-100_unclassified	g__DS-100_unclassified	s__DS-100_unclassified
4523b2d82c95352a0c05be0e6e3df8cb	d__Bacteria	p__Gemmatimonadota	c__Gemmatimonadota	o__Gemmatimonadales	f__Gemmatimonadaceae	g__Gemmatimonas	s__uncultured_Gemmatimonas_sp.
87fc2a9930883675cf6946862377eae0	d__Bacteria	p__Bacteroidota	c__Bacteroidia	o__Chitinophagales	f__Chitinophagaceae	g__Flavisolibacter	s__Flavisolibacter_unclassified
7f2d50c526764b1507d6d9e6db860ce5	d__Bacteria	p__Actinobacteriota	c__Acidimicrobiia	o__Acidimicrobiales	f__Acidimicrobiales_unclassified	g__Acidimicrobiales_unclassified	s__Acidimicrobiales_unclassified
c2fb5cbd1223a317280f70da4fdf508f	d__Bacteria	p__Chloroflexi	c__Chloroflexia	o__Thermomicrobiales	f__JG30-KF-CM45	g__JG30-KF-CM45_unclassified	s__JG30-KF-CM45_unclassified
a2d9f8ddbd35c14344e265f893324244	d__Bacteria	p__Planctomycetota	c__Phycisphaerae	o__Tepidisphaerales	f__WD2101_soil_group	g__WD2101_soil_group_unclassified	s__WD2101_soil_group_unclassified
7ae2dc8585b3177ea5b055d22a7dcb12	d__Bacteria	p__Acidobacteriota	c__Vicinamibacteria	o__Vicinamibacterales	f__Vicinamibacterales_unclassified	g__Vicinamibacterales_unclassified	s__Vicinamibacterales_unclassified
80fb2c40ddcfd41bc6da86f0b135a41e	d__Bacteria	p__Planctomycetota	c__Phycisphaerae	o__Tepidisphaerales	f__WD2101_soil_group	g__WD2101_soil_group_unclassified	s__WD2101_soil_group_unclassified
b2d52f89bbf61aca4d3df5ae69c21afa	d__Bacteria	p__Actinobacteriota	c__Actinobacteriota	o__Actinobacteriota_unclassified	f__Actinobacteriota_unclassified	g__Actinobacteriota_unclassified	s__Actinobacteriota_unclassified
2c2b54c5d755074e0e42868cfb95b96b	d__Bacteria	p__Actinobacteriota	c__Actinobacteriota	o__Micromonosporales	f__Micromonosporaceae	g__Micromonospora	s__Micromonospora_yangpuensis
0ca2f725a0476a63e2ffafebb613c874	d__Bacteria	p__Acidobacteriota	c__Blastocatellia	o__Blastocatellales	f__Blastocatellaceae	g__Blastocatella	s__Blastocatella_unclassified
3e2a4686e302a19522e7a446824b4051	d__Bacteria	p__Planctomycetota	c__Phycisphaerae	o__Tepidisphaerales	f__WD2101_soil_group	g__WD2101_soil_group_unclassified	s__WD2101_soil_group_unclassified
c2e04a605f45f682574d941ae8a9627b	d__Bacteria	p__Gemmatimonadota	c__Longimicrobia	o__Longimicrobiales	f__Longimicrobiaceae	g__YC-ZSS-LKJ147	s__YC-ZSS-LKJ147_unclassified
3c2bbe749f51e72695c9dd85c979206c	d__Bacteria	p__Nitrospirota	c__Nitrospiria	o__Nitrospirales	f__Nitrospiraceae	g__Nitrospira	s__Nitrospira_unclassified
e2ca57a7ccec3d250e29b5aee8d4a51e	d__Bacteria	p__Bacteroidota	c__Bacteroidia	o__Sphingobacteriales	f__Sphingobacteriaceae	g__Mucilaginibacter	s__Mucilaginibacter_unclassified
775b2dd2af4dc2d30246311fce98b0c6	d__Bacteria	p__Actinobacteriota	c__Acidimicrobiia	o__IMCC26256	f__IMCC26256_unclassified	g__IMCC26256_unclassified	s__IMCC26256_unclassified
43d2a0af52bc2a14505bb9857a3110b7	d__Bacteria	p__Verrucomicrobiota	c__Verrucomicrobiae	o__Chthoniobacterales	f__Chthoniobacteraceae	g__Chthoniobacter	s__Chthoniobacter_unclassified
27f2d06e4e8246c58f84f3b9f8008ff8	d__Bacteria	p__Acidobacteriota	c__Blastocatellia	o__Pyrinomonadales	f__Pyrinomonadaceae	g__RB41	s__RB41_unclassified
df2b01b1ba8ff4082812a2f339819110	d__Bacteria	p__Acidobacteriota	c__Vicinamibacteria	o__Vicinamibacterales	f__Vicinamibacteraceae	g__Vicinamibacteraceae_unclassified	s__Vicinamibacteraceae_unclassified
f2cf8e95c7e271891033a245ecaf9cd3	d__Bacteria	p__Planctomycetota	c__Phycisphaerae	o__Tepidisphaerales	f__WD2101_soil_group	g__WD2101_soil_group_unclassified	s__WD2101_soil_group_unclassified
8c02feea8cc047242a07f34fde664a6e	d__Bacteria	p__Actinobacteriota	c__Actinobacteria	o__Frankiales	f__Geodermatophilaceae	g__Modestobacter	s__Modestobacter_unclassified
df2bf313e2f81d6e51454ce1ad1000a0	d__Bacteria	p__Myxococcota	c__Polyangia	o__Polyangiales	f__Sandaracinaceae	g__Sandaracinaceae_unclassified	s__Sandaracinaceae_unclassified
63c2d2b57551c84593665c28171966e8	d__Bacteria	p__Acidobacteriota	c__Vicinamibacteria	o__Vicinamibacterales	f__Vicinamibacterales_unclassified	g__Vicinamibacterales_unclassified	s__Vicinamibacterales_unclassified
cbee2dd76527e4a274fdf27962d918a1	d__Bacteria	p__Planctomycetota	c__Phycisphaerae	o__Tepidisphaerales	f__WD2101_soil_group	g__WD2101_soil_group_unclassified	s__WD2101_soil_group_unclassified
1f2ff4a43fdb39b259d4cefeb55f798f	d__Bacteria	p__Acidobacteriota	c__Vicinamibacteria	o__Vicinamibacterales	f__Vicinamibacteraceae	g__Vicinamibacteraceae_unclassified	s__Vicinamibacteraceae_unclassified
dc2f26055700c20b7efb17cf8a465d66	d__Bacteria	p__Proteobacteria	c__Alphaproteobacteria	o__Rhodospirillales	f__Acetobacteraceae	g__Roseomonas	s__uncultured_Roseomonas_sp.
ff2ad06c2174bfa909f3717e03455b08	d__Bacteria	p__Planctomycetota	c__Planctomycetes	o__Isosphaerales	f__Isosphaeraceae	g__Isosphaeraceae_unclassified	s__Isosphaeraceae_unclassified
78dcd02d0a3a5c254f04addf0cc78766	d__Bacteria	p__Bacteroidota	c__Bacteroidia	o__Bacteroidales	f__Muribaculaceae	g__Muribaculaceae_unclassified	s__Muribaculaceae_unclassified
c2ed9cb9cf92546dee3d9fbb99c54c74	d__Bacteria	p__Myxococcota	c__Myxococcia	o__Myxococcales	f__Myxococcaceae	g__Archangium	s__Archangium_unclassified
6afb2de5bca86d3ecf715bb9463a74b7	d__Bacteria	p__Chloroflexi	c__KD4-96	o__KD4-96_unclassified	f__KD4-96_unclassified	g__KD4-96_unclassified	s__KD4-96_unclassified
d2c7f840592377184e7067d4c499e84c	d__Bacteria	p__Verrucomicrobiota	c__Verrucomicrobiae	o__Opitutales	f__Opitutaceae	g__Opitutus	s__Opitutus_unclassified
215ccf2a4c0ac9b035c5affe2bee6a31	d__Bacteria	p__Methylomirabilota	c__Methylomirabilia	o__Rokubacteriales	f__Rokubacteriales_unclassified	g__Rokubacteriales_unclassified	s__Rokubacteriales_unclassified
cd2cf4834928207360e0c66c0e691ed6	d__Bacteria	p__Planctomycetota	c__Phycisphaerae	o__Tepidisphaerales	f__WD2101_soil_group	g__WD2101_soil_group_unclassified	s__WD2101_soil_group_unclassified
fc2fae64641790cbf8db12504ef8bb0a	d__Bacteria	p__Actinobacteriota	c__Thermoleophilia	o__Gaiellales	f__Gaiellales_unclassified	g__Gaiellales_unclassified	s__Gaiellales_unclassified
619a2d3159b588e668bdf819df704e40	d__Bacteria	p__Actinobacteriota	c__Actinobacteriota	o__Actinobacteriota_unclassified	f__Actinobacteriota_unclassified	g__Actinobacteriota_unclassified	s__Actinobacteriota_unclassified
3002d2bd143c370ed6bf6ed2730f20c0	d__Bacteria	p__Firmicutes	c__Firmicutes_unclassified	o__Firmicutes_unclassified	f__Firmicutes_unclassified	g__Firmicutes_unclassified	s__Firmicutes_unclassified
6afa2f2f2f001b5df48a8d619447ed41	d__Bacteria	p__Actinobacteriota	c__MB-A2-108	o__MB-A2-108_unclassified	f__MB-A2-108_unclassified	g__MB-A2-108_unclassified	s__MB-A2-108_unclassified
ba2b86edc511b878a6da764c7d8025ba	d__Bacteria	p__Bacteroidota	c__Bacteroidia	o__Cytophagales	f__Hymenobacteraceae	g__Hymenobacter	s__Hymenobacter_unclassified
f2a798b51387e9f5fc142df451215673	d__Bacteria	p__Patescibacteria	c__Berkelbacteria	o__Berkelbacteria_unclassified	f__Berkelbacteria_unclassified	g__Berkelbacteria_unclassified	s__Berkelbacteria_unclassified
a2ef20a7b65b01e7836c27e8f4967df7	d__Bacteria	p__Actinobacteriota	c__Actinobacteriota	o__Actinomycetales	f__Actinomycetales_unclassified	g__Actinomycetales_unclassified	s__Actinomycetales_unclassified
1e2ddb7b3cfaf260b4217ed06cad242b	d__Bacteria	p__Proteobacteria	c__Alphaproteobacteria	o__Azospirillales	f__Azospirillaceae	g__Azospirillaceae_unclassified	s__Azospirillaceae_unclassified
cdc2b6af9b9b030f17d250b26fd4bb83	d__Bacteria	p__Acidobacteriota	c__Blastocatellia	o__Pyrinomonadales	f__Pyrinomonadaceae	g__RB41	s__RB41_unclassified
af2b905dbe7497a3968d5f561f845777	d__Bacteria	p__Acidobacteriota	c__Acidobacteriae	o__Bryobacterales	f__Bryobacteraceae	g__Bryobacter	s__Bryobacter_unclassified
b2c62aa35ca13a2d2e43b35e59a0c68a	d__Bacteria	p__Bdellovibrionota	c__Oligoflexia	o__0319-6G20	f__0319-6G20_unclassified	g__0319-6G20_unclassified	s__0319-6G20_unclassified
594569dcf2dc3a8a7bc7c114db6efb4b	d__unclassified	p__unclassified	c__unclassified	o__unclassified	f__unclassified	g__unclassified	s__unclassified
82e2cde4673973ebe040dcae74d8a100	d__Bacteria	p__Actinobacteriota	c__MB-A2-108	o__MB-A2-108_unclassified	f__MB-A2-108_unclassified	g__MB-A2-108_unclassified	s__MB-A2-108_unclassified
0e002c13f52c6267b86dbef53368e121	d__Bacteria	p__Planctomycetota	c__Planctomycetes	o__Isosphaerales	f__Isosphaeraceae	g__Isosphaeraceae_unclassified	s__Isosphaeraceae_unclassified
a2d3cbedc2c700d824119320ba51cfb1	d__Bacteria	p__Actinobacteriota	c__Actinobacteria	o__Micrococcales	f__Promicromonosporaceae	g__Promicromonospora	s__Promicromonospora_unclassified
848d02d98e63512428cf91a21e77ce75	d__Bacteria	p__Chloroflexi	c__TK10	o__TK10_unclassified	f__TK10_unclassified	g__TK10_unclassified	s__TK10_unclassified
272618299c2f6b53c565e87e499d0367	d__Bacteria	p__Planctomycetota	c__Planctomycetes	o__Gemmatales	f__Gemmataceae	g__Gemmata	s__Gemmata_unclassified
07dbb2fee326eb10359d38725fcfb49e	d__Bacteria	p__Acidobacteriota	c__Blastocatellia	o__Pyrinomonadales	f__Pyrinomonadaceae	g__RB41	s__RB41_unclassified
e2e2618fecb13ea0827263b015cb234b	d__Bacteria	p__Myxococcota	c__Polyangia	o__Haliangiales	f__Haliangiaceae	g__Haliangium	s__Haliangium_unclassified
a002c73cdb874ca7e06c36351e991866	d__Bacteria	p__Firmicutes	c__Bacilli	o__Erysipelotrichales	f__Erysipelotrichaceae	g__Dubosiella	s__Dubosiella_unclassified
4c2fa5eba24297278f18db935e61e897	d__Bacteria	p__Gemmatimonadota	c__Gemmatimonadota	o__Gemmatimonadales	f__Gemmatimonadaceae	g__Gemmatimonas	s__uncultured_Gemmatimonas_sp.
969d2fd4cec73d962a5ac11b7f2ac11f	d__Bacteria	p__Actinobacteriota	c__Thermoleophilia	o__Solirubrobacterales	f__67-14	g__67-14_unclassified	s__67-14_unclassified
3bc2aacd6a697131f0df4f92b85551ad	d__Bacteria	p__Bacteroidota	c__Bacteroidia	o__Chitinophagales	f__Chitinophagaceae	g__Segetibacter	s__Segetibacter_unclassified
3b2ce3a0c4d5be3283ed2e1ac3733a4b	d__Bacteria	p__Planctomycetota	c__Planctomycetes	o__Gemmatales	f__Gemmataceae	g__Gemmataceae_unclassified	s__Gemmataceae_unclassified
8f2e34c9c228b7df1a871c10fdd4e520	d__Bacteria	p__Actinobacteriota	c__Rubrobacteria	o__Rubrobacteria_unclassified	f__Rubrobacteria_unclassified	g__Rubrobacteria_unclassified	s__Rubrobacteria_unclassified
a2c4b5540042eb1855d11713b3622e64	d__Bacteria	p__Acidobacteriota	c__Vicinamibacteria	o__Vicinamibacterales	f__Vicinamibacterales_unclassified	g__Vicinamibacterales_unclassified	s__Vicinamibacterales_unclassified
c2dcfc78754b38df061da13c8ee1f8a5	d__Bacteria	p__Gemmatimonadota	c__Gemmatimonadetes	o__Gemmatimonadales	f__Gemmatimonadaceae	g__Gemmatimonadaceae_unclassified	s__Gemmatimonadaceae_unclassified
7439b2d63c7a9c96ea269de077b34f88	d__Bacteria	p__Bacteroidota	c__Bacteroidia	o__Chitinophagales	f__Chitinophagaceae	g__Flavisolibacter	s__Flavisolibacter_unclassified
2911863cc2ebb6a2e29bee9ebce37c00	d__Bacteria	p__Gemmatimonadota	c__Longimicrobia	o__Longimicrobiales	f__Longimicrobiaceae	g__Longimicrobiaceae_unclassified	s__Longimicrobiaceae_unclassified
74f2ab8fdd274c02068b0059e498a4e8	d__Bacteria	p__Acidobacteriota	c__Vicinamibacteria	o__Subgroup_17	f__Subgroup_17_unclassified	g__Subgroup_17_unclassified	s__Subgroup_17_unclassified
67e2d5814ad018b7986b517e843fbac1	d__Bacteria	p__Gemmatimonadota	c__Gemmatimonadetes	o__Gemmatimonadales	f__Gemmatimonadaceae	g__Gemmatimonadaceae_unclassified	s__Gemmatimonadaceae_unclassified
6e2ef372fd3cd616e1cc5219c5b159f4	d__Bacteria	p__Actinobacteriota	c__Acidimicrobiia	o__Acidimicrobiales	f__Acidimicrobiales_unclassified	g__Acidimicrobiales_unclassified	s__Acidimicrobiales_unclassified
a2f32ecc7299633b28ea4ea27828b784	d__Bacteria	p__Acidobacteriota	c__Holophagae	o__Subgroup_7	f__Subgroup_7_unclassified	g__Subgroup_7_unclassified	s__Subgroup_7_unclassified
399aef2fe140347dc411e9649c95184b	d__Bacteria	p__Acidobacteriota	c__Holophagae	o__Subgroup_7	f__Subgroup_7_unclassified	g__Subgroup_7_unclassified	s__Subgroup_7_unclassified
3a2fe3c4f5250b1211bc8fdfebb42d5f	d__Bacteria	p__Planctomycetota	c__Phycisphaerae	o__Tepidisphaerales	f__WD2101_soil_group	g__WD2101_soil_group_unclassified	s__WD2101_soil_group_unclassified
d2b6f767e8bd2142d1105e6f407362da	d__Bacteria	p__Proteobacteria	c__Deltaproteobacteria	o__Myxococcales	f__Polyangiaceae	g__Polyangium	s__Polyangium_thaxteri
307fbdecc02bb6ce6b8cd5b48c64c0be	d__Bacteria	p__Myxococcota	c__Polyangia	o__Polyangiales	f__Polyangiaceae	g__Sorangium	s__Sorangium_unclassified
228f2c315f4dd050cb0540ddd2643b82	d__Bacteria	p__Bacteroidota	c__Bacteroidia	o__Cytophagales	f__Cytophagales_unclassified	g__Cytophagales_unclassified	s__Cytophagales_unclassified
4991776d2c37d113fadf586113355ae8	d__Bacteria	p__Myxococcota	c__Polyangia	o__UASB-TL25	f__UASB-TL25_unclassified	g__UASB-TL25_unclassified	s__UASB-TL25_unclassified
d2b718b32453425a70bbc976a454a5c1	d__Bacteria	p__Proteobacteria	c__Deltaproteobacteria	o__Myxococcales	f__Polyangiaceae	g__Polyangiaceae_unclassified	s__Polyangiaceae_unclassified
2759099b02a868fd77f40678aeeeaab6	d__Bacteria	p__Myxococcota	c__Polyangia	o__Polyangiales	f__Sandaracinaceae	g__Sandaracinaceae_unclassified	s__Sandaracinaceae_unclassified
49486953a2d7474581f4efc6a2246a96	d__Bacteria	p__Actinobacteriota	c__Actinobacteria	o__Micromonosporales	f__Micromonosporaceae	g__Krasilnikovia	s__Krasilnikovia_unclassified
8d2ec7c013adb7b9ae9c6440ce8d6c08	d__Bacteria	p__Chloroflexi	c__JG30-KF-CM66	o__JG30-KF-CM66_unclassified	f__JG30-KF-CM66_unclassified	g__JG30-KF-CM66_unclassified	s__JG30-KF-CM66_unclassified
dc2a0839f9d4fe9798252c9428fb5e5e	d__Bacteria	p__Acidobacteriota	c__Vicinamibacteria	o__Vicinamibacterales	f__Vicinamibacterales_unclassified	g__Vicinamibacterales_unclassified	s__Vicinamibacterales_unclassified
08c2e86c65369b333558f327a142cbc8	d__Bacteria	p__Proteobacteria	c__Alphaproteobacteria	o__Rhodospirillales	f__Acetobacteraceae	g__Paracraurococcus	s__uncultured_Paracraurococcus_sp.
7f2f8076b74b791a1c1d353d8bb961e8	d__Bacteria	p__Actinobacteriota	c__Actinobacteria	o__Pseudonocardiales	f__Pseudonocardiaceae	g__Pseudonocardia	s__Pseudonocardia_unclassified
256adae2e9ee306adb0bb260ae94173b	d__Bacteria	p__WS2	c__WS2_unclassified	o__WS2_unclassified	f__WS2_unclassified	g__WS2_unclassified	s__WS2_unclassified
37229aa2da91133e0567b0f2c053c4c8	d__unclassified	p__unclassified	c__unclassified	o__unclassified	f__unclassified	g__unclassified	s__unclassified
06fced2b4a4fdc7aeeb29a9a54f5076c	d__Bacteria	p__Actinobacteriota	c__Thermoleophilia	o__Gaiellales	f__Gaiellales_unclassified	g__Gaiellales_unclassified	s__Gaiellales_unclassified
71524b2d8db78e720ebc6d44d52efe16	d__Bacteria	p__Firmicutes	c__Clostridia	o__Oscillospirales	f__Ruminococcaceae	g__Ruminococcus	s__Ruminococcus_unclassified
14c2cd20b32cda876a28a45bfc963a0e	d__Bacteria	p__Chloroflexi	c__Chloroflexia	o__Thermomicrobiales	f__JG30-KF-CM45	g__JG30-KF-CM45_unclassified	s__JG30-KF-CM45_unclassified
39fc2d72089cccb62f8057dd39cbeab9	d__Bacteria	p__Gemmatimonadota	c__Longimicrobia	o__Longimicrobiales	f__Longimicrobiaceae	g__Longimicrobium	s__Longimicrobium_unclassified
0e2c34f24c764521dbace8ed03b65674	d__Bacteria	p__Gemmatimonadota	c__Gemmatimonadetes	o__Gemmatimonadales	f__Gemmatimonadaceae	g__Gemmatimonadaceae_unclassified	s__Gemmatimonadaceae_unclassified
ab2c8aa1ce5b464735dc2cba176b92c1	d__Bacteria	p__Actinobacteriota	c__Actinobacteria	o__Frankiales	f__Geodermatophilaceae	g__Geodermatophilus	s__Geodermatophilus_unclassified
e2a3edffcf1ca2e56677b9cf30c8a4a5	d__Bacteria	p__Gemmatimonadota	c__Gemmatimonadetes	o__Gemmatimonadales	f__Gemmatimonadaceae	g__Gemmatimonas	s__Gemmatimonas_unclassified
39360fd2cc4704e5e2b8387ccae18b2d	d__Bacteria	p__Actinobacteriota	c__Acidimicrobiia	o__IMCC26256	f__IMCC26256_unclassified	g__IMCC26256_unclassified	s__IMCC26256_unclassified
e2c0cc69ff2bbecb712e51d29c256d2f	d__Bacteria	p__Proteobacteria	c__Alphaproteobacteria	o__Sphingomonadales	f__Sphingomonadaceae	g__Altererythrobacter	s__Altererythrobacter_unclassified
207ddb02f1cef46a1b8ca01cc1c0c9b9	d__Bacteria	p__Myxococcota	c__Polyangia	o__mle1-27	f__mle1-27_unclassified	g__mle1-27_unclassified	s__mle1-27_unclassified
0b2cf9185f61ed3ef18c02ee6813141a	d__Bacteria	p__Myxococcota	c__Polyangia	o__Polyangiales	f__BIrii41	g__BIrii41_unclassified	s__BIrii41_unclassified
33198c2a541c7fcc309fcbf314e19f82	d__Bacteria	p__Chloroflexi	c__Chloroflexia	o__Chloroflexales	f__Herpetosiphonaceae	g__Herpetosiphon	s__Herpetosiphon_unclassified
be2bccdf21bb99c90090cfb5c9d14d3f	d__Bacteria	p__Methylomirabilota	c__Methylomirabilia	o__Rokubacteriales	f__Rokubacteriales_unclassified	g__Rokubacteriales_unclassified	s__Rokubacteriales_unclassified
8c2f9407fa105e1f19f8039c06cd005d	d__Bacteria	p__Bacteroidota	c__Bacteroidia	o__Bacteroidales	f__Bacteroidaceae	g__Bacteroides	s__Bacteroides_sartorii
f2b7ff82ab3cffbb295daf30f5af416c	d__Bacteria	p__Patescibacteria	c__Saccharimonadia	o__Saccharimonadales	f__WWH38	g__WWH38_unclassified	s__WWH38_unclassified
1f2e9c24553212a7de76aabfe8e895ab	d__Bacteria	p__Planctomycetota	c__Phycisphaerae	o__Tepidisphaerales	f__WD2101_soil_group	g__WD2101_soil_group_unclassified	s__WD2101_soil_group_unclassified
81974fc2f1c711d3a63e2c81b69d1102	d__Bacteria	p__Gemmatimonadota	c__Gemmatimonadota_unclassified	o__Gemmatimonadota_unclassified	f__Gemmatimonadota_unclassified	g__Gemmatimonadota_unclassified	s__Gemmatimonadota_unclassified
7c2c07d1d98f52a55036c6cef4bb0be5	d__Bacteria	p__Acidobacteriota	c__Vicinamibacteria	o__Vicinamibacterales	f__Vicinamibacteraceae	g__Vicinamibacter	s__Vicinamibacter_unclassified
0671d2c53cbd8242a2efbd5764216db5	d__Bacteria	p__Gemmatimonadota	c__Gemmatimonadota	o__Gemmatimonadales	f__Gemmatimonadaceae	g__Gemmatimonas	s__uncultured_Gemmatimonas_sp.
ae2df290ed4ed7bee963ce8ea9108c76	d__Bacteria	p__Acidobacteriota	c__Acidobacteriae	o__Bryobacterales	f__Bryobacteraceae	g__Bryobacter	s__Bryobacter_unclassified
85d2d2552af131f0e539a9791ad4a26b	d__Bacteria	p__SAR324_clade(Marine_group_B)	c__SAR324_clade(Marine_group_B)_unclassified	o__SAR324_clade(Marine_group_B)_unclassified	f__SAR324_clade(Marine_group_B)_unclassified	g__SAR324_clade(Marine_group_B)_unclassified	s__SAR324_clade(Marine_group_B)_unclassified
c2ca868d5a943635f6231e0153aa0489	d__Bacteria	p__Bacteroidota	c__Bacteroidia	o__Chitinophagales	f__Chitinophagaceae	g__Flaviaesturariibacter	s__Flaviaesturariibacter_unclassified
9ddbf2b25f07e00bd51f49c2fa85af12	d__Bacteria	p__Actinobacteriota	c__Actinobacteria	o__Corynebacteriales	f__Mycobacteriaceae	g__Mycobacterium	s__Mycobacterium_unclassified
e2b5d26bf861595d1c5202e0e02efa3c	d__Bacteria	p__Proteobacteria	c__Gammaproteobacteria	o__Burkholderiales	f__Nitrosomonadaceae	g__MND1	s__MND1_unclassified
b2afe5fe7bcf8a02c799e28513440802	d__Bacteria	p__Bacteroidota	c__Bacteroidia	o__Cytophagales	f__Hymenobacteraceae	g__Adhaeribacter	s__Adhaeribacter_unclassified
db2e5587c43f14f481d41d0626cb9254	d__Bacteria	p__Chloroflexi	c__OLB14	o__OLB14_unclassified	f__OLB14_unclassified	g__OLB14_unclassified	s__OLB14_unclassified
204afd2eb785cd0fc7e42d91b7d412d7	d__Bacteria	p__Actinobacteriota	c__Actinobacteriota	o__Geodermatophilales	f__Geodermatophilaceae	g__Geodermatophilaceae_unclassified	s__Geodermatophilaceae_unclassified
5c2e67f575d95ee72d2c2a36b47d9d5c	d__Bacteria	p__Gemmatimonadota	c__Gemmatimonadetes	o__Gemmatimonadales	f__Gemmatimonadaceae	g__Roseisolibacter	s__Roseisolibacter_unclassified
d2b3d2ac115b04d7598fe6a214accb89	d__Bacteria	p__Actinobacteriota	c__Actinobacteria	o__Propionibacteriales	f__Nocardioidaceae	g__Nocardioides	s__Nocardioides_unclassified
81a2fa2fab5b9abe258c5079ef00d87e	d__Bacteria	p__Abditibacteriota	c__Abditibacteria	o__Abditibacteriales	f__Abditibacteriaceae	g__Abditibacterium	s__Abditibacterium_unclassified
5773eb2c670dd8c18c57d0d8ffcda4e2	d__Bacteria	p__Planctomycetota	c__Planctomycetes	o__Gemmatales	f__Gemmataceae	g__Gemmataceae_unclassified	s__Gemmataceae_unclassified
c2dd7341425bb026bcc4ecc9b2b18064	d__Bacteria	p__Planctomycetota	c__Planctomycetes	o__Gemmatales	f__Gemmataceae	g__Gemmataceae_unclassified	s__Gemmataceae_unclassified
3a2deff3e8496e75e36cd648d336f7c3	d__Bacteria	p__Proteobacteria	c__Alphaproteobacteria	o__Sphingomonadales	f__Sphingomonadaceae	g__Altererythrobacter	s__Altererythrobacter_unclassified
60a2d24ef8b8be0a866f9e22b6b4b951	d__unclassified	p__unclassified	c__unclassified	o__unclassified	f__unclassified	g__unclassified	s__unclassified
1490c2cba19fc85ac8b60fb74992c5f4	d__Bacteria	p__Acidobacteriota	c__Blastocatellia	o__Elev-16S-573	f__Elev-16S-573_unclassified	g__Elev-16S-573_unclassified	s__Elev-16S-573_unclassified
f2b738ff60248789d43c4ef3ade57689	d__Bacteria	p__Planctomycetota	c__Phycisphaerae	o__Tepidisphaerales	f__WD2101_soil_group	g__WD2101_soil_group_unclassified	s__WD2101_soil_group_unclassified
6f2cbc94972fd65f13dbbc9d85dee899	d__Bacteria	p__Proteobacteria	c__Gammaproteobacteria	o__Gammaproteobacteria_Incertae_Sedis	f__Unknown_Family	g__Acidibacter	s__Acidibacter_unclassified
3e2cdde1b632cfa497ef7d9a421e1482	d__Bacteria	p__Actinobacteriota	c__Actinobacteriota	o__Actinomycetales	f__Actinomycetales_unclassified	g__Actinomycetales_unclassified	s__Actinomycetales_unclassified
5e02ba263ec817804b0bec3de74a7f2d	d__Bacteria	p__Actinobacteriota	c__Actinobacteriota	o__Micromonosporales	f__Micromonosporaceae	g__Polymorphospora	s__Polymorphospora_sp._JSM_147848
7dea2a241dc839d247e1a80f66140501	d__Bacteria	p__Planctomycetota	c__Planctomycetes	o__Pirellulales	f__Pirellulaceae	g__Pirellula	s__Pirellula_unclassified
d02b9f6f7df58b0d8921bd8d01d35a73	d__Bacteria	p__Bacteroidota	c__Bacteroidia	o__Bacteroidales	f__Muribaculaceae	g__Muribaculaceae_unclassified	s__Muribaculaceae_unclassified
c2c832d4016dcd7717a94f665646c0ee	d__Bacteria	p__Actinobacteriota	c__Actinobacteria	o__Streptomycetales	f__Streptomycetaceae	g__Streptomyces	s__Streptomyces_unclassified
efa2fc2581d70f590025e09126dfe8d2	d__Bacteria	p__Chloroflexi	c__JG30-KF-CM66	o__JG30-KF-CM66_unclassified	f__JG30-KF-CM66_unclassified	g__JG30-KF-CM66_unclassified	s__JG30-KF-CM66_unclassified
f2e55a86062e13823844d8e7e42fb6d0	d__Bacteria	p__Proteobacteria	c__Gammaproteobacteria	o__Burkholderiales	f__TRA3-20	g__TRA3-20_unclassified	s__TRA3-20_unclassified
927937f2fdcc7ceb8f8ffd21860dc3cf	d__Bacteria	p__Verrucomicrobiota	c__Verrucomicrobiae	o__Chthoniobacterales	f__Chthoniobacteraceae	g__Chthoniobacter	s__Chthoniobacter_unclassified
4dde2d79894b91400d3f6f3ee22a907c	d__Bacteria	p__Firmicutes	c__Firmicutes_unclassified	o__Firmicutes_unclassified	f__Firmicutes_unclassified	g__Firmicutes_unclassified	s__Firmicutes_unclassified
3dccdb2caba0b75080c17e5fab1e9efd	d__Bacteria	p__Actinobacteriota	c__Thermoleophilia	o__Solirubrobacterales	f__67-14	g__67-14_unclassified	s__67-14_unclassified
fa2d9cbf4e9215c43a6b28cfb17f02b6	d__Bacteria	p__Actinobacteriota	c__Thermoleophilia	o__Solirubrobacterales	f__67-14	g__67-14_unclassified	s__67-14_unclassified
33507c2dc2f44bfb4ea8e16477e70abe	d__Bacteria	p__Patescibacteria	c__Saccharimonadia	o__Saccharimonadales	f__Saccharimonadales_unclassified	g__Saccharimonadales_unclassified	s__Saccharimonadales_unclassified
a2e5dda68c83a355b27b1c961d8a27b2	d__Bacteria	p__Actinobacteriota	c__Actinobacteriota	o__Micromonosporales	f__Micromonosporaceae	g__Salinispora	s__Salinispora_sp._TS60-4C
7165e2ac48102927feda1fc7bedb93fa	d__Bacteria	p__Bacteroidota	c__Bacteroidia	o__Cytophagales	f__Microscillaceae	g__Microscillaceae_unclassified	s__Microscillaceae_unclassified
36b2dce35df9964df8970c1cfe63ff8c	d__Bacteria	p__Planctomycetota	c__Phycisphaerae	o__Tepidisphaerales	f__WD2101_soil_group	g__WD2101_soil_group_unclassified	s__WD2101_soil_group_unclassified
aa2f3e6c14aaf8e29c6cbfa64efc3cb5	d__Bacteria	p__Chloroflexi	c__Anaerolineae	o__Caldilineales	f__Caldilineaceae	g__Caldilineaceae_unclassified	s__Caldilineaceae_unclassified
b2e09e818df317a9ec618bcd57d53b62	d__Bacteria	p__Gemmatimonadota	c__Gemmatimonadetes	o__Gemmatimonadales	f__Gemmatimonadaceae	g__Gemmatimonadaceae_unclassified	s__Gemmatimonadaceae_unclassified
7df2bddea9493139361ee3366e8259cf	d__Bacteria	p__Acidobacteriota	c__Blastocatellia	o__Blastocatellales	f__Blastocatellaceae	g__Blastocatellaceae_unclassified	s__Blastocatellaceae_unclassified
ed02d61257c012b6ea57e192f70cfee9	d__Bacteria	p__Chloroflexi	c__Anaerolineae	o__Ardenticatenales	f__Ardenticatenales_unclassified	g__Ardenticatenales_unclassified	s__Ardenticatenales_unclassified
12877327183da2c5f218f6d83441fe19	d__Bacteria	p__Acidobacteriota	c__Blastocatellia	o__Pyrinomonadales	f__Pyrinomonadaceae	g__RB41	s__RB41_unclassified
3023eed2a74d5a6a38bc5ea30be86adb	d__Bacteria	p__Proteobacteria	c__Alphaproteobacteria	o__Acetobacterales	f__Acetobacteraceae	g__Craurococcus-Caldovatus	s__Craurococcus-Caldovatus_unclassified
36feef002b31da86b5f2811cda67cda4	d__Bacteria	p__Chloroflexi	c__Chloroflexia	o__Chloroflexales	f__Roseiflexaceae	g__Roseiflexaceae_unclassified	s__Roseiflexaceae_unclassified
865b2bc865f488daaf6cfba3877f675a	d__Bacteria	p__Chloroflexi	c__Chloroflexia	o__Kallotenuales	f__AKIW781	g__AKIW781_unclassified	s__AKIW781_unclassified
c2b296b8c04abcfa1d05c39ebd668346	d__Bacteria	p__Proteobacteria	c__Alphaproteobacteria	o__Sphingomonadales	f__Sphingomonadaceae	g__Sphingomonas	s__Sphingomonas_sp._9-9
fb2e69f80fadbeb7d2d890271f134cc5	d__Bacteria	p__Proteobacteria	c__Alphaproteobacteria	o__Rhodospirillales	f__Acetobacteraceae	g__Roseomonas	s__uncultured_Roseomonas_sp.
140701e2f36a226b75407907e50f1d1e	d__Bacteria	p__Myxococcota	c__Polyangia	o__Haliangiales	f__Haliangiaceae	g__Haliangium	s__Haliangium_unclassified
e2c0249de63e20f265081995249abe89	d__Bacteria	p__Chloroflexi	c__KD4-96	o__KD4-96_unclassified	f__KD4-96_unclassified	g__KD4-96_unclassified	s__KD4-96_unclassified
5f2b4e26af2302b46ca9bc12650c7ad2	d__Bacteria	p__Chloroflexi	c__Chloroflexia	o__Thermomicrobiales	f__JG30-KF-CM45	g__JG30-KF-CM45_unclassified	s__JG30-KF-CM45_unclassified
4d2aa834dce4eb6b9ee4c1870f292ab4	d__Bacteria	p__Armatimonadota	c__Armatimonadia	o__Armatimonadales	f__Armatimonadales_unclassified	g__Armatimonadales_unclassified	s__Armatimonadales_unclassified
68056fecd2dc98e1db69472ddfbb8ce7	d__Bacteria	p__Chloroflexi	c__TK10	o__TK10_unclassified	f__TK10_unclassified	g__TK10_unclassified	s__TK10_unclassified
572e2cc019b5169f6f6d38610fc1d4e4	d__Bacteria	p__Proteobacteria	c__Alphaproteobacteria	o__Sphingomonadales	f__Sphingomonadaceae	g__Sphingomonadaceae_unclassified	s__Sphingomonadaceae_unclassified
b2eafd48426c5ea228ef632ba4cf8b26	d__Bacteria	p__Proteobacteria	c__Alphaproteobacteria	o__Caulobacterales	f__Caulobacteraceae	g__Caulobacteraceae_unclassified	s__Caulobacteraceae_unclassified
a2b89ebde0b18e6536d767e358d1c776	d__Bacteria	p__Actinobacteriota	c__Thermoleophilia	o__Solirubrobacterales	f__67-14	g__67-14_unclassified	s__67-14_unclassified
109eba2a9fcda6cf31d9108819fc6e1b	d__Bacteria	p__Actinobacteriota	c__Actinobacteria	o__Corynebacteriales	f__Mycobacteriaceae	g__Mycobacterium	s__Mycobacterium_unclassified
f2badf402e10a6032a0497c3aebcabf2	d__Bacteria	p__Planctomycetota	c__Phycisphaerae	o__Tepidisphaerales	f__WD2101_soil_group	g__WD2101_soil_group_unclassified	s__WD2101_soil_group_unclassified
1f2b8300ee73df43757d1940ed048d48	d__Bacteria	p__Candidatus_Saccharibacteria	c__Candidatus_Saccharibacteria_unclassified	o__Candidatus_Saccharibacteria_unclassified	f__Candidatus_Saccharibacteria_unclassified	g__Candidatus_Saccharibacteria_unclassified	s__Candidatus_Saccharibacteria_unclassified
c2babdef00ee67e269923a9cab504c6b	d__Bacteria	p__Gemmatimonadota	c__S0134_terrestrial_group	o__S0134_terrestrial_group_unclassified	f__S0134_terrestrial_group_unclassified	g__S0134_terrestrial_group_unclassified	s__S0134_terrestrial_group_unclassified
159cea002d5380924f607ed82f19a39d	d__Bacteria	p__Myxococcota	c__Polyangia	o__Polyangiales	f__Polyangiaceae	g__Jahnella	s__Jahnella_unclassified
2ee2dcabf2218da500279f9f052c948d	d__Bacteria	p__Proteobacteria	c__Gammaproteobacteria	o__Legionellales	f__Legionellaceae	g__Legionella	s__Legionella_sp._R5868
961444fdb2e0c3392f558f355f1c7856	d__Bacteria	p__Actinobacteriota	c__Actinobacteriota	o__Actinobacteriota_unclassified	f__Actinobacteriota_unclassified	g__Actinobacteriota_unclassified	s__Actinobacteriota_unclassified
0a2a6591cb550ddfa09e6ec3e9613a65	d__Bacteria	p__Chloroflexi	c__JG30-KF-CM66	o__JG30-KF-CM66_unclassified	f__JG30-KF-CM66_unclassified	g__JG30-KF-CM66_unclassified	s__JG30-KF-CM66_unclassified
d2e1be7c97851728c3e869d367bf7e13	d__Bacteria	p__Actinobacteriota	c__Actinobacteria	o__Micromonosporales	f__Micromonosporaceae	g__Planosporangium	s__Planosporangium_unclassified
166a2d7574e998dea4fc4f7782436918	d__Bacteria	p__Acidobacteriota	c__Vicinamibacteria	o__Vicinamibacterales	f__Vicinamibacteraceae	g__Vicinamibacteraceae_unclassified	s__Vicinamibacteraceae_unclassified
66c2b02eb0d6a651d5967b2ea8b24e80	d__Bacteria	p__Planctomycetota	c__Planctomycetes	o__Isosphaerales	f__Isosphaeraceae	g__Isosphaeraceae_unclassified	s__Isosphaeraceae_unclassified
6c2e94bf078edb959b5dcbbbad6f426b	d__Bacteria	p__Actinobacteriota	c__Thermoleophilia	o__Solirubrobacterales	f__67-14	g__67-14_unclassified	s__67-14_unclassified
150020d2ddf0cf70aa78e36219d3ad3b	d__Bacteria	p__Bacteroidota	c__Bacteroidia	o__Cytophagales	f__Microscillaceae	g__Microscillaceae_unclassified	s__Microscillaceae_unclassified
17385a2fd07573f097e2da3578c1bc5c	d__Bacteria	p__Patescibacteria	c__Gracilibacteria	o__Gracilibacteria_unclassified	f__Gracilibacteria_unclassified	g__Gracilibacteria_unclassified	s__Gracilibacteria_unclassified
5e2d06c7d565add7d24cdcdd79c58bd0	d__Bacteria	p__Cyanobacteria	c__Vampirivibrionia	o__Obscuribacterales	f__Obscuribacteraceae	g__Obscuribacteraceae_unclassified	s__Obscuribacteraceae_unclassified
c2cdbd7652a24dbfb221e75a33fe5384	d__Bacteria	p__Proteobacteria	c__Alphaproteobacteria	o__Rhizobiales	f__Bradyrhizobiaceae	g__Nitrobacter	s__Nitrobacter_sp.
106cd2f520ab9e73221e01f4417d8e01	d__Bacteria	p__Gemmatimonadota	c__Gemmatimonadetes	o__Gemmatimonadales	f__Gemmatimonadaceae	g__Gemmatimonadaceae_unclassified	s__Gemmatimonadaceae_unclassified
e02d8d6b221d7936d70ab7fc1de950cd	d__Bacteria	p__Acidobacteriota	c__Holophagae	o__Subgroup_7	f__Subgroup_7_unclassified	g__Subgroup_7_unclassified	s__Subgroup_7_unclassified
1ae2b98144157a79492f5625d1145856	d__Bacteria	p__Actinobacteriota	c__Actinobacteriota	o__Actinobacteriota_unclassified	f__Actinobacteriota_unclassified	g__Actinobacteriota_unclassified	s__Actinobacteriota_unclassified
44755d2fc87f3466c2f656404499c960	d__Bacteria	p__Nitrospirota	c__Nitrospiria	o__Nitrospirales	f__Nitrospiraceae	g__Nitrospira	s__Nitrospira_unclassified
3c2b922fe14c696d2addef1e21d00632	d__Bacteria	p__Verrucomicrobiota	c__Verrucomicrobiae	o__Chthoniobacterales	f__Chthoniobacteraceae	g__Candidatus_Udaeobacter	s__Candidatus_Udaeobacter_unclassified
1aeaa2b8587e1d6f14f0f787016dac3f	d__Bacteria	p__Gemmatimonadota	c__S0134_terrestrial_group	o__S0134_terrestrial_group_unclassified	f__S0134_terrestrial_group_unclassified	g__S0134_terrestrial_group_unclassified	s__S0134_terrestrial_group_unclassified
59681a2e75705d7955f29f02aff7d114	d__Bacteria	p__Myxococcota	c__Polyangia	o__Polyangiales	f__Sandaracinaceae	g__Sandaracinaceae_unclassified	s__Sandaracinaceae_unclassified
977e2aafa5b8090d28e3dcffc0b2e9cc	d__Bacteria	p__Myxococcota	c__Polyangia	o__Polyangiales	f__Polyangiaceae	g__Polyangiaceae_unclassified	s__Polyangiaceae_unclassified
07baec2e9e75f4dee2e73ac4bd31537b	d__Bacteria	p__Acidobacteriota	c__Vicinamibacteria	o__Vicinamibacterales	f__Vicinamibacteraceae	g__Vicinamibacteraceae_unclassified	s__Vicinamibacteraceae_unclassified
e2d52219dd19db273e2e739c53a595ee	d__Bacteria	p__Acidobacteriota	c__Vicinamibacteria	o__Vicinamibacterales	f__Vicinamibacterales_unclassified	g__Vicinamibacterales_unclassified	s__Vicinamibacterales_unclassified
ecf2a9c32e4fb56c29f90395dfc12d37	d__Bacteria	p__Firmicutes	c__Clostridia	o__Lachnospirales	f__Lachnospiraceae	g__Lachnospiraceae_NK4A136_group	s__Lachnospiraceae_NK4A136_group_unclassified
1720e2a6e838b491dd643af5e48db384	d__Bacteria	p__Gemmatimonadota	c__Longimicrobia	o__Longimicrobiales	f__Longimicrobiaceae	g__Longimicrobiaceae_unclassified	s__Longimicrobiaceae_unclassified
5ce2c96b32b75528da784212960b5820	d__Bacteria	p__Planctomycetota	c__Phycisphaerae	o__Tepidisphaerales	f__WD2101_soil_group	g__WD2101_soil_group_unclassified	s__WD2101_soil_group_unclassified
d2a992f84117bb6fb8158d15063c581a	d__Bacteria	p__Myxococcota	c__Polyangia	o__Polyangiales	f__Polyangiaceae	g__Jahnella	s__Jahnella_unclassified
a2aed122bf37648102bae4bbf42ff801	d__Bacteria	p__Planctomycetota	c__Planctomycetes	o__Gemmatales	f__Gemmataceae	g__Gemmataceae_unclassified	s__Gemmataceae_unclassified
1ecd2d5d96f96519a5f549c5d95ceef7	d__Bacteria	p__Proteobacteria	c__Alphaproteobacteria	o__Rhizobiales	f__Hyphomicrobiaceae	g__Rhodoplanes	s__uncultured_Rhodoplanes_sp.
f2c2e9e4a3654dc3bcd9f7dbbc0f3e77	d__Bacteria	p__Proteobacteria	c__Alphaproteobacteria	o__Rhizobiales	f__Rhizobiaceae	g__Mesorhizobium	s__Mesorhizobium_unclassified
c2e91ce1e1ba05976eff316f3b8d5ec4	d__Bacteria	p__Gemmatimonadota	c__Gemmatimonadetes	o__Gemmatimonadales	f__Gemmatimonadaceae	g__Gemmatirosa	s__Gemmatirosa_unclassified
915fe2e51f87187aa55e5c258cc6fac2	d__Bacteria	p__Bacteroidota	c__Bacteroidia	o__Cytophagales	f__Microscillaceae	g__Microscillaceae_unclassified	s__Microscillaceae_unclassified
9fa2b5ac18adf3e2f6c9377c88148d87	d__Bacteria	p__Actinobacteriota	c__Actinobacteria	o__Pseudonocardiales	f__Pseudonocardiaceae	g__Pseudonocardia	s__Pseudonocardia_unclassified
83a2a233e2d092e77b1344c115baed4a	d__Bacteria	p__Gemmatimonadota	c__Gemmatimonadota_unclassified	o__Gemmatimonadota_unclassified	f__Gemmatimonadota_unclassified	g__Gemmatimonadota_unclassified	s__Gemmatimonadota_unclassified
c2f8d708496c2f33e484e014d4e32fc6	d__Bacteria	p__Gemmatimonadota	c__Longimicrobia	o__Longimicrobiales	f__Longimicrobiaceae	g__Longimicrobiaceae_unclassified	s__Longimicrobiaceae_unclassified
faa2ab6e3031efc3726d26962aa4e30e	d__Bacteria	p__Bdellovibrionota	c__Oligoflexia	o__Oligoflexales	f__Oligoflexaceae	g__Oligoflexus	s__Oligoflexus_unclassified
b2f82ce61380b3c91027397d9f718e27	d__Bacteria	p__Actinobacteriota	c__Acidimicrobiia	o__Acidimicrobiales	f__Acidimicrobiales_unclassified	g__Acidimicrobiales_unclassified	s__Acidimicrobiales_unclassified
fa2aad67c3b47d42bf7bed9b36ef2b10	d__Bacteria	p__Armatimonadota	c__Fimbriimonadia	o__Fimbriimonadales	f__Fimbriimonadaceae	g__Fimbriimonadaceae_unclassified	s__Fimbriimonadaceae_unclassified
12cc02e832655922b44d5bdd0a3c9bd7	d__Bacteria	p__Acidobacteriota	c__Blastocatellia	o__Blastocatellales	f__Blastocatellaceae	g__Blastocatella	s__Blastocatella_unclassified
9b2b868853e813618351f8c866a353e5	d__Bacteria	p__Planctomycetota	c__Phycisphaerae	o__Tepidisphaerales	f__WD2101_soil_group	g__WD2101_soil_group_unclassified	s__WD2101_soil_group_unclassified
fee2e77613e2124c4046c9e1b45f0e83	d__Bacteria	p__Actinobacteriota	c__Actinobacteriota	o__Geodermatophilales	f__Geodermatophilaceae	g__Modestobacter	s__uncultured_Modestobacter_sp.
a02a11fa78fa6f310d756a8e437c1fed	d__Bacteria	p__Actinobacteriota	c__Actinobacteriota	o__Actinobacteriota_unclassified	f__Actinobacteriota_unclassified	g__Actinobacteriota_unclassified	s__Actinobacteriota_unclassified
1c2a037dac2db1550c6ff49974434b0b	d__Bacteria	p__Chloroflexi	c__KD4-96	o__KD4-96_unclassified	f__KD4-96_unclassified	g__KD4-96_unclassified	s__KD4-96_unclassified
ed2d924d2cdc2ffeca69060bc403720d	d__Bacteria	p__Proteobacteria	c__Proteobacteria_unclassified	o__Proteobacteria_unclassified	f__Proteobacteria_unclassified	g__Proteobacteria_unclassified	s__Proteobacteria_unclassified
a2e74633b1cfddc8c73c02c43d7ab4d7	d__Bacteria	p__Firmicutes	c__Bacilli	o__Bacillales	f__Bacillaceae	g__Oceanobacillus	s__Oceanobacillus_sp.
e2dfcc53643480e4069995b6d3b69bd9	d__Bacteria	p__Chloroflexi	c__Chloroflexi_unclassified	o__Chloroflexi_unclassified	f__Chloroflexi_unclassified	g__Chloroflexi_unclassified	s__Chloroflexi_unclassified
c2e58863bc2dcc0fa17ada76bc6a8d33	d__Bacteria	p__Entotheonellaeota	c__Entotheonellia	o__Entotheonellales	f__Entotheonellaceae	g__Entotheonellaceae_unclassified	s__Entotheonellaceae_unclassified
803fa2b1edf1851417163ad8cbb55b10	d__Bacteria	p__Chloroflexi	c__Chloroflexia	o__Kallotenuales	f__AKIW781	g__AKIW781_unclassified	s__AKIW781_unclassified
4a2efabb009ab115e3eded209a5f0f4d	d__Bacteria	p__Planctomycetota	c__Planctomycetes	o__Planctomycetales	f__Planctomycetales_unclassified	g__Planctomycetales_unclassified	s__Planctomycetales_unclassified
845e2f0459690e36810e669511a0a951	d__Bacteria	p__Chloroflexi	c__Chloroflexia	o__Thermomicrobiales	f__JG30-KF-CM45	g__JG30-KF-CM45_unclassified	s__JG30-KF-CM45_unclassified
885ec02c6e67543e7491adcb4dcfa4e3	d__Bacteria	p__Planctomycetota	c__Planctomycetes	o__Gemmatales	f__Gemmataceae	g__Gemmataceae_unclassified	s__Gemmataceae_unclassified
7173a2e62ac6562e9bda941c020c5ec2	d__Bacteria	p__Actinobacteriota	c__Thermoleophilia	o__Gaiellales	f__Gaiellales_unclassified	g__Gaiellales_unclassified	s__Gaiellales_unclassified
8f2ef697294e826d0ef60eab9fe73365	d__Bacteria	p__Planctomycetota	c__Planctomycetes	o__Gemmatales	f__Gemmataceae	g__Gemmataceae_unclassified	s__Gemmataceae_unclassified
c2c203ac60ff58768dfb12c71e572d6f	d__Bacteria	p__Acidobacteriota	c__Vicinamibacteria	o__Vicinamibacterales	f__Vicinamibacteraceae	g__Vicinamibacter	s__Vicinamibacter_unclassified
4e2ce265f49085b8d286e6e0224f1294	d__Bacteria	p__Acidobacteriota	c__Vicinamibacteria	o__Vicinamibacterales	f__Vicinamibacteraceae	g__Vicinamibacteraceae_unclassified	s__Vicinamibacteraceae_unclassified
128a2e311465512662f66dbe80b67def	d__Bacteria	p__Actinobacteriota	c__Thermoleophilia	o__Gaiellales	f__Gaiellaceae	g__Gaiella	s__Gaiella_unclassified
fe2af544cd153ef53b36562618fb7cf2	d__Bacteria	p__Gemmatimonadota	c__S0134_terrestrial_group	o__S0134_terrestrial_group_unclassified	f__S0134_terrestrial_group_unclassified	g__S0134_terrestrial_group_unclassified	s__S0134_terrestrial_group_unclassified
cf02a2fc6fed9860fd2774ed74c7efcd	d__Bacteria	p__Patescibacteria	c__Parcubacteria	o__Parcubacteria_unclassified	f__Parcubacteria_unclassified	g__Parcubacteria_unclassified	s__Parcubacteria_unclassified
614e2bf0a503417248be7938d92d23ce	d__Bacteria	p__Acidobacteriota	c__Blastocatellia	o__Pyrinomonadales	f__Pyrinomonadaceae	g__RB41	s__RB41_unclassified
6e2e50df7aaf03d5a19422cf7e3da943	d__Bacteria	p__Actinobacteriota	c__Thermoleophilia	o__Solirubrobacterales	f__Solirubrobacteraceae	g__Solirubrobacter	s__Solirubrobacter_unclassified
0527197e2e115c0ed14cb34c15b35d8c	d__Bacteria	p__Actinobacteriota	c__Thermoleophilia	o__Gaiellales	f__Gaiellaceae	g__Gaiella	s__Gaiella_unclassified
c2e57b9e9071d301c75cdfe092aa90a7	d__Bacteria	p__Actinobacteriota	c__Actinobacteria	o__0319-7L14	f__0319-7L14_unclassified	g__0319-7L14_unclassified	s__0319-7L14_unclassified
ac2ee4f382415e43852a1a6aaa6712b2	d__Bacteria	p__Chloroflexi	c__KD4-96	o__KD4-96_unclassified	f__KD4-96_unclassified	g__KD4-96_unclassified	s__KD4-96_unclassified
39b3cd9932df5bb60e798e0218181d39	d__Bacteria	p__Verrucomicrobiota	c__Verrucomicrobiae	o__Pedosphaerales	f__Pedosphaeraceae	g__Pedosphaeraceae_unclassified	s__Pedosphaeraceae_unclassified
1bd3b506d5f3c7e6c2ee4112d1336d73	d__Bacteria	p__Planctomycetota	c__Phycisphaerae	o__Tepidisphaerales	f__WD2101_soil_group	g__WD2101_soil_group_unclassified	s__WD2101_soil_group_unclassified
6db3ffd6d823a5cf579bcbcf08dc5ea4	d__Bacteria	p__Chloroflexi	c__P2-11E	o__P2-11E_unclassified	f__P2-11E_unclassified	g__P2-11E_unclassified	s__P2-11E_unclassified
d3c3f1d38294ed3132fd29c6f9a65864	d__Bacteria	p__Proteobacteria	c__Gammaproteobacteria	o__Burkholderiales	f__A21b	g__A21b_unclassified	s__A21b_unclassified
c3db621ce6cdfc0a4668162864a6f16b	d__Bacteria	p__Chloroflexi	c__Anaerolineae	o__Ardenticatenales	f__Ardenticatenaceae	g__Ardenticatenaceae_unclassified	s__Ardenticatenaceae_unclassified
20f3b18776111ae7622ec351c993882a	d__Bacteria	p__Actinobacteriota	c__Acidimicrobiia	o__Microtrichales	f__Iamiaceae	g__Iamia	s__Iamia_unclassified
86fedf3c7d5caf49935c922a39600c29	d__Bacteria	p__Gemmatimonadota	c__S0134_terrestrial_group	o__S0134_terrestrial_group_unclassified	f__S0134_terrestrial_group_unclassified	g__S0134_terrestrial_group_unclassified	s__S0134_terrestrial_group_unclassified
cd3b1daa6f8c48f6846c7a18918695f3	d__Bacteria	p__Chloroflexi	c__JG30-KF-CM66	o__JG30-KF-CM66_unclassified	f__JG30-KF-CM66_unclassified	g__JG30-KF-CM66_unclassified	s__JG30-KF-CM66_unclassified
ee3ccc1aae64502bc0917140e7cb3b1d	d__Bacteria	p__Actinobacteriota	c__Actinobacteriota	o__Actinobacteriota_unclassified	f__Actinobacteriota_unclassified	g__Actinobacteriota_unclassified	s__Actinobacteriota_unclassified
9a3d17d6bc34ea8ae64952bb95fc40dc	d__Bacteria	p__Proteobacteria	c__Gammaproteobacteria	o__Burkholderiales	f__Oxalobacteraceae	g__Massilia	s__Massilia_unclassified
9d3d1fdef35751bcef340afb5854e69b	d__Bacteria	p__Acidobacteriota	c__Vicinamibacteria	o__Vicinamibacterales	f__Vicinamibacteraceae	g__Vicinamibacteraceae_unclassified	s__Vicinamibacteraceae_unclassified
4bc3e510bf21404ee456deeb4be41935	d__Bacteria	p__Planctomycetota	c__Planctomycetes	o__Gemmatales	f__Gemmataceae	g__Gemmataceae_unclassified	s__Gemmataceae_unclassified
5baa3e4dcb69721a57ef7281b1b65cf6	d__Bacteria	p__Chloroflexi	c__TK10	o__TK10_unclassified	f__TK10_unclassified	g__TK10_unclassified	s__TK10_unclassified
4fa3c55f4e051d4331860d521a824718	d__Bacteria	p__Actinobacteriota	c__Actinobacteria	o__Pseudonocardiales	f__Pseudonocardiaceae	g__Actinophytocola	s__Actinophytocola_unclassified
f3c535d3d37eef1e7ddab402493ace5b	d__Bacteria	p__Acidobacteriota	c__Acidobacteriota_unclassified	o__Acidobacteriota_unclassified	f__Acidobacteriota_unclassified	g__Acidobacteriota_unclassified	s__Acidobacteriota_unclassified
986b3cf0dda386b6f3a91ffb25cbc570	d__Bacteria	p__Proteobacteria	c__Alphaproteobacteria	o__Rhizobiales	f__Beijerinckiaceae	g__Bosea	s__Bosea_unclassified
47808a3b9ce1953967ffa735e300ab1b	d__Bacteria	p__Patescibacteria	c__Parcubacteria	o__GWA2-38-13b	f__GWA2-38-13b_unclassified	g__GWA2-38-13b_unclassified	s__GWA2-38-13b_unclassified
8c3ff8f417f20300d954d87a4eceec79	d__Bacteria	p__Gemmatimonadota	c__Gemmatimonadota_unclassified	o__Gemmatimonadota_unclassified	f__Gemmatimonadota_unclassified	g__Gemmatimonadota_unclassified	s__Gemmatimonadota_unclassified
550072c3dbd4fe94e2f04dce718e4fb6	d__Bacteria	p__Bacteroidota	c__Bacteroidia	o__Chitinophagales	f__Chitinophagaceae	g__Chitinophagaceae_unclassified	s__Chitinophagaceae_unclassified
cbc3f4d670881848917c32d23ba0033a	d__Bacteria	p__Candidatus_Saccharibacteria	c__Candidatus_Saccharibacteria_unclassified	o__Candidatus_Saccharibacteria_unclassified	f__Candidatus_Saccharibacteria_unclassified	g__Candidatus_Saccharibacteria_unclassified	s__Candidatus_Saccharibacteria_unclassified
82384d3eb13fb70fd4d4b901a1e21f40	d__Bacteria	p__Cyanobacteria	c__Cyanobacteria_unclassified	o__Cyanobacteria_unclassified	f__Cyanobacteria_unclassified	g__Cyanobacteria_unclassified	s__Cyanobacteria_unclassified
bd3dd7503abf56a3de5d8ad8d3b3d969	d__Bacteria	p__Bacteroidota	c__Bacteroidia	o__Sphingobacteriales	f__AKYH767	g__AKYH767_unclassified	s__AKYH767_unclassified
031e3c0606d22aeff38b2ad9ac66b39c	d__Bacteria	p__Actinobacteriota	c__Actinobacteria	o__Micromonosporales	f__Micromonosporaceae	g__Micromonospora	s__Micromonospora_unclassified
d3c64b578b77bbd2871e862ef2e23736	d__Bacteria	p__Myxococcota	c__Polyangia	o__Haliangiales	f__Haliangiaceae	g__Haliangium	s__Haliangium_unclassified
80917c3a071b86c6570d76bdedf5a9ad	d__Bacteria	p__Actinobacteriota	c__Thermoleophilia	o__Thermoleophilia_unclassified	f__Thermoleophilia_unclassified	g__Thermoleophilia_unclassified	s__Thermoleophilia_unclassified
429d3a9a53f9478a0e8ce1c8d8396eda	d__Bacteria	p__Actinobacteriota	c__Thermoleophilia	o__Gaiellales	f__Gaiellales_unclassified	g__Gaiellales_unclassified	s__Gaiellales_unclassified
67f3d114b69997f72908b7cf43da8e5e	d__Bacteria	p__Cyanobacteria	c__Cyanobacteria_unclassified	o__Cyanobacteria_unclassified	f__Cyanobacteria_unclassified	g__Cyanobacteria_unclassified	s__Cyanobacteria_unclassified
6340efcbb3f0684e1b63fa63cd30dc5f	d__Bacteria	p__Acidobacteriota	c__Subgroup_18	o__Subgroup_18_unclassified	f__Subgroup_18_unclassified	g__Subgroup_18_unclassified	s__Subgroup_18_unclassified
248d3e01c07d41d0fdba7b4bfcd98fbb	d__Bacteria	p__Actinobacteriota	c__Actinobacteria	o__Streptosporangiales	f__Streptosporangiaceae	g__Nonomuraea	s__Nonomuraea_unclassified
6d3e5a55e99b30cd28eeca59aa3338b2	d__Bacteria	p__Chloroflexi	c__JG30-KF-CM66	o__JG30-KF-CM66_unclassified	f__JG30-KF-CM66_unclassified	g__JG30-KF-CM66_unclassified	s__JG30-KF-CM66_unclassified
ef3e93c78bfefc046195fcb3c0d3f166	d__Bacteria	p__Chloroflexi	c__Chloroflexia	o__Thermomicrobiales	f__JG30-KF-CM45	g__JG30-KF-CM45_unclassified	s__JG30-KF-CM45_unclassified
5c3bad31179a12bc050084f97a01f423	d__Bacteria	p__Actinobacteriota	c__Actinobacteriota	o__Pseudonocardiales	f__Pseudonocardiaceae	g__Lentzea	s__Lentzea_violacea
a3ad4356a940abde7dd49181d668636f	d__Bacteria	p__Actinobacteriota	c__Actinobacteria	o__0319-7L14	f__0319-7L14_unclassified	g__0319-7L14_unclassified	s__0319-7L14_unclassified
3ef3f08e9f73c38373b23540ac66a698	d__Bacteria	p__Proteobacteria	c__Alphaproteobacteria	o__Sphingomonadales	f__Sphingomonadaceae	g__Sphingomonas	s__uncultured_Sphingomonas_sp.
6e3d72e92667fea0e80b621324e6afd8	d__Bacteria	p__Planctomycetota	c__Planctomycetes	o__Gemmatales	f__Gemmataceae	g__Gemmata	s__Gemmata_unclassified
c3bb88cc936756ea799fc7757d9f236e	d__Bacteria	p__Myxococcota	c__Polyangia	o__Haliangiales	f__Haliangiaceae	g__Haliangium	s__Haliangium_unclassified
4dbfe3c30cb7db1bb5f32d0b866ea55e	d__Bacteria	p__Planctomycetota	c__Planctomycetes	o__Gemmatales	f__Gemmataceae	g__Gemmataceae_unclassified	s__Gemmataceae_unclassified
5febb3a3339efef67a41ba87c253645d	d__Bacteria	p__Acidobacteriota	c__Blastocatellia	o__Pyrinomonadales	f__Pyrinomonadaceae	g__RB41	s__RB41_unclassified
6bec3e27adf56dae73def1721b8e239f	d__Bacteria	p__Actinobacteriota	c__Thermoleophilia	o__Solirubrobacterales	f__Solirubrobacteraceae	g__Parviterribacter	s__Parviterribacter_unclassified
9d03e8f99bec14b304de89077241ed61	d__Bacteria	p__Actinobacteriota	c__Actinobacteria	o__0319-7L14	f__0319-7L14_unclassified	g__0319-7L14_unclassified	s__0319-7L14_unclassified
582cfce3adb42d811e72c2e5ef2127e6	d__Bacteria	p__Chloroflexi	c__JG30-KF-CM66	o__JG30-KF-CM66_unclassified	f__JG30-KF-CM66_unclassified	g__JG30-KF-CM66_unclassified	s__JG30-KF-CM66_unclassified
58d3df1daedda574e5e93f809fce8a2d	d__Bacteria	p__Planctomycetota	c__Planctomycetes	o__Gemmatales	f__Gemmataceae	g__Gemmataceae_unclassified	s__Gemmataceae_unclassified
394c3a6d6d1d89c2419046ff149a48fc	d__Bacteria	p__Acidobacteriota	c__Holophagae	o__Subgroup_7	f__Subgroup_7_unclassified	g__Subgroup_7_unclassified	s__Subgroup_7_unclassified
0a3d78280e1064c7a9810f3a5e654836	d__Bacteria	p__Gemmatimonadota	c__Longimicrobia	o__Longimicrobiales	f__Longimicrobiaceae	g__YC-ZSS-LKJ147	s__YC-ZSS-LKJ147_unclassified
f3c46d822eefba10cc51d3e6b8153b95	d__Bacteria	p__Actinobacteriota	c__Actinobacteriota	o__Actinobacteriota_unclassified	f__Actinobacteriota_unclassified	g__Actinobacteriota_unclassified	s__Actinobacteriota_unclassified
6a03c485bf902584ced897095cba43c3	d__Bacteria	p__Proteobacteria	c__Alphaproteobacteria	o__Caulobacterales	f__Caulobacteraceae	g__Caulobacteraceae_unclassified	s__Caulobacteraceae_unclassified
fc3d18e47e32063ee938c82b3e270769	d__Bacteria	p__Proteobacteria	c__Alphaproteobacteria	o__Sphingomonadales	f__Sphingomonadaceae	g__Sphingomonas	s__Sphingomonas_sp._6PNM-8
296640a3eb200dfc0fe9f8dbc1b87e29	d__Bacteria	p__Myxococcota	c__Polyangia	o__Haliangiales	f__Haliangiaceae	g__Haliangium	s__Haliangium_unclassified
0d3c1b5be6f1e05a3ee3c03e0f2d368f	d__Bacteria	p__Actinobacteriota	c__Actinobacteriota	o__Actinobacteriota_unclassified	f__Actinobacteriota_unclassified	g__Actinobacteriota_unclassified	s__Actinobacteriota_unclassified
9350186590748478dd3af276c6ae031e	d__Bacteria	p__Proteobacteria	c__Deltaproteobacteria	o__Deltaproteobacteria_unclassified	f__Deltaproteobacteria_unclassified	g__Deltaproteobacteria_unclassified	s__Deltaproteobacteria_unclassified
10b3e1e31c6fadda0094476f682080f0	d__Bacteria	p__Actinobacteriota	c__Actinobacteria	o__0319-7L14	f__0319-7L14_unclassified	g__0319-7L14_unclassified	s__0319-7L14_unclassified
27deb3dffe65cdcd7778f66a9fcc04f3	d__Bacteria	p__Acidobacteriota	c__Holophagae	o__Subgroup_7	f__Subgroup_7_unclassified	g__Subgroup_7_unclassified	s__Subgroup_7_unclassified
aa3dae60c7a7d3777a452381adbc59b1	d__Bacteria	p__Methylomirabilota	c__Methylomirabilia	o__Rokubacteriales	f__Rokubacteriales_unclassified	g__Rokubacteriales_unclassified	s__Rokubacteriales_unclassified
159432b3cd3e6c22ff229e79a34eeabc	d__unclassified	p__unclassified	c__unclassified	o__unclassified	f__unclassified	g__unclassified	s__unclassified
4c3e6f7716f03b0a3b106fef15f8314c	d__Bacteria	p__Gemmatimonadota	c__BD2-11_terrestrial_group	o__BD2-11_terrestrial_group_unclassified	f__BD2-11_terrestrial_group_unclassified	g__BD2-11_terrestrial_group_unclassified	s__BD2-11_terrestrial_group_unclassified
8bf3f10887a2fd95b32aff93c851ec54	d__Bacteria	p__Planctomycetota	c__Phycisphaerae	o__Tepidisphaerales	f__WD2101_soil_group	g__WD2101_soil_group_unclassified	s__WD2101_soil_group_unclassified
69249032c03f872e5ecbc3e46092c7e8	d__Bacteria	p__Actinobacteriota	c__Acidimicrobiia	o__Acidimicrobiales	f__Acidimicrobiales_unclassified	g__Acidimicrobiales_unclassified	s__Acidimicrobiales_unclassified
9809785e3f7cd30ad8488873509afb0c	d__Bacteria	p__Acidobacteriota	c__Blastocatellia	o__Pyrinomonadales	f__Pyrinomonadaceae	g__RB41	s__RB41_unclassified
8adb3fbfa1e5dbde5450a3a88d4eea15	d__Bacteria	p__Actinobacteriota	c__Actinobacteria	o__Corynebacteriales	f__Mycobacteriaceae	g__Mycobacterium	s__Mycobacterium_unclassified
d3b23b5ab043d92ae649a3b5920b2047	d__Bacteria	p__Gemmatimonadota	c__Gemmatimonadetes	o__Gemmatimonadales	f__Gemmatimonadaceae	g__Gemmatimonas	s__Gemmatimonas_unclassified
69bb3e71357700be99ede57181e071c1	d__Bacteria	p__Armatimonadota	c__Armatimonadia	o__Armatimonadales	f__Armatimonadales_unclassified	g__Armatimonadales_unclassified	s__Armatimonadales_unclassified
08767af3f28a9db36378b31efa1154ee	d__Bacteria	p__Proteobacteria	c__Deltaproteobacteria	o__Deltaproteobacteria_unclassified	f__Deltaproteobacteria_unclassified	g__Deltaproteobacteria_unclassified	s__Deltaproteobacteria_unclassified
d3d102dd25adc3b428f11610d0bea0ff	d__Bacteria	p__Actinobacteriota	c__MB-A2-108	o__MB-A2-108_unclassified	f__MB-A2-108_unclassified	g__MB-A2-108_unclassified	s__MB-A2-108_unclassified
8341213f3be2cd5928163fc4d208e0bd	d__Bacteria	p__Patescibacteria	c__Saccharimonadia	o__Saccharimonadales	f__LWQ8	g__LWQ8_unclassified	s__LWQ8_unclassified
fa03ac9c5a44a995be0264959c09f51d	d__Bacteria	p__Acidobacteriota	c__Acidobacteriae	o__Acidobacteriales	f__Acidobacteriales_unclassified	g__Acidobacteriales_unclassified	s__Acidobacteriales_unclassified
61912490be3f7fdeb9dae1c80769448b	d__Bacteria	p__Actinobacteriota	c__Thermoleophilia	o__Gaiellales	f__Gaiellales_unclassified	g__Gaiellales_unclassified	s__Gaiellales_unclassified
6edf3c76dacb44629d148c3214db6f9e	d__Bacteria	p__Proteobacteria	c__Deltaproteobacteria	o__Deltaproteobacteria_unclassified	f__Deltaproteobacteria_unclassified	g__Deltaproteobacteria_unclassified	s__Deltaproteobacteria_unclassified
429b3c06dbfa39395371cb9eb5eb9fc2	d__Bacteria	p__Actinobacteriota	c__Thermoleophilia	o__Solirubrobacterales	f__67-14	g__67-14_unclassified	s__67-14_unclassified
00fbfc3edac6f511b4afc42c53a0dd1f	d__Bacteria	p__Acidobacteriota	c__Blastocatellia	o__Pyrinomonadales	f__Pyrinomonadaceae	g__RB41	s__RB41_unclassified
36a3ce530d9fab7760ac4ecd6fb58d6e	d__Bacteria	p__Proteobacteria	c__Alphaproteobacteria	o__Acetobacterales	f__Acetobacteraceae	g__Craurococcus-Caldovatus	s__Craurococcus-Caldovatus_unclassified
1d3ccfb737d62fe7752f76f9fc0dc178	d__Bacteria	p__Gemmatimonadota	c__Gemmatimonadetes	o__Gemmatimonadales	f__Gemmatimonadaceae	g__Gemmatimonadaceae_unclassified	s__Gemmatimonadaceae_unclassified
455c3b3c99f98c5f8ea2ff3ef15d0e4a	d__Bacteria	p__Acidobacteriota	c__Vicinamibacteria	o__Vicinamibacterales	f__Vicinamibacterales_unclassified	g__Vicinamibacterales_unclassified	s__Vicinamibacterales_unclassified
1ff3aa0d2eb4435302083751a6769e7f	d__Bacteria	p__Planctomycetota	c__Planctomycetes	o__Gemmatales	f__Gemmataceae	g__Gemmataceae_unclassified	s__Gemmataceae_unclassified
19102b3a5bec89930704023b184a3e62	d__Bacteria	p__Actinobacteriota	c__Actinobacteriota	o__Micromonosporales	f__Micromonosporaceae	g__Catellatospora	s__uncultured_Catellatospora_sp.
c3bd046ab106dd5cf45b6d099309f9b9	d__Bacteria	p__Acidobacteriota	c__Subgroup_25	o__Subgroup_25_unclassified	f__Subgroup_25_unclassified	g__Subgroup_25_unclassified	s__Subgroup_25_unclassified
c03e2000b36814a14cab599d0654d4e4	d__Bacteria	p__Chloroflexi	c__Ktedonobacteria	o__C0119	f__C0119_unclassified	g__C0119_unclassified	s__C0119_unclassified
aa3c0bfa935b043665fcf762c3e428df	d__Bacteria	p__Chloroflexi	c__TK10	o__TK10_unclassified	f__TK10_unclassified	g__TK10_unclassified	s__TK10_unclassified
58dbb3c5fece2b930a7a8793d42e7f51	d__Bacteria	p__Bdellovibrionota	c__Oligoflexia	o__0319-6G20	f__0319-6G20_unclassified	g__0319-6G20_unclassified	s__0319-6G20_unclassified
763ef3d51a427654c074534764cd500c	d__Bacteria	p__Proteobacteria	c__Gammaproteobacteria	o__Xanthomonadales	f__Xanthomonadaceae	g__Xanthomonadaceae_unclassified	s__Xanthomonadaceae_unclassified
e3b283f4d4700af85f542a64222d614d	d__Bacteria	p__Proteobacteria	c__Alphaproteobacteria	o__Rhizobiales	f__Rhizobiaceae	g__Phyllobacterium	s__Phyllobacterium_unclassified
4325475cb3a2ba88f313b0237545eeb9	d__Bacteria	p__Proteobacteria	c__Alphaproteobacteria	o__Rhizobiales	f__Beijerinckiaceae	g__Psychroglaciecola	s__Psychroglaciecola_unclassified
d3e35afa01a294f080d00fc51a64bd78	d__Bacteria	p__Acidobacteriota	c__Blastocatellia	o__Pyrinomonadales	f__Pyrinomonadaceae	g__RB41	s__RB41_unclassified
6c3e047beecd1140ae638fb71f9e672e	d__Bacteria	p__Actinobacteriota	c__Actinobacteriota	o__Actinobacteriota_unclassified	f__Actinobacteriota_unclassified	g__Actinobacteriota_unclassified	s__Actinobacteriota_unclassified
fd3fb3bbbc8336aafc32bd9e8c9359c7	d__Bacteria	p__Verrucomicrobiota	c__Verrucomicrobiae	o__Chthoniobacterales	f__Chthoniobacteraceae	g__Chthoniobacter	s__Chthoniobacter_unclassified
972976ef3f1b473c342e02b9ceb400c0	d__Bacteria	p__Bacteroidota	c__Bacteroidia	o__Flavobacteriales	f__Flavobacteriaceae	g__Flavobacterium	s__Flavobacterium_unclassified
886db3c226be74417164e47583201f02	d__Bacteria	p__Planctomycetota	c__Planctomycetes	o__Gemmatales	f__Gemmataceae	g__Gemmataceae_unclassified	s__Gemmataceae_unclassified
dba3e009e421262b466fa687fc969db9	d__Bacteria	p__Planctomycetota	c__Planctomycetia	o__Planctomycetales	f__Gemmataceae	g__Gemmata	s__Gemmata_sp._Br1-2
f3e0133e21109f9932831c186db436c4	d__Bacteria	p__Gemmatimonadota	c__Longimicrobia	o__Longimicrobiales	f__Longimicrobiaceae	g__Longimicrobiaceae_unclassified	s__Longimicrobiaceae_unclassified
2871d3f279617b1fe801b85094b2803c	d__Bacteria	p__Myxococcota	c__Polyangia	o__Polyangiales	f__Polyangiaceae	g__Polyangiaceae_unclassified	s__Polyangiaceae_unclassified
c3f2a1604b21cf2eb15ae6003b0c22eb	d__Bacteria	p__Firmicutes	c__Bacilli	o__Bacillales	f__Bacillaceae	g__Oceanobacillus	s__Oceanobacillus_profundus
f3d28bfa65fb28734f03e61ae88f023a	d__Bacteria	p__Acidobacteriota	c__Vicinamibacteria	o__Vicinamibacterales	f__Vicinamibacterales_unclassified	g__Vicinamibacterales_unclassified	s__Vicinamibacterales_unclassified
f03d80f870315311b7bbb087661e592a	d__Bacteria	p__Actinobacteriota	c__Thermoleophilia	o__Solirubrobacterales	f__Solirubrobacteraceae	g__Parviterribacter	s__Parviterribacter_unclassified
e3f80077d41e85bd17bb2408c8f51ecd	d__Bacteria	p__Proteobacteria	c__Alphaproteobacteria	o__Rhizobiales	f__Hyphomicrobiaceae	g__Pedomicrobium	s__Pedomicrobium_unclassified
6b3aa32b2b8cd30922d82e07ecac8bea	d__Bacteria	p__Planctomycetota	c__Planctomycetes	o__Pirellulales	f__Pirellulaceae	g__Pirellula	s__Pirellula_unclassified
d3fa20885a69aa1429122b43a0786db0	d__Bacteria	p__Planctomycetota	c__Planctomycetes	o__Gemmatales	f__Gemmataceae	g__Fimbriiglobus	s__Fimbriiglobus_unclassified
a3fa9f8019a45244001a48ab40d727e4	d__Bacteria	p__Gemmatimonadota	c__AKAU4049	o__AKAU4049_unclassified	f__AKAU4049_unclassified	g__AKAU4049_unclassified	s__AKAU4049_unclassified
dded3c70201c56cb8e046e0ac3363ac2	d__Bacteria	p__Actinobacteriota	c__Actinobacteria	o__Pseudonocardiales	f__Pseudonocardiaceae	g__Lechevalieria	s__Lechevalieria_unclassified
dda3e8500ce389b452e95e048ca9ddb4	d__Bacteria	p__Planctomycetota	c__Phycisphaerae	o__Tepidisphaerales	f__WD2101_soil_group	g__WD2101_soil_group_unclassified	s__WD2101_soil_group_unclassified
12463a3e73fd5bea32d9eab22463cd8f	d__Bacteria	p__Planctomycetota	c__vadinHA49	o__vadinHA49_unclassified	f__vadinHA49_unclassified	g__vadinHA49_unclassified	s__vadinHA49_unclassified
38641d03aeffcb472812b19138ed7c17	d__Bacteria	p__Acidobacteriota	c__Acidobacteriota_unclassified	o__Acidobacteriota_unclassified	f__Acidobacteriota_unclassified	g__Acidobacteriota_unclassified	s__Acidobacteriota_unclassified
b3cdec04e006b022ef0bd29d4b2d86b6	d__Bacteria	p__Proteobacteria	c__Gammaproteobacteria	o__Xanthomonadales	f__Xanthomonadaceae	g__Arenimonas	s__uncultured_Arenimonas_sp.
6c3c7a2f0adb9dc71e7f03fac0431e2c	d__Bacteria	p__Proteobacteria	c__Alphaproteobacteria	o__Sphingomonadales	f__Sphingomonadaceae	g__Sphingomonas	s__uncultured_Sphingomonas_sp.
acc03f859458053c5d1b96d58efc7b49	d__Bacteria	p__Actinobacteriota	c__Actinobacteriota	o__Micromonosporales	f__Micromonosporaceae	g__Actinoplanes	s__Actinoplanes_bogorensis
208db3aed8864427abac233a89604b24	d__Bacteria	p__Acidobacteriota	c__Vicinamibacteria	o__Vicinamibacterales	f__Vicinamibacteraceae	g__Vicinamibacteraceae_unclassified	s__Vicinamibacteraceae_unclassified
88917ca3a431dc25cc2491d3b04379b7	d__Bacteria	p__Gemmatimonadota	c__S0134_terrestrial_group	o__S0134_terrestrial_group_unclassified	f__S0134_terrestrial_group_unclassified	g__S0134_terrestrial_group_unclassified	s__S0134_terrestrial_group_unclassified
fd3d92cbe551e559e659335eabe346a2	d__Bacteria	p__Planctomycetota	c__Planctomycetes	o__Gemmatales	f__Gemmataceae	g__Zavarzinella	s__Zavarzinella_unclassified
0aebcaa3bf72f2c88b6892b83e217420	d__Bacteria	p__Chloroflexi	c__Chloroflexia	o__Thermomicrobiales	f__JG30-KF-CM45	g__JG30-KF-CM45_unclassified	s__JG30-KF-CM45_unclassified
872e3fbad8f48096da5008d4f4b0ea32	d__Bacteria	p__Planctomycetota	c__Planctomycetes	o__Gemmatales	f__Gemmataceae	g__Gemmataceae_unclassified	s__Gemmataceae_unclassified
6b3bb1a1fc395d18be1cf6d6518b9f96	d__Bacteria	p__Planctomycetota	c__Planctomycetes	o__Gemmatales	f__Gemmataceae	g__Gemmataceae_unclassified	s__Gemmataceae_unclassified
cc3a3534ea28eaea54653970eb82c446	d__Bacteria	p__Actinobacteriota	c__Thermoleophilia	o__Solirubrobacterales	f__67-14	g__67-14_unclassified	s__67-14_unclassified
68e3ba19abad8d524485745e4ce8fe7e	d__Bacteria	p__Acidobacteriota	c__Vicinamibacteria	o__Vicinamibacterales	f__Vicinamibacteraceae	g__Vicinamibacteraceae_unclassified	s__Vicinamibacteraceae_unclassified
9dfdbd3c9c628324e11f98bcc6309698	d__Bacteria	p__Entotheonellaeota	c__Entotheonellia	o__Entotheonellales	f__Entotheonellaceae	g__Entotheonellaceae_unclassified	s__Entotheonellaceae_unclassified
2dc3b41c5f25a2f56380de92224299fc	d__Bacteria	p__Proteobacteria	c__Alphaproteobacteria	o__Sphingomonadales	f__Sphingomonadaceae	g__Sphingomonas	s__Sphingomonas_unclassified
ef3f3e6e71723bf7b4bb6f3d2e168894	d__Bacteria	p__Gemmatimonadota	c__Gemmatimonadetes	o__Gemmatimonadales	f__Gemmatimonadaceae	g__Gemmatimonadaceae_unclassified	s__Gemmatimonadaceae_unclassified
a3c4439e4fd271d6a3434026a508d6bf	d__Bacteria	p__Actinobacteriota	c__Actinobacteriota	o__Actinobacteriota_unclassified	f__Actinobacteriota_unclassified	g__Actinobacteriota_unclassified	s__Actinobacteriota_unclassified
f3a2c3c6e3bcab1819484ce03b684835	d__Bacteria	p__Planctomycetota	c__Planctomycetes	o__Gemmatales	f__Gemmataceae	g__Gemmataceae_unclassified	s__Gemmataceae_unclassified
84264f03a527af63191afbcc693beef4	d__Bacteria	p__Gemmatimonadota	c__Gemmatimonadetes	o__Gemmatimonadales	f__Gemmatimonadaceae	g__Gemmatimonadaceae_unclassified	s__Gemmatimonadaceae_unclassified
0d03f50b9d6177c9afccddb738a384d6	d__Bacteria	p__Actinobacteriota	c__Thermoleophilia	o__Solirubrobacterales	f__67-14	g__67-14_unclassified	s__67-14_unclassified
3248ae3aac0d26d83ede82b034a4e716	d__Bacteria	p__Actinobacteriota	c__Acidimicrobiia	o__Acidimicrobiales	f__Acidimicrobiales_unclassified	g__Acidimicrobiales_unclassified	s__Acidimicrobiales_unclassified
ade3c2e2aa962f1cd6ea83f375e592cb	d__Bacteria	p__Actinobacteriota	c__Actinobacteriota	o__Actinobacteriota_unclassified	f__Actinobacteriota_unclassified	g__Actinobacteriota_unclassified	s__Actinobacteriota_unclassified
089d3e7c5e8a7cbcd70ed5e5f3772c9e	d__Bacteria	p__Actinobacteriota	c__Actinobacteriota	o__Actinobacteriota_unclassified	f__Actinobacteriota_unclassified	g__Actinobacteriota_unclassified	s__Actinobacteriota_unclassified
8d3b4941574e8f650c76c61acc77d537	d__Bacteria	p__Myxococcota	c__Polyangia	o__Polyangiales	f__Sandaracinaceae	g__Sandaracinaceae_unclassified	s__Sandaracinaceae_unclassified
b3c0f7e08042fecc6a4cda46d7871c20	d__Bacteria	p__Gemmatimonadota	c__Gemmatimonadetes	o__Gemmatimonadales	f__Gemmatimonadaceae	g__Gemmatimonadaceae_unclassified	s__Gemmatimonadaceae_unclassified
d3c419e9be38a087adba146ae6327f15	d__Bacteria	p__Proteobacteria	c__Alphaproteobacteria	o__Rhizobiales	f__Hyphomicrobiaceae	g__Hyphomicrobiaceae_unclassified	s__Hyphomicrobiaceae_unclassified
fa3f752a99fd2936ae83af193c66b048	d__Bacteria	p__Chloroflexi	c__Chloroflexia	o__Kallotenuales	f__AKIW781	g__AKIW781_unclassified	s__AKIW781_unclassified
057de3d9106b6e9ef1f2a2ee48f2995c	d__Bacteria	p__Myxococcota	c__Polyangia	o__Haliangiales	f__Haliangiaceae	g__Haliangium	s__Haliangium_unclassified
c3b62fb483e61c4b29dd96f74899a239	d__Bacteria	p__Proteobacteria	c__Proteobacteria_unclassified	o__Proteobacteria_unclassified	f__Proteobacteria_unclassified	g__Proteobacteria_unclassified	s__Proteobacteria_unclassified
c3c2a77506069333f188777a92174350	d__Bacteria	p__Actinobacteriota	c__Actinobacteriota	o__Actinobacteriota_unclassified	f__Actinobacteriota_unclassified	g__Actinobacteriota_unclassified	s__Actinobacteriota_unclassified
a3cb854f7d116778c27e87862282e082	d__Bacteria	p__Actinobacteriota	c__Actinobacteria	o__Propionibacteriales	f__Nocardioidaceae	g__Aeromicrobium	s__Aeromicrobium_unclassified
703618e3a96e6526b70cbd45805e60d3	d__Bacteria	p__Actinobacteriota	c__Thermoleophilia	o__Gaiellales	f__Gaiellales_unclassified	g__Gaiellales_unclassified	s__Gaiellales_unclassified
40c03e5b4172922b22b14501c835ef4e	d__Bacteria	p__Planctomycetota	c__Planctomycetes	o__Gemmatales	f__Gemmataceae	g__Gemmata	s__Gemmata_unclassified
cdebe3bbe536f910790785cbe8350484	d__Bacteria	p__Acidobacteriota	c__Blastocatellia	o__Pyrinomonadales	f__Pyrinomonadaceae	g__RB41	s__RB41_unclassified
0ed3ff442d6a471162f19063983b3b2d	d__Bacteria	p__Planctomycetota	c__Phycisphaerae	o__Tepidisphaerales	f__WD2101_soil_group	g__WD2101_soil_group_unclassified	s__WD2101_soil_group_unclassified
1df3b97e966ee3dfb1da3a07ffcf66ce	d__Bacteria	p__Proteobacteria	c__Proteobacteria_unclassified	o__Proteobacteria_unclassified	f__Proteobacteria_unclassified	g__Proteobacteria_unclassified	s__Proteobacteria_unclassified
24fe3b92c82050c9ce139d0847fb82be	d__Bacteria	p__Planctomycetota	c__Phycisphaerae	o__Tepidisphaerales	f__WD2101_soil_group	g__WD2101_soil_group_unclassified	s__WD2101_soil_group_unclassified
5360e3f5be61d08203e8b54b6d0ef2ff	d__Bacteria	p__Proteobacteria	c__Alphaproteobacteria	o__Sphingomonadales	f__Sphingomonadaceae	g__Sphingomonas	s__Sphingomonas_unclassified
e3f1f20ea7077f0fa5dedab5a85f9d59	d__Bacteria	p__Planctomycetota	c__Planctomycetia	o__Planctomycetales	f__Planctomycetaceae	g__Blastopirellula	s__uncultured_Blastopirellula_sp.
7bdb3ffc0e9a7b3edd5edeee7e534fff	d__Bacteria	p__Bacteroidota	c__Bacteroidia	o__Cytophagales	f__Spirosomaceae	g__Spirosoma	s__Spirosoma_unclassified
dfb3f8fdbfe4a9d5a55e532ab43fe90d	d__Bacteria	p__Acidobacteriota	c__Vicinamibacteria	o__Vicinamibacterales	f__Vicinamibacterales_unclassified	g__Vicinamibacterales_unclassified	s__Vicinamibacterales_unclassified
7c3da38fcff8557f5e1f67f79ef3e3ea	d__Bacteria	p__Bacteroidota	c__Bacteroidia	o__Cytophagales	f__Hymenobacteraceae	g__Adhaeribacter	s__Adhaeribacter_unclassified
80410413e03dcb3a597ab183e4bd07b1	d__Bacteria	p__Acidobacteriota	c__Acidobacteriae	o__Bryobacterales	f__Bryobacteraceae	g__Bryobacter	s__Bryobacter_unclassified
0170213b3e4565cfd2dbfb4a25a1cd24	d__Bacteria	p__Nitrospirota	c__Nitrospiria	o__Nitrospirales	f__Nitrospiraceae	g__Nitrospira	s__Nitrospira_unclassified
c3ed4b979fd69fa08079da4d87dd4657	d__Bacteria	p__Elusimicrobiota	c__Lineage_IIa	o__Lineage_IIa_unclassified	f__Lineage_IIa_unclassified	g__Lineage_IIa_unclassified	s__Lineage_IIa_unclassified
5e3a1744fa14aab1704497abb04c9519	d__Bacteria	p__Chloroflexi	c__Ktedonobacteria	o__C0119	f__C0119_unclassified	g__C0119_unclassified	s__C0119_unclassified
5995a3b0e80525ae6c9b5d432aba11c1	d__Bacteria	p__Armatimonadota	c__Armatimonadota_unclassified	o__Armatimonadota_unclassified	f__Armatimonadota_unclassified	g__Armatimonadota_unclassified	s__Armatimonadota_unclassified
d3d6f172db3292b8a130b7e80b9fbf83	d__Bacteria	p__Actinobacteriota	c__Actinobacteria	o__0319-7L14	f__0319-7L14_unclassified	g__0319-7L14_unclassified	s__0319-7L14_unclassified
72ac3ef07b727060a9cf183a56d29da3	d__Bacteria	p__Acidobacteriota	c__Blastocatellia	o__Pyrinomonadales	f__Pyrinomonadaceae	g__RB41	s__RB41_unclassified
1de3e99afded71b0ab7c131971423b53	d__Bacteria	p__Chloroflexi	c__Chloroflexia	o__Kallotenuales	f__AKIW781	g__AKIW781_unclassified	s__AKIW781_unclassified
e3aa1c0593b6c14a5055b12817657815	d__Bacteria	p__Actinobacteriota	c__Actinobacteria	o__Streptomycetales	f__Streptomycetaceae	g__Streptomyces	s__Streptomyces_unclassified
ad3da7e1a8bfc164b64b512350f37a23	d__Bacteria	p__Actinobacteriota	c__Acidimicrobiia	o__Acidimicrobiia_unclassified	f__Acidimicrobiia_unclassified	g__Acidimicrobiia_unclassified	s__Acidimicrobiia_unclassified
375033fa3ced399bd655e0f64cb550fb	d__Bacteria	p__Proteobacteria	c__Alphaproteobacteria	o__Rhodospirillales	f__Acetobacteraceae	g__Roseomonas	s__Roseomonas_sp._L1B40
ba3b0caa976678e229c4217f685130a1	d__Bacteria	p__Myxococcota	c__Polyangia	o__Haliangiales	f__Haliangiaceae	g__Haliangium	s__Haliangium_unclassified
a3bc582f9ac7e2b3b47f4d51515588d0	d__Bacteria	p__Acidobacteriota	c__Holophagae	o__Subgroup_7	f__Subgroup_7_unclassified	g__Subgroup_7_unclassified	s__Subgroup_7_unclassified
917f3bcc4cd236204eb85e1d8402b4c5	d__Bacteria	p__Actinobacteriota	c__Actinobacteriota	o__Actinobacteriota_unclassified	f__Actinobacteriota_unclassified	g__Actinobacteriota_unclassified	s__Actinobacteriota_unclassified
1fc3ad2ca801f50332ead81604d90e04	d__Bacteria	p__Bacteroidota	c__Bacteroidia	o__Bacteroidales	f__Prevotellaceae	g__Prevotellaceae_UCG-001	s__Prevotellaceae_UCG-001_unclassified
a3cf05b9cf4b83e87d6ebb78936f6552	d__Bacteria	p__Actinobacteriota	c__Rubrobacteria	o__Rubrobacterales	f__Rubrobacteriaceae	g__Rubrobacter	s__Rubrobacter_unclassified
574499cb3d88ee06a9d84648c6c1b77c	d__Bacteria	p__Actinobacteriota	c__Actinobacteriota	o__Actinobacteriota_unclassified	f__Actinobacteriota_unclassified	g__Actinobacteriota_unclassified	s__Actinobacteriota_unclassified
8c3bef76c786a3acc7f765b788464d75	d__Bacteria	p__Actinobacteriota	c__Thermoleophilia	o__Solirubrobacterales	f__67-14	g__67-14_unclassified	s__67-14_unclassified
d3ca660e0f279edfb15ca3202d6826cc	d__Bacteria	p__Acidobacteriota	c__Vicinamibacteria	o__Subgroup_17	f__Subgroup_17_unclassified	g__Subgroup_17_unclassified	s__Subgroup_17_unclassified
fc3bc974287e27e9d431fb783a2b5bea	d__Bacteria	p__Proteobacteria	c__Gammaproteobacteria	o__Burkholderiales	f__Oxalobacteraceae	g__Massilia	s__Massilia_unclassified
0158f3b4c9caebf7cadebd75557b403a	d__Bacteria	p__Proteobacteria	c__Alphaproteobacteria	o__Sphingomonadales	f__Sphingomonadaceae	g__Sphingomonas	s__uncultured_Sphingomonas_sp.
49174a3ab207b1fdaee684cbdf78287e	d__Bacteria	p__Proteobacteria	c__Alphaproteobacteria	o__Sphingomonadales	f__Sphingomonadaceae	g__Sphingomonas	s__Sphingomonas_sp.
33e3ee56de5a1d834a352684b1a1afe8	d__Bacteria	p__Actinobacteriota	c__Acidimicrobiia	o__Microtrichales	f__Microtrichales_unclassified	g__Microtrichales_unclassified	s__Microtrichales_unclassified
eb3a77bc6737e78fe9ce954ddf6f2d29	d__Bacteria	p__Entotheonellaeota	c__Entotheonellia	o__Entotheonellales	f__Entotheonellaceae	g__Candidatus_Entotheonella	s__Candidatus_Entotheonella_unclassified
307812eb3f1578e21ffe3382eec7fd44	d__Bacteria	p__Proteobacteria	c__Gammaproteobacteria	o__Burkholderiales	f__Comamonadaceae	g__Rubrivivax	s__Rubrivivax_unclassified
73f3a7f544499fe7bf3a9a0533875c39	d__Bacteria	p__Bacteroidota	c__Sphingobacteriia	o__Sphingobacteriia_unclassified	f__Sphingobacteriia_unclassified	g__Sphingobacteriia_unclassified	s__Sphingobacteriia_unclassified
848e3e198a6dd4f1358f55287a57f12e	d__Bacteria	p__Actinobacteriota	c__Thermoleophilia	o__Solirubrobacterales	f__67-14	g__67-14_unclassified	s__67-14_unclassified
3f3ab5bdf36d7d16d9c1b14dfb55f48d	d__Bacteria	p__Armatimonadota	c__Armatimonadia	o__Armatimonadales	f__Armatimonadales_unclassified	g__Armatimonadales_unclassified	s__Armatimonadales_unclassified
89fd3bd63e926edf76d22e4f68d8a23f	d__Bacteria	p__Gemmatimonadota	c__Gemmatimonadetes	o__Gemmatimonadales	f__Gemmatimonadaceae	g__Gemmatimonas	s__Gemmatimonas_unclassified
c3d7a86e8078b948be98fd051bf5ba2d	d__Bacteria	p__Proteobacteria	c__Alphaproteobacteria	o__Rhizobiales	f__Rhizobiaceae	g__Pseudaminobacter	s__Pseudaminobacter_unclassified
17a3d91efb19042f8f7087f1d2a8dafa	d__Bacteria	p__Planctomycetota	c__Phycisphaerae	o__Tepidisphaerales	f__WD2101_soil_group	g__WD2101_soil_group_unclassified	s__WD2101_soil_group_unclassified
161b3b30893e929ad3cab10384c28fde	d__Bacteria	p__Gemmatimonadota	c__Gemmatimonadota	o__Gemmatimonadales	f__Gemmatimonadaceae	g__Gemmatimonas	s__uncultured_Gemmatimonas_sp.
e3ee77d9a00cd133cf96224236b28ffd	d__Bacteria	p__Proteobacteria	c__Alphaproteobacteria	o__Rhizobiales	f__Beijerinckiaceae	g__Psychroglaciecola	s__Psychroglaciecola_unclassified
d3acd5f87fa17643268c5085e72e5c58	d__unclassified	p__unclassified	c__unclassified	o__unclassified	f__unclassified	g__unclassified	s__unclassified
a3e307c9d87020cc5a63719a1f6cd902	d__Bacteria	p__Bacteroidota	c__Kapabacteria	o__Kapabacteriales	f__Kapabacteriales_unclassified	g__Kapabacteriales_unclassified	s__Kapabacteriales_unclassified
ce3b076c1066a5487168bd130f3dfd24	d__Bacteria	p__Proteobacteria	c__Alphaproteobacteria	o__Tistrellales	f__Geminicoccaceae	g__Geminicoccaceae_unclassified	s__Geminicoccaceae_unclassified
6e3cff97d5c1d6a9f27b4fe122ae5cc1	d__Bacteria	p__Proteobacteria	c__Gammaproteobacteria	o__Burkholderiales	f__Oxalobacteraceae	g__Massilia	s__Massilia_unclassified
fd3abc9b9fd2936e109fc0fdcadd9c67	d__Bacteria	p__Actinobacteriota	c__Thermoleophilia	o__Solirubrobacterales	f__67-14	g__67-14_unclassified	s__67-14_unclassified
ba3e161fab4fad1e3a3fcccdc82da1e7	d__Bacteria	p__Actinobacteriota	c__Thermoleophilia	o__Gaiellales	f__Gaiellaceae	g__Gaiella	s__Gaiella_unclassified
c3d9be91cc417fec14fe683682c951b1	d__Bacteria	p__Entotheonellaeota	c__Entotheonellia	o__Entotheonellales	f__Entotheonellaceae	g__Entotheonellaceae_unclassified	s__Entotheonellaceae_unclassified
a3ae17c4d62ce5574149b78e2576dbd6	d__Bacteria	p__Chloroflexi	c__Chloroflexia	o__Kallotenuales	f__AKIW781	g__AKIW781_unclassified	s__AKIW781_unclassified
7005a3ddd7cfc8e02895745703e0db5a	d__Bacteria	p__Verrucomicrobiota	c__Verrucomicrobiae	o__Chthoniobacterales	f__Chthoniobacteraceae	g__Chthoniobacter	s__Chthoniobacter_unclassified
238c3eb5b41250e501bab03b238f03ec	d__Bacteria	p__Proteobacteria	c__Deltaproteobacteria	o__Myxococcales	f__Archangiaceae	g__Archangiaceae_unclassified	s__Archangiaceae_unclassified
61dcfa03c93a9104e6c34881678183a5	d__Bacteria	p__Gemmatimonadota	c__Gemmatimonadetes	o__Gemmatimonadales	f__Gemmatimonadaceae	g__Gemmatimonadaceae_unclassified	s__Gemmatimonadaceae_unclassified
fc3c5a64727c90c690a58e69cda2a34c	d__Bacteria	p__Verrucomicrobiota	c__Verrucomicrobiae	o__Chthoniobacterales	f__Chthoniobacteraceae	g__Chthoniobacter	s__Chthoniobacter_unclassified
ab3e7a19191906bdfcc80dbbb2a97fd7	d__Bacteria	p__Abditibacteriota	c__Abditibacteria	o__Abditibacteriales	f__Abditibacteriaceae	g__Abditibacterium	s__Abditibacterium_unclassified
b3e9d2a870af50d242814cfd439328b2	d__Bacteria	p__Proteobacteria	c__Alphaproteobacteria	o__Rhizobiales	f__Beijerinckiaceae	g__Microvirga	s__Microvirga_unclassified
0f3b25c1dd41436bf36df6513bbae584	d__Bacteria	p__Acidobacteriota	c__Vicinamibacteria	o__Vicinamibacterales	f__Vicinamibacterales_unclassified	g__Vicinamibacterales_unclassified	s__Vicinamibacterales_unclassified
6f3cf8f009a6fa0c07d41bd1b8ef9601	d__Bacteria	p__Planctomycetota	c__Phycisphaerae	o__Tepidisphaerales	f__WD2101_soil_group	g__WD2101_soil_group_unclassified	s__WD2101_soil_group_unclassified
b3a0feea9a5ea74add6fca3d1148c4bb	d__Bacteria	p__Proteobacteria	c__Alphaproteobacteria	o__Dongiales	f__Dongiaceae	g__Dongia	s__Dongia_unclassified
07733fe3f3d3ba17126871a91b848c7f	d__Bacteria	p__Proteobacteria	c__Gammaproteobacteria	o__Xanthomonadales	f__Rhodanobacteraceae	g__Luteibacter	s__Luteibacter_rhizovicinus
62d3cc6a3ad797660a85e70bb00876a0	d__Bacteria	p__Firmicutes	c__Bacilli	o__Bacillales	f__Bacillaceae	g__Bacillus	s__Bacillus_simplex
632bc3b96a85e93e03c1e036d5416b4d	d__Bacteria	p__Proteobacteria	c__Alphaproteobacteria	o__Rhizobiales	f__Beijerinckiaceae	g__Beijerinckiaceae_unclassified	s__Beijerinckiaceae_unclassified
8259da3d871d8f6a7ddfd19c57c0468a	d__Bacteria	p__Acidobacteriota	c__Thermoanaerobaculia	o__Thermoanaerobaculales	f__Thermoanaerobaculaceae	g__Subgroup_10	s__Subgroup_10_unclassified
6610fe3b001f3e3b1b9651cbdfe1c7ff	d__Bacteria	p__Proteobacteria	c__Alphaproteobacteria	o__Rhizobiales	f__Hyphomicrobiaceae	g__Hyphomicrobiaceae_unclassified	s__Hyphomicrobiaceae_unclassified
44cc3ca8de7419d4863c96898f5f04e5	d__Bacteria	p__Bacteroidota	c__Bacteroidia	o__Chitinophagales	f__Chitinophagaceae	g__Segetibacter	s__Segetibacter_unclassified
c03c0777d4ccc1c308b68f23e0f98fba	d__Bacteria	p__Bdellovibrionota	c__Oligoflexia	o__0319-6G20	f__0319-6G20_unclassified	g__0319-6G20_unclassified	s__0319-6G20_unclassified
b3c11a9b178ce3340b6bfb2a571d92a7	d__Bacteria	p__Gemmatimonadota	c__Longimicrobia	o__Longimicrobiales	f__Longimicrobiaceae	g__Longimicrobiaceae_unclassified	s__Longimicrobiaceae_unclassified
58fd3dbc88c43cc88c31cd3f7984141f	d__Bacteria	p__Chloroflexi	c__Gitt-GS-136	o__Gitt-GS-136_unclassified	f__Gitt-GS-136_unclassified	g__Gitt-GS-136_unclassified	s__Gitt-GS-136_unclassified
fcc3ceed5bdc164d6be32b353c074d45	d__Bacteria	p__Actinobacteriota	c__Thermoleophilia	o__Solirubrobacterales	f__Solirubrobacteraceae	g__Solirubrobacter	s__uncultured_Solirubrobacter_sp.
bc3e7d9dc6495c795281c7fef8c43343	d__Bacteria	p__Gemmatimonadota	c__Longimicrobia	o__Longimicrobiales	f__Longimicrobiaceae	g__YC-ZSS-LKJ147	s__YC-ZSS-LKJ147_unclassified
b3c24786ab8525454ccd40db5c14d2e2	d__Bacteria	p__Planctomycetota	c__Phycisphaerae	o__Tepidisphaerales	f__WD2101_soil_group	g__WD2101_soil_group_unclassified	s__WD2101_soil_group_unclassified
65364d3d4b5b7bff3fcc9fad3fb8bf2d	d__Bacteria	p__Acidobacteriota	c__Blastocatellia	o__11-24	f__11-24_unclassified	g__11-24_unclassified	s__11-24_unclassified
d3b8e296f3190680099007571a764e8e	d__Bacteria	p__Planctomycetota	c__Planctomycetes	o__Pirellulales	f__Pirellulaceae	g__Pirellulaceae_unclassified	s__Pirellulaceae_unclassified
cbf3ca519b7edef9bfab9450ba851a20	d__Bacteria	p__Planctomycetota	c__Phycisphaerae	o__Tepidisphaerales	f__WD2101_soil_group	g__WD2101_soil_group_unclassified	s__WD2101_soil_group_unclassified
20bd3c57d8677331d8f91ea2a5e4bed2	d__Bacteria	p__Actinobacteriota	c__MB-A2-108	o__MB-A2-108_unclassified	f__MB-A2-108_unclassified	g__MB-A2-108_unclassified	s__MB-A2-108_unclassified
ee3b00adcfa3fba7f039cf273d09ad38	d__Bacteria	p__Actinobacteriota	c__Actinobacteriota	o__Actinobacteriota_unclassified	f__Actinobacteriota_unclassified	g__Actinobacteriota_unclassified	s__Actinobacteriota_unclassified
4d3c411bcb94f611d821a77919c708b5	d__Bacteria	p__Acidobacteriota	c__Blastocatellia	o__Blastocatellales	f__Blastocatellaceae	g__Blastocatellaceae_unclassified	s__Blastocatellaceae_unclassified
8e03dc3095aa842006fc7f088080b0fa	d__Bacteria	p__Acidobacteriota	c__Holophagae	o__Subgroup_7	f__Subgroup_7_unclassified	g__Subgroup_7_unclassified	s__Subgroup_7_unclassified
604e3af02ee713496e66dd4897ba48f9	d__Bacteria	p__Acidobacteriota	c__Blastocatellia	o__DS-100	f__DS-100_unclassified	g__DS-100_unclassified	s__DS-100_unclassified
0fb3a6f80c168be6f750e9594b1ae056	d__Bacteria	p__Chloroflexi	c__Chloroflexia	o__Thermomicrobiales	f__JG30-KF-CM45	g__JG30-KF-CM45_unclassified	s__JG30-KF-CM45_unclassified
c3bf628368dec5393a59b42c0d62ee6a	d__Bacteria	p__Firmicutes	c__Clostridia	o__Oscillospirales	f__Eubacterium]_coprostanoligenes_group	g__Eubacterium]_coprostanoligenes_group_unclassified	s__Eubacterium]_coprostanoligenes_group_unclassified
474397be03af83d7cc29f5a1c6baa48c	d__Bacteria	p__Actinobacteriota	c__Actinobacteria	o__Corynebacteriales	f__Mycobacteriaceae	g__Mycobacterium	s__Mycobacterium_unclassified
7b3a9bd5f3d1227d01cb89e0b76552aa	d__Bacteria	p__Gemmatimonadota	c__Longimicrobia	o__Longimicrobiales	f__Longimicrobiaceae	g__Longimicrobium	s__Longimicrobium_unclassified
6bd3a4b4be2a89c467f8b0872c438753	d__Bacteria	p__Acidobacteriota	c__Vicinamibacteria	o__Vicinamibacterales	f__Vicinamibacteraceae	g__Vicinamibacteraceae_unclassified	s__Vicinamibacteraceae_unclassified
a3cd449e3229505dd602362a7d31066a	d__Bacteria	p__Acidobacteriota	c__Blastocatellia	o__Pyrinomonadales	f__Pyrinomonadaceae	g__RB41	s__RB41_unclassified
8011b3da3bb2a569e3efb388755b251e	d__Bacteria	p__Planctomycetota	c__Phycisphaerae	o__Tepidisphaerales	f__WD2101_soil_group	g__WD2101_soil_group_unclassified	s__WD2101_soil_group_unclassified
d03c1737c8d259ff1ac8e768b6438585	d__Bacteria	p__Actinobacteriota	c__Acidimicrobiia	o__Microtrichales	f__Microtrichales_unclassified	g__Microtrichales_unclassified	s__Microtrichales_unclassified
1a3f7eb388c994959266569a387d4ef9	d__Bacteria	p__Acidobacteriota	c__Vicinamibacteria	o__Vicinamibacterales	f__Vicinamibacteraceae	g__Vicinamibacteraceae_unclassified	s__Vicinamibacteraceae_unclassified
18e3a8c3e170fcddbdb7202d5956217e	d__Bacteria	p__Verrucomicrobiota	c__Verrucomicrobiae	o__Chthoniobacterales	f__Chthoniobacteraceae	g__Chthoniobacter	s__Chthoniobacter_unclassified
2e3c7182a317b2ac738b411b1f9a0ab2	d__Bacteria	p__Actinobacteriota	c__Actinobacteriota	o__Pseudonocardiales	f__Pseudonocardiaceae	g__Pseudonocardiaceae_unclassified	s__Pseudonocardiaceae_unclassified
b3a0413da9f53d8fac8838515da32219	d__Bacteria	p__Methylomirabilota	c__Methylomirabilia	o__Rokubacteriales	f__Rokubacteriales_unclassified	g__Rokubacteriales_unclassified	s__Rokubacteriales_unclassified
ae3bfe5462c1aa7803e1a7ac07ac172e	d__Bacteria	p__Proteobacteria	c__Alphaproteobacteria	o__Alphaproteobacteria_unclassified	f__Alphaproteobacteria_unclassified	g__Alphaproteobacteria_unclassified	s__Alphaproteobacteria_unclassified
89a3ecac73fd392e976527eb2628366b	d__Bacteria	p__Proteobacteria	c__Gammaproteobacteria	o__Burkholderiales	f__Nitrosomonadaceae	g__MND1	s__MND1_unclassified
ded3b9e24ab789e319e3b9a07b261100	d__Bacteria	p__Planctomycetota	c__Planctomycetes	o__Gemmatales	f__Gemmataceae	g__Gemmataceae_unclassified	s__Gemmataceae_unclassified
d3d8e8c7ad63219b487104795435688d	d__Bacteria	p__Proteobacteria	c__Alphaproteobacteria	o__Sphingomonadales	f__Sphingomonadaceae	g__Altererythrobacter	s__Altererythrobacter_unclassified
461c03a481ee1c76968d4f0c1e8ed0a3	d__Bacteria	p__Actinobacteriota	c__Actinobacteria	o__Propionibacteriales	f__Nocardioidaceae	g__Kribbella	s__Kribbella_unclassified
d3ebd23e0315b867eb6c09b9c021f00d	d__Bacteria	p__Abditibacteriota	c__Abditibacteria	o__Abditibacteriales	f__Abditibacteriaceae	g__Abditibacterium	s__Abditibacterium_unclassified
c3a641aec8aee9f7a9c894ac08b27d3a	d__Bacteria	p__Proteobacteria	c__Alphaproteobacteria	o__Acetobacterales	f__Acetobacteraceae	g__Craurococcus-Caldovatus	s__Craurococcus-Caldovatus_unclassified
5eb3fb0d2940e3a5f263c357340868b7	d__Bacteria	p__Chloroflexi	c__Chloroflexia	o__Chloroflexales	f__Chloroflexaceae	g__FFCH7168	s__FFCH7168_unclassified
1842e3fd06e41827927944eaa56be03c	d__Bacteria	p__Patescibacteria	c__Parcubacteria	o__Candidatus_Moranbacteria	f__Candidatus_Moranbacteria_unclassified	g__Candidatus_Moranbacteria_unclassified	s__Candidatus_Moranbacteria_unclassified
69863a3be762635278dce03656d19f42	d__Bacteria	p__Proteobacteria	c__Gammaproteobacteria	o__Burkholderiales	f__Alcaligenaceae	g__Oligella	s__Oligella_unclassified
5a3c9afed391106980f4e2dce1187f46	d__Bacteria	p__Gemmatimonadota	c__S0134_terrestrial_group	o__S0134_terrestrial_group_unclassified	f__S0134_terrestrial_group_unclassified	g__S0134_terrestrial_group_unclassified	s__S0134_terrestrial_group_unclassified
fb3c4ad427e00fe779a55f86a2764eca	d__Bacteria	p__Actinobacteriota	c__Actinobacteriota	o__Actinobacteriota_unclassified	f__Actinobacteriota_unclassified	g__Actinobacteriota_unclassified	s__Actinobacteriota_unclassified
35a3e64e1b449b8390d243969bc302d7	d__Bacteria	p__Acidobacteriota	c__Thermoanaerobaculia	o__Thermoanaerobaculales	f__Thermoanaerobaculaceae	g__Subgroup_10	s__Subgroup_10_unclassified
347bfad3b581b15ea5462df4b5cf191c	d__Bacteria	p__Planctomycetota	c__Planctomycetes	o__Isosphaerales	f__Isosphaeraceae	g__Isosphaeraceae_unclassified	s__Isosphaeraceae_unclassified
b3b193b4cf461e00044c35a10eebb19a	d__Bacteria	p__Actinobacteriota	c__Actinobacteriota	o__Actinobacteriota_unclassified	f__Actinobacteriota_unclassified	g__Actinobacteriota_unclassified	s__Actinobacteriota_unclassified
c3f895e71faa8c23ec8193a7812bc669	d__Bacteria	p__Planctomycetota	c__Phycisphaerae	o__Tepidisphaerales	f__WD2101_soil_group	g__WD2101_soil_group_unclassified	s__WD2101_soil_group_unclassified
dccbe3a82d8b532ef8e0f9f803c4678b	d__Bacteria	p__Chloroflexi	c__Gitt-GS-136	o__Gitt-GS-136_unclassified	f__Gitt-GS-136_unclassified	g__Gitt-GS-136_unclassified	s__Gitt-GS-136_unclassified
73d3d725f26ac41ddcf9ce9f11ff0dcc	d__Bacteria	p__Methylomirabilota	c__Methylomirabilia	o__Rokubacteriales	f__Rokubacteriales_unclassified	g__Rokubacteriales_unclassified	s__Rokubacteriales_unclassified
5d3caaa74f686e4babd72c6f6b4e5fea	d__Bacteria	p__Actinobacteriota	c__Thermoleophilia	o__Solirubrobacterales	f__Solirubrobacteraceae	g__Solirubrobacteraceae_unclassified	s__Solirubrobacteraceae_unclassified
de3ad4cb29db5ebaf7b6599a1f4b209a	d__Bacteria	p__Actinobacteriota	c__Thermoleophilia	o__Gaiellales	f__Gaiellales_unclassified	g__Gaiellales_unclassified	s__Gaiellales_unclassified
780b3a3405f5cd4cea94648af74f2f0a	d__Bacteria	p__Planctomycetota	c__Planctomycetes	o__Pirellulales	f__Pirellulaceae	g__Pirellulaceae_unclassified	s__Pirellulaceae_unclassified
1c3bb6728d4be7c165b944d7914aa19a	d__Bacteria	p__Chloroflexi	c__Chloroflexia	o__Kallotenuales	f__AKIW781	g__AKIW781_unclassified	s__AKIW781_unclassified
911319df3e51a151c3f16327c1247def	d__Bacteria	p__Chloroflexi	c__TK10	o__TK10_unclassified	f__TK10_unclassified	g__TK10_unclassified	s__TK10_unclassified
639538a3b4f62c5e8b619e8da34aaabc	d__Bacteria	p__Planctomycetota	c__Planctomycetes	o__Gemmatales	f__Gemmataceae	g__Gemmataceae_unclassified	s__Gemmataceae_unclassified
9283a3d8a704b2c5ced10542e41ae089	d__Bacteria	p__Actinobacteriota	c__Actinobacteria	o__Frankiales	f__Geodermatophilaceae	g__Geodermatophilus	s__Geodermatophilus_unclassified
259defad3c10a6e569f91e77560868ec	d__Bacteria	p__Bacteroidota	c__Chitinophagia	o__Chitinophagales	f__Chitinophagaceae	g__Sediminibacterium	s__Sediminibacterium_sp.
703b3e33adf7b228884f71aa154f4ec5	d__Bacteria	p__Acidobacteriota	c__Acidobacteriota_unclassified	o__Acidobacteriota_unclassified	f__Acidobacteriota_unclassified	g__Acidobacteriota_unclassified	s__Acidobacteriota_unclassified
37314da3ab77bc206f3c44ed6f4e946b	d__Bacteria	p__Planctomycetota	c__Planctomycetes	o__Gemmatales	f__Gemmataceae	g__Gemmataceae_unclassified	s__Gemmataceae_unclassified
36cb3bcb568e494f3ad0f949809b1511	d__Bacteria	p__Elusimicrobiota	c__Elusimicrobia	o__MVP-88	f__MVP-88_unclassified	g__MVP-88_unclassified	s__MVP-88_unclassified
fe3fd8c327f9878bb4dea17954bb916d	d__Bacteria	p__Acidobacteriota	c__Blastocatellia	o__Pyrinomonadales	f__Pyrinomonadaceae	g__RB41	s__RB41_unclassified
ccd3c9f231d4f86430b6a8f5abc3e010	d__Bacteria	p__Chloroflexi	c__Chloroflexia	o__Chloroflexales	f__Chloroflexaceae	g__FFCH7168	s__FFCH7168_unclassified
623d3c8b02be2bcd0ad50b154f096412	d__Bacteria	p__Chloroflexi	c__JG30-KF-CM66	o__JG30-KF-CM66_unclassified	f__JG30-KF-CM66_unclassified	g__JG30-KF-CM66_unclassified	s__JG30-KF-CM66_unclassified
cce3f5457d1811581ed7b24f64b2e7b0	d__Bacteria	p__Patescibacteria	c__Saccharimonadia	o__Saccharimonadales	f__Saccharimonadaceae	g__Candidatus_Saccharimonas	s__Candidatus_Saccharimonas_unclassified
5e3c5f2c31ae05ef10dc41d66412a962	d__Bacteria	p__Actinobacteriota	c__Acidimicrobiia	o__Acidimicrobiia_unclassified	f__Acidimicrobiia_unclassified	g__Acidimicrobiia_unclassified	s__Acidimicrobiia_unclassified
75b3f85c89e38cee05410a44d5e035db	d__Bacteria	p__Actinobacteriota	c__Actinobacteria	o__0319-7L14	f__0319-7L14_unclassified	g__0319-7L14_unclassified	s__0319-7L14_unclassified
e3d2a5fd9b9305c5d4eeeaa5b58e9e10	d__Bacteria	p__Acidobacteriota	c__Blastocatellia	o__Pyrinomonadales	f__Pyrinomonadaceae	g__RB41	s__RB41_unclassified
ced3e4bd9ab9f74ac444b3093ee447fc	d__Bacteria	p__Actinobacteriota	c__MB-A2-108	o__MB-A2-108_unclassified	f__MB-A2-108_unclassified	g__MB-A2-108_unclassified	s__MB-A2-108_unclassified
75760a3d8f41770257e38d40589c05df	d__Bacteria	p__Planctomycetota	c__Planctomycetes	o__Gemmatales	f__Gemmataceae	g__Gemmataceae_unclassified	s__Gemmataceae_unclassified
9fe3a1a4c9df13d60ebdcc5d3b9b4906	d__Bacteria	p__Proteobacteria	c__Alphaproteobacteria	o__Acetobacterales	f__Acetobacteraceae	g__Craurococcus-Caldovatus	s__Craurococcus-Caldovatus_unclassified
5abc3b573538b5e1b49381ffeab15b67	d__Bacteria	p__Planctomycetota	c__Planctomycetes	o__Gemmatales	f__Gemmataceae	g__Gemmataceae_unclassified	s__Gemmataceae_unclassified
0619dca3b3d29f30f42328554f2229a7	d__Bacteria	p__Proteobacteria	c__Alphaproteobacteria	o__Alphaproteobacteria_unclassified	f__Alphaproteobacteria_unclassified	g__Alphaproteobacteria_unclassified	s__Alphaproteobacteria_unclassified
e3f7272e9888c10e337c7bc363af7e01	d__Bacteria	p__Proteobacteria	c__Deltaproteobacteria	o__Deltaproteobacteria_unclassified	f__Deltaproteobacteria_unclassified	g__Deltaproteobacteria_unclassified	s__Deltaproteobacteria_unclassified
28e3d8f407953a258dcaea66a2eaf39c	d__Bacteria	p__Gemmatimonadota	c__S0134_terrestrial_group	o__S0134_terrestrial_group_unclassified	f__S0134_terrestrial_group_unclassified	g__S0134_terrestrial_group_unclassified	s__S0134_terrestrial_group_unclassified
90ffee3e0db7ee917c89741301a8ec22	d__Bacteria	p__Planctomycetota	c__Planctomycetes	o__Gemmatales	f__Gemmataceae	g__Gemmataceae_unclassified	s__Gemmataceae_unclassified
d3d460fd52cdab8f31f1ef54522feed8	d__Bacteria	p__Proteobacteria	c__Gammaproteobacteria	o__Steroidobacterales	f__Steroidobacteraceae	g__Steroidobacter	s__Steroidobacter_unclassified
cce3c833ae38323240e7fa9e31774d42	d__Bacteria	p__Proteobacteria	c__Gammaproteobacteria	o__Enterobacterales	f__Morganellaceae	g__Proteus	s__Proteus_mirabilis
a3fabe2654089ae8c7c96224032facf0	d__Bacteria	p__Actinobacteriota	c__Thermoleophilia	o__Gaiellales	f__Gaiellales_unclassified	g__Gaiellales_unclassified	s__Gaiellales_unclassified
e3a095afe977e84a5dcf432622972908	d__Bacteria	p__Actinobacteriota	c__Actinobacteria	o__Pseudonocardiales	f__Pseudonocardiaceae	g__Saccharothrix	s__Saccharothrix_unclassified
69539cb3ffedc11b06f012b88d18c6fc	d__Bacteria	p__Planctomycetota	c__Planctomycetes	o__Gemmatales	f__Gemmataceae	g__Gemmataceae_unclassified	s__Gemmataceae_unclassified
f3a6e6b58dba72c1ff32c062913c09f8	d__Bacteria	p__Bdellovibrionota	c__Bdellovibrionia	o__Bdellovibrionales	f__Bdellovibrionaceae	g__OM27_clade	s__OM27_clade_unclassified
a3e81fe2904d54d6eb8e85f028316f7f	d__Bacteria	p__Actinobacteriota	c__Actinobacteriota	o__Actinobacteriota_unclassified	f__Actinobacteriota_unclassified	g__Actinobacteriota_unclassified	s__Actinobacteriota_unclassified
c3e6710ea535d49e57aec2bccc1973e4	d__Bacteria	p__Proteobacteria	c__Alphaproteobacteria	o__Rhizobiales	f__Rhizobiaceae	g__Allorhizobium-Neorhizobium-Pararhizobium-Rhizobium	s__Allorhizobium-Neorhizobium-Pararhizobium-Rhizobium_unclassified
384000965477fec3ce8023113f473c4c	d__Bacteria	p__Planctomycetota	c__Planctomycetes	o__Isosphaerales	f__Isosphaeraceae	g__Tundrisphaera	s__Tundrisphaera_unclassified
c3da53a43a2cabb2cf3cf64c87ad7635	d__Bacteria	p__Proteobacteria	c__Alphaproteobacteria	o__Acetobacterales	f__Acetobacteraceae	g__Craurococcus-Caldovatus	s__Craurococcus-Caldovatus_unclassified
4338806bdcd3da98694df287e52e7e5a	d__Bacteria	p__Actinobacteriota	c__Thermoleophilia	o__Solirubrobacterales	f__67-14	g__67-14_unclassified	s__67-14_unclassified
f3e0df113c0fc607fa08e1c975d414df	d__Bacteria	p__Myxococcota	c__Polyangia	o__Polyangiales	f__Polyangiaceae	g__Polyangiaceae_unclassified	s__Polyangiaceae_unclassified
a3e388539ab4479057af078358aa5550	d__Bacteria	p__Proteobacteria	c__Alphaproteobacteria	o__Rhizobiales	f__Bradyrhizobiaceae	g__Bradyrhizobiaceae_unclassified	s__Bradyrhizobiaceae_unclassified
4a3a0a1d347ab50b817fe79c0195d50f	d__Bacteria	p__Proteobacteria	c__Gammaproteobacteria	o__Burkholderiales	f__Nitrosomonadaceae	g__MND1	s__MND1_unclassified
b3b1a5f13e0131bfc65965d9ccbba977	d__Bacteria	p__Planctomycetota	c__Phycisphaerae	o__Tepidisphaerales	f__WD2101_soil_group	g__WD2101_soil_group_unclassified	s__WD2101_soil_group_unclassified
a3eaa04e2dc4ba0e6d3415397b2ebbf1	d__Bacteria	p__Actinobacteriota	c__Actinobacteriota	o__Actinomycetales	f__Actinomycetales_unclassified	g__Actinomycetales_unclassified	s__Actinomycetales_unclassified
859c3fc9978763c39bb3a0f65490d4a6	d__Bacteria	p__Acidobacteriota	c__Vicinamibacteria	o__Vicinamibacterales	f__Vicinamibacteraceae	g__Vicinamibacteraceae_unclassified	s__Vicinamibacteraceae_unclassified
03f3af70f47e04f58a578ed10ece73b0	d__Bacteria	p__Proteobacteria	c__Gammaproteobacteria	o__Pseudomonadales	f__Pseudohongiellaceae	g__BIyi10	s__BIyi10_unclassified
0b3d6516e56107995f342e60b5532135	d__Bacteria	p__Planctomycetota	c__Phycisphaerae	o__Tepidisphaerales	f__WD2101_soil_group	g__WD2101_soil_group_unclassified	s__WD2101_soil_group_unclassified
20fc3ccc80ba6fd96b30c75ffd24aa6b	d__Bacteria	p__Actinobacteriota	c__Thermoleophilia	o__Gaiellales	f__Gaiellales_unclassified	g__Gaiellales_unclassified	s__Gaiellales_unclassified
fc3e0396ea99aa2af4435f6a134b59bf	d__Bacteria	p__Bacteroidota	c__Bacteroidia	o__Sphingobacteriales	f__env.OPS_17	g__env.OPS_17_unclassified	s__env.OPS_17_unclassified
c3f2360b2162bedafeb5c141be32e7b3	d__Bacteria	p__Actinobacteriota	c__Acidimicrobiia	o__Microtrichales	f__Iamiaceae	g__Iamia	s__Iamia_unclassified
b3cc7a2c2b581613ab8c2cc6d9f00793	d__Bacteria	p__Patescibacteria	c__Saccharimonadia	o__Saccharimonadales	f__YM_S32_TM7_50_20	g__YM_S32_TM7_50_20_unclassified	s__YM_S32_TM7_50_20_unclassified
3a3bdc7b4f444689dec0a6c8ee6b93a6	d__Bacteria	p__Proteobacteria	c__Alphaproteobacteria	o__Rhodospirillales	f__Acetobacteraceae	g__Roseomonas	s__Roseomonas_sp.
4525545f3ba028b15f391033140c9fc7	d__Bacteria	p__Verrucomicrobiota	c__Verrucomicrobiae	o__Chthoniobacterales	f__Chthoniobacteraceae	g__Chthoniobacter	s__Chthoniobacter_unclassified
c3d1552601ea30d64225d6bd85b4126f	d__Bacteria	p__Proteobacteria	c__Alphaproteobacteria	o__Rhizobiales	f__Methylobacteriaceae	g__Microvirga	s__uncultured_Microvirga_sp.
ab3c26db55162edead5329820299f6b6	d__Bacteria	p__Bacteroidota	c__Bacteroidia	o__Cytophagales	f__Microscillaceae	g__Chryseolinea	s__Chryseolinea_unclassified
b3c88443ed089cf7d119a8f6fe8c1c18	d__Bacteria	p__Gemmatimonadota	c__Gemmatimonadota	o__Gemmatimonadales	f__Gemmatimonadales_unclassified	g__Gemmatimonadales_unclassified	s__Gemmatimonadales_unclassified
5e3ad64b7fb878352604b496ef61d8ca	d__Bacteria	p__Chloroflexi	c__Chloroflexia	o__Thermomicrobiales	f__JG30-KF-CM45	g__JG30-KF-CM45_unclassified	s__JG30-KF-CM45_unclassified
ae3a89475b39142b479d7c489d593449	d__Bacteria	p__Chloroflexi	c__Ktedonobacteria	o__C0119	f__C0119_unclassified	g__C0119_unclassified	s__C0119_unclassified
fa3bb30a9227b1036300b3ad32a8bf75	d__Bacteria	p__Chloroflexi	c__KD4-96	o__KD4-96_unclassified	f__KD4-96_unclassified	g__KD4-96_unclassified	s__KD4-96_unclassified
87985961d3e6a99380a462df164e26c7	d__Bacteria	p__Gemmatimonadota	c__S0134_terrestrial_group	o__S0134_terrestrial_group_unclassified	f__S0134_terrestrial_group_unclassified	g__S0134_terrestrial_group_unclassified	s__S0134_terrestrial_group_unclassified
8602b3c8eef661dbd96e5cfca123e09b	d__Bacteria	p__Planctomycetota	c__Planctomycetes	o__Isosphaerales	f__Isosphaeraceae	g__Isosphaeraceae_unclassified	s__Isosphaeraceae_unclassified
e3c4ae85fb864aa73660591d29d7c789	d__Bacteria	p__Acidobacteriota	c__Acidobacteriota_unclassified	o__Acidobacteriota_unclassified	f__Acidobacteriota_unclassified	g__Acidobacteriota_unclassified	s__Acidobacteriota_unclassified
abb3ad507a3b21f36725ee9223997d5e	d__Bacteria	p__Actinobacteriota	c__Actinobacteria	o__0319-7L14	f__0319-7L14_unclassified	g__0319-7L14_unclassified	s__0319-7L14_unclassified
5a3b5e8870c95478d71a1d666f761d6d	d__Bacteria	p__Chloroflexi	c__Gitt-GS-136	o__Gitt-GS-136_unclassified	f__Gitt-GS-136_unclassified	g__Gitt-GS-136_unclassified	s__Gitt-GS-136_unclassified
7d3b4a8846461c7a39acc8edbc061d12	d__Bacteria	p__Proteobacteria	c__Gammaproteobacteria	o__Burkholderiales	f__Oxalobacteraceae	g__Herminiimonas	s__Herminiimonas_unclassified
f3aba446c76948c7076b3b0efcbf2c84	d__Bacteria	p__Acidobacteriota	c__Blastocatellia	o__Pyrinomonadales	f__Pyrinomonadaceae	g__RB41	s__RB41_unclassified
e3a93f4f790e5f360d8e688c131ed269	d__Bacteria	p__Chloroflexi	c__Chloroflexia	o__Kallotenuales	f__AKIW781	g__AKIW781_unclassified	s__AKIW781_unclassified
4d3e92a1cb862763a26262d64d6ec607	d__Bacteria	p__Firmicutes	c__Bacilli	o__Staphylococcales	f__Staphylococcaceae	g__Jeotgalicoccus	s__Jeotgalicoccus_unclassified
49598fc3c5db628d11bb8f2d4d5e84de	d__Bacteria	p__Planctomycetota	c__Planctomycetes	o__Isosphaerales	f__Isosphaeraceae	g__Isosphaeraceae_unclassified	s__Isosphaeraceae_unclassified
32dc3aa41e7c855ca24a3f34fb7a319d	d__Bacteria	p__Proteobacteria	c__Alphaproteobacteria	o__Azospirillales	f__Azospirillaceae	g__Skermanella	s__Skermanella_unclassified
4893c3a57f95301cd28be25063dd02e9	d__Bacteria	p__Firmicutes	c__Firmicutes_unclassified	o__Firmicutes_unclassified	f__Firmicutes_unclassified	g__Firmicutes_unclassified	s__Firmicutes_unclassified
7ac03b0f3f5bf2f70e4cb64993a4b769	d__Bacteria	p__Chloroflexi	c__Anaerolineae	o__SBR1031	f__A4b	g__A4b_unclassified	s__A4b_unclassified
4d3f28fd43e56d184df6f846c4cf11f7	d__Bacteria	p__Actinobacteriota	c__Actinobacteriota	o__Actinobacteriota_unclassified	f__Actinobacteriota_unclassified	g__Actinobacteriota_unclassified	s__Actinobacteriota_unclassified
876480db3a0a46a7438057b0d29ac013	d__Bacteria	p__Myxococcota	c__Polyangia	o__Polyangiales	f__BIrii41	g__BIrii41_unclassified	s__BIrii41_unclassified
7057665247dd03dc05ed80283854abd5	d__Bacteria	p__Gemmatimonadota	c__Gemmatimonadetes	o__Gemmatimonadales	f__Gemmatimonadaceae	g__Gemmatimonas	s__Gemmatimonas_unclassified
9d3bac76e0e7327f31540a8a7c9eed9a	d__Bacteria	p__Chloroflexi	c__Chloroflexi_unclassified	o__Chloroflexi_unclassified	f__Chloroflexi_unclassified	g__Chloroflexi_unclassified	s__Chloroflexi_unclassified
e3e3ffda8856869a0e06272a300cf889	d__Bacteria	p__Acidobacteriota	c__Vicinamibacteria	o__Vicinamibacterales	f__Vicinamibacterales_unclassified	g__Vicinamibacterales_unclassified	s__Vicinamibacterales_unclassified
2d3fcd90e8bd5dac99dc5fcde6ec9637	d__Bacteria	p__Chloroflexi	c__Chloroflexia	o__Kallotenuales	f__AKIW781	g__AKIW781_unclassified	s__AKIW781_unclassified
a3b773c9b3d1d173c39c023a62f49409	d__Bacteria	p__Actinobacteriota	c__Actinobacteriota	o__Geodermatophilales	f__Geodermatophilaceae	g__Geodermatophilus	s__uncultured_Geodermatophilus_sp.
0831893a3dbc2905508432e84c151a31	d__Bacteria	p__Actinobacteriota	c__Acidimicrobiia	o__Acidimicrobiales	f__Acidimicrobiales_unclassified	g__Acidimicrobiales_unclassified	s__Acidimicrobiales_unclassified
16617530ecae3d47a08df053a815ab0b	d__Bacteria	p__Actinobacteriota	c__Actinobacteriota	o__Actinobacteriota_unclassified	f__Actinobacteriota_unclassified	g__Actinobacteriota_unclassified	s__Actinobacteriota_unclassified
4c3c8d12779cbe99cc6f13703654e8de	d__Bacteria	p__Proteobacteria	c__Proteobacteria_unclassified	o__Proteobacteria_unclassified	f__Proteobacteria_unclassified	g__Proteobacteria_unclassified	s__Proteobacteria_unclassified
fc3c3dca5c883f8cb0ae41d8c8c97435	d__Bacteria	p__Gemmatimonadota	c__Longimicrobia	o__Longimicrobiales	f__Longimicrobiaceae	g__Longimicrobiaceae_unclassified	s__Longimicrobiaceae_unclassified
86d3cf9fd3f33a06d978299a0c966834	d__Bacteria	p__Proteobacteria	c__Alphaproteobacteria	o__Caulobacterales	f__Caulobacteraceae	g__PMMR1	s__PMMR1_unclassified
4ea3c36788da1faf1caeeb333820bb17	d__Bacteria	p__Proteobacteria	c__Alphaproteobacteria	o__Sphingomonadales	f__Sphingomonadaceae	g__Sphingomonas	s__uncultured_Sphingomonas_sp.
bca3c6b3aa63af3013ab93b28605be73	d__Bacteria	p__Bacteroidota	c__Chlorobia	o__Chlorobiales	f__Chlorobiaceae	g__Chlorobium	s__Chlorobium_unclassified
d3b0456c1be88bb6b44026242f8102e4	d__Bacteria	p__Chloroflexi	c__TK10	o__TK10_unclassified	f__TK10_unclassified	g__TK10_unclassified	s__TK10_unclassified
ad3e38409907c3f9f542d993630483cc	d__Bacteria	p__Chloroflexi	c__Chloroflexia	o__Chloroflexales	f__Roseiflexaceae	g__Roseiflexaceae_unclassified	s__Roseiflexaceae_unclassified
c3ad7f5a30c9169475581c239e972320	d__Bacteria	p__Gemmatimonadota	c__Gemmatimonadetes	o__Gemmatimonadales	f__Gemmatimonadaceae	g__Gemmatimonas	s__Gemmatimonas_unclassified
0c3d24824e5b8d030a538f67478f3337	d__Bacteria	p__Acidobacteriota	c__Acidobacteriota_unclassified	o__Acidobacteriota_unclassified	f__Acidobacteriota_unclassified	g__Acidobacteriota_unclassified	s__Acidobacteriota_unclassified
5895b3b8ced9cb8d2a0aabaf560d3550	d__Bacteria	p__Actinobacteriota	c__Actinobacteriota	o__Micromonosporales	f__Micromonosporaceae	g__Micromonosporaceae_unclassified	s__Micromonosporaceae_unclassified
772cb3be6e7290cf7db75d8ad221c893	d__Bacteria	p__Proteobacteria	c__Gammaproteobacteria	o__CCD24	f__CCD24_unclassified	g__CCD24_unclassified	s__CCD24_unclassified
ca3c8356f9b1815927caba46ffd13063	d__Bacteria	p__Bacteroidota	c__Bacteroidia	o__Bacteroidales	f__Rikenellaceae	g__Rikenellaceae_RC9_gut_group	s__Rikenellaceae_RC9_gut_group_unclassified
6206976c3bd744edf600bbfb18a6ce66	d__Bacteria	p__Gemmatimonadota	c__Gemmatimonadota	o__Gemmatimonadales	f__Gemmatimonadaceae	g__Gemmatimonas	s__uncultured_Gemmatimonas_sp.
cb3df97e42b40d78af5e7172045c1157	d__Bacteria	p__Bacteroidota	c__Bacteroidia	o__Cytophagales	f__Microscillaceae	g__Microscillaceae_unclassified	s__Microscillaceae_unclassified
6e3e3ea622f5888080f22ff476349770	d__Bacteria	p__Myxococcota	c__Polyangia	o__Polyangiales	f__BIrii41	g__BIrii41_unclassified	s__BIrii41_unclassified
0c3ce4dd6632e50512baa38aac9d0441	d__Bacteria	p__Chloroflexi	c__KD4-96	o__KD4-96_unclassified	f__KD4-96_unclassified	g__KD4-96_unclassified	s__KD4-96_unclassified
f03c657887179eb664241ecab7e5e38b	d__Bacteria	p__Patescibacteria	c__Saccharimonadia	o__Saccharimonadales	f__Saccharimonadales_unclassified	g__Saccharimonadales_unclassified	s__Saccharimonadales_unclassified
9dec3c47835da0bbad8e3c914e172257	d__Bacteria	p__Actinobacteriota	c__Acidimicrobiia	o__Microtrichales	f__Ilumatobacteraceae	g__Ilumatobacter	s__Ilumatobacter_unclassified
2d3b9cee7b60ef96d7b2954fa33d969c	d__Bacteria	p__Nitrospirota	c__Nitrospiria	o__Nitrospirales	f__Nitrospiraceae	g__Nitrospira	s__Nitrospira_unclassified
2649ece3b9ff284ce8c1d2060b8c267f	d__Bacteria	p__Actinobacteriota	c__Thermoleophilia	o__Solirubrobacterales	f__67-14	g__67-14_unclassified	s__67-14_unclassified
52735cb3abf383c699329d8afdaffb32	d__unclassified	p__unclassified	c__unclassified	o__unclassified	f__unclassified	g__unclassified	s__unclassified
c3a4a540451f733ed669b04fcd3fe6ca	d__Bacteria	p__Cyanobacteria	c__Cyanobacteriia	o__Cyanobacteriales	f__Cyanobacteriales_unclassified	g__Cyanobacteriales_unclassified	s__Cyanobacteriales_unclassified
d3f7e4e700e2f2a082efb4db48defae3	d__Bacteria	p__Myxococcota	c__Polyangia	o__Polyangiales	f__BIrii41	g__BIrii41_unclassified	s__BIrii41_unclassified
0f3af3176a1d67858cfbbca324949a89	d__Bacteria	p__Actinobacteriota	c__Actinobacteria	o__Pseudonocardiales	f__Pseudonocardiaceae	g__Pseudonocardia	s__Pseudonocardia_unclassified
128cfebfe3a1ef38532f2ef39cd334e4	d__Bacteria	p__Planctomycetota	c__Phycisphaerae	o__Tepidisphaerales	f__WD2101_soil_group	g__WD2101_soil_group_unclassified	s__WD2101_soil_group_unclassified
daab3dc43e9a6a9c5457b5bda3338777	d__Bacteria	p__Acidobacteriota	c__Blastocatellia	o__Pyrinomonadales	f__Pyrinomonadaceae	g__RB41	s__RB41_unclassified
f3ba047010e9dbe9e9b48e4ab5797337	d__Bacteria	p__Proteobacteria	c__Deltaproteobacteria	o__Myxococcales	f__Polyangiaceae	g__Aetherobacter	s__Aetherobacter_rufus
bdb3d260dae271b85071b2e5ddd4242d	d__Bacteria	p__Planctomycetota	c__Planctomycetes	o__Isosphaerales	f__Isosphaeraceae	g__Isosphaeraceae_unclassified	s__Isosphaeraceae_unclassified
0b3e7bcc3b380f9c0792b1a1d643f9b4	d__Bacteria	p__Actinobacteriota	c__Acidimicrobiia	o__Microtrichales	f__Microtrichales_unclassified	g__Microtrichales_unclassified	s__Microtrichales_unclassified
ea3dc2cb68e8d0c77980e664e371a08b	d__Bacteria	p__Proteobacteria	c__Alphaproteobacteria	o__Rhizobiales	f__Rhizobiales_unclassified	g__Rhizobiales_unclassified	s__Rhizobiales_unclassified
7999cd3a350bbfe4c4d9964a4b72cf0f	d__Bacteria	p__Actinobacteriota	c__Acidimicrobiia	o__Microtrichales	f__Ilumatobacteraceae	g__Ilumatobacteraceae_unclassified	s__Ilumatobacteraceae_unclassified
32def3de0764f6f3d552cb06eeaa9cb1	d__Bacteria	p__Actinobacteriota	c__Thermoleophilia	o__Solirubrobacterales	f__67-14	g__67-14_unclassified	s__67-14_unclassified
348c3ae8683dc315fdbf5371d4dd1006	d__Bacteria	p__Actinobacteriota	c__Actinobacteria	o__Propionibacteriales	f__Nocardioidaceae	g__Nocardioides	s__Nocardioides_unclassified
3f3ef4b0ed946cc1f028a6367738284d	d__Bacteria	p__Gemmatimonadota	c__Longimicrobia	o__Longimicrobiales	f__Longimicrobiaceae	g__Longimicrobiaceae_unclassified	s__Longimicrobiaceae_unclassified
fb3cc67077b6c510a71c659fb179b7e0	d__Bacteria	p__Gemmatimonadota	c__Gemmatimonadota_unclassified	o__Gemmatimonadota_unclassified	f__Gemmatimonadota_unclassified	g__Gemmatimonadota_unclassified	s__Gemmatimonadota_unclassified
7e03e351e3f62e356f87a1c93878e4d8	d__Bacteria	p__Actinobacteriota	c__MB-A2-108	o__MB-A2-108_unclassified	f__MB-A2-108_unclassified	g__MB-A2-108_unclassified	s__MB-A2-108_unclassified
953fca3b361160d05c2613e88deca352	d__Bacteria	p__Chloroflexi	c__Chloroflexia	o__Chloroflexales	f__Roseiflexaceae	g__Roseiflexaceae_unclassified	s__Roseiflexaceae_unclassified
8fe3aa88f970fbe32e857c9618f20251	d__Bacteria	p__Cyanobacteria	c__Sericytochromatia	o__Sericytochromatia_unclassified	f__Sericytochromatia_unclassified	g__Sericytochromatia_unclassified	s__Sericytochromatia_unclassified
13861f3a2961f07e2c221c8b44904637	d__Bacteria	p__Proteobacteria	c__Proteobacteria_unclassified	o__Proteobacteria_unclassified	f__Proteobacteria_unclassified	g__Proteobacteria_unclassified	s__Proteobacteria_unclassified
cbd3c227c5a7f20c0d233990d15f4497	d__Bacteria	p__Acidobacteriota	c__Blastocatellia	o__Pyrinomonadales	f__Pyrinomonadaceae	g__RB41	s__RB41_unclassified
2facfd3e98f4592903afdb9ac7196aee	d__Bacteria	p__Actinobacteriota	c__Acidimicrobiia	o__Microtrichales	f__Microtrichales_unclassified	g__Microtrichales_unclassified	s__Microtrichales_unclassified
77965e3b9e9be56623e45eb4629ee015	d__Bacteria	p__Abditibacteriota	c__Abditibacteria	o__Abditibacteriales	f__Abditibacteriaceae	g__Abditibacterium	s__Abditibacterium_unclassified
cccb3ef5a419e9f177942b0c1ee9f9df	d__Bacteria	p__SAR324_clade(Marine_group_B)	c__SAR324_clade(Marine_group_B)_unclassified	o__SAR324_clade(Marine_group_B)_unclassified	f__SAR324_clade(Marine_group_B)_unclassified	g__SAR324_clade(Marine_group_B)_unclassified	s__SAR324_clade(Marine_group_B)_unclassified
0e3f6c3aec0b973e1aaf5bba1332db87	d__Bacteria	p__Planctomycetota	c__Planctomycetes	o__Pirellulales	f__Pirellulaceae	g__Pirellula	s__Pirellula_unclassified
81403b3f9122aa7742057671209f603b	d__Bacteria	p__Actinobacteriota	c__Actinobacteriota	o__Actinobacteriota_unclassified	f__Actinobacteriota_unclassified	g__Actinobacteriota_unclassified	s__Actinobacteriota_unclassified
6813ad3ad28f6aac71b74882de13626c	d__Bacteria	p__Chloroflexi	c__Chloroflexia	o__Thermomicrobiales	f__JG30-KF-CM45	g__JG30-KF-CM45_unclassified	s__JG30-KF-CM45_unclassified
fcdcf3c83d5a43e76cb5d3dbbc7c0248	d__Bacteria	p__Elusimicrobiota	c__Lineage_IIb	o__Lineage_IIb_unclassified	f__Lineage_IIb_unclassified	g__Lineage_IIb_unclassified	s__Lineage_IIb_unclassified
aa3a42ce76a3472f3d9362b82da08d25	d__Bacteria	p__Planctomycetota	c__Planctomycetes	o__Gemmatales	f__Gemmataceae	g__Gemmataceae_unclassified	s__Gemmataceae_unclassified
bd3cd19f16769c1e5daa73bedf4c29d7	d__Bacteria	p__Myxococcota	c__Polyangia	o__Haliangiales	f__Haliangiaceae	g__Haliangium	s__Haliangium_unclassified
0e3f29cfa9707a2ffd7f1d1a5cdce69b	d__Bacteria	p__Actinobacteriota	c__Acidimicrobiia	o__Microtrichales	f__Ilumatobacteraceae	g__Ilumatobacteraceae_unclassified	s__Ilumatobacteraceae_unclassified
b3c14cb7e3d742dbe58a2fbfa5317495	d__Bacteria	p__Planctomycetota	c__Planctomycetes	o__Isosphaerales	f__Isosphaeraceae	g__Isosphaeraceae_unclassified	s__Isosphaeraceae_unclassified
e3a4674a3cf3441a382e945ff8074f9c	d__Bacteria	p__Acidobacteriota	c__Blastocatellia	o__Pyrinomonadales	f__Pyrinomonadaceae	g__RB41	s__RB41_unclassified
122597e3a782c940e072eb4ee1b9e18b	d__Bacteria	p__Proteobacteria	c__Proteobacteria_unclassified	o__Proteobacteria_unclassified	f__Proteobacteria_unclassified	g__Proteobacteria_unclassified	s__Proteobacteria_unclassified
060cd3f5696f26b9d003b21361392c87	d__Bacteria	p__Bacteroidota	c__Chlorobia	o__Chlorobiales	f__Chlorobiaceae	g__Chlorobium	s__Chlorobium_unclassified
ac3af495ced22509098fbce6580cd27f	d__Bacteria	p__Verrucomicrobiota	c__Verrucomicrobiae	o__Chthoniobacterales	f__Chthoniobacteraceae	g__Chthoniobacter	s__Chthoniobacter_unclassified
350f3ea2435caffe93dfef9541fe9d9b	d__Bacteria	p__Actinobacteriota	c__Thermoleophilia	o__Gaiellales	f__Gaiellales_unclassified	g__Gaiellales_unclassified	s__Gaiellales_unclassified
31ffe3c3f87dc4721fa5e2dd6b675cba	d__Bacteria	p__Planctomycetota	c__Planctomycetes	o__Isosphaerales	f__Isosphaeraceae	g__Isosphaeraceae_unclassified	s__Isosphaeraceae_unclassified
24ec3dfa6d87262e0436773694a7dc82	d__Bacteria	p__Proteobacteria	c__Gammaproteobacteria	o__Burkholderiales	f__Nitrosomonadaceae	g__MND1	s__MND1_unclassified
917a03ea1688278beff49d6e053c62c2	d__Bacteria	p__Bdellovibrionota	c__Oligoflexia	o__0319-6G20	f__0319-6G20_unclassified	g__0319-6G20_unclassified	s__0319-6G20_unclassified
4a3dd0b2ee1d6828edb4f9577999c685	d__Bacteria	p__Chloroflexi	c__Chloroflexia	o__Kallotenuales	f__AKIW781	g__AKIW781_unclassified	s__AKIW781_unclassified
f3ea0a934a8393a7168a78f52610877d	d__Bacteria	p__Proteobacteria	c__Alphaproteobacteria	o__Rhizobiales	f__Beijerinckiaceae	g__Psychroglaciecola	s__Psychroglaciecola_unclassified
d3fefffbe1b92f809f14bb30fbaa13ad	d__Bacteria	p__Planctomycetota	c__Phycisphaerae	o__Tepidisphaerales	f__WD2101_soil_group	g__WD2101_soil_group_unclassified	s__WD2101_soil_group_unclassified
6c3f19444dca5e8556825f056a4b7cb2	d__Bacteria	p__Planctomycetota	c__Phycisphaerae	o__Tepidisphaerales	f__WD2101_soil_group	g__WD2101_soil_group_unclassified	s__WD2101_soil_group_unclassified
1909b3b0182328d02779290f51cc5ed6	d__Bacteria	p__Planctomycetota	c__Planctomycetes	o__Isosphaerales	f__Isosphaeraceae	g__Isosphaeraceae_unclassified	s__Isosphaeraceae_unclassified
a3dc95c4b04e432cf27c83729f707ea5	d__Bacteria	p__Firmicutes	c__Clostridia	o__Clostridiales	f__Lachnospiraceae	g__Lachnospiraceae_unclassified	s__Lachnospiraceae_unclassified
fa3f19641dfb6fedb78122f47e428cb7	d__Bacteria	p__Actinobacteriota	c__Actinobacteria	o__Streptomycetales	f__Streptomycetaceae	g__Streptomyces	s__Streptomyces_unclassified
abf3f550cd65e12f17b0a52add0744c8	d__Bacteria	p__Planctomycetota	c__Planctomycetes	o__Planctomycetales	f__Rubinisphaeraceae	g__SH-PL14	s__SH-PL14_unclassified
69623549d3de85c310c4b89e0b1a8cfb	d__Bacteria	p__Planctomycetota	c__Planctomycetes	o__Gemmatales	f__Gemmataceae	g__Gemmataceae_unclassified	s__Gemmataceae_unclassified
16a3d06b25395c2ab17aeeff3eb94df4	d__Bacteria	p__Actinobacteriota	c__Acidimicrobiia	o__Acidimicrobiales	f__Acidimicrobiaceae	g__Aciditerrimonas	s__uncultured_Aciditerrimonas_sp.
05dcbf3ab9a07bfb784305341a37d0a0	d__Bacteria	p__Chloroflexi	c__OLB14	o__OLB14_unclassified	f__OLB14_unclassified	g__OLB14_unclassified	s__OLB14_unclassified
f3bde1376e2e06042191d08489d3c397	d__Bacteria	p__Acidobacteriota	c__Holophagae	o__Subgroup_7	f__Subgroup_7_unclassified	g__Subgroup_7_unclassified	s__Subgroup_7_unclassified
e3ac8896d1105ecf4f766f2e0e3e58f8	d__Bacteria	p__Planctomycetota	c__Planctomycetes	o__Gemmatales	f__Gemmataceae	g__Fimbriiglobus	s__Fimbriiglobus_unclassified
74f3ecc658b74d2ddff60ee29a19cf68	d__Bacteria	p__Proteobacteria	c__Alphaproteobacteria	o__Rhodospirillales	f__Acetobacteraceae	g__Paracraurococcus	s__Paracraurococcus_sp.
9190d3a82b95f8c91549abe1a75e86a0	d__Bacteria	p__Chloroflexi	c__AD3	o__AD3_unclassified	f__AD3_unclassified	g__AD3_unclassified	s__AD3_unclassified
f3cff740985a9b4da8a0b69c11c0c676	d__Bacteria	p__Verrucomicrobiota	c__Verrucomicrobiae	o__Pedosphaerales	f__Pedosphaeraceae	g__Pedosphaeraceae_unclassified	s__Pedosphaeraceae_unclassified
f3b1cc411747fbba660ed5b0ce5dfe5e	d__Bacteria	p__Chloroflexi	c__TK10	o__TK10_unclassified	f__TK10_unclassified	g__TK10_unclassified	s__TK10_unclassified
34446bb3c9edfcec92ba55a8d72d0065	d__Bacteria	p__Planctomycetota	c__Planctomycetes	o__Gemmatales	f__Gemmataceae	g__Gemmataceae_unclassified	s__Gemmataceae_unclassified
0b3eeb7a1b511177e63657f274ca1b1e	d__Bacteria	p__Firmicutes	c__Clostridia	o__Oscillospirales	f__Ruminococcaceae	g__Ruminococcus	s__Ruminococcus_unclassified
aea3fbb50aea02dfa7a932b407dc98c1	d__Bacteria	p__Proteobacteria	c__Proteobacteria_unclassified	o__Proteobacteria_unclassified	f__Proteobacteria_unclassified	g__Proteobacteria_unclassified	s__Proteobacteria_unclassified
58422573154da3a479480099e59cb44a	d__Bacteria	p__Proteobacteria	c__Alphaproteobacteria	o__Caulobacterales	f__Hyphomonadaceae	g__Hirschia	s__Hirschia_unclassified
d3ccfe7b8e47da3e2d3532845ed38430	d__Bacteria	p__Chloroflexi	c__JG30-KF-CM66	o__JG30-KF-CM66_unclassified	f__JG30-KF-CM66_unclassified	g__JG30-KF-CM66_unclassified	s__JG30-KF-CM66_unclassified
ccdee3a66672e0d709e62c1330833cef	d__Bacteria	p__Gemmatimonadota	c__Gemmatimonadetes	o__Gemmatimonadales	f__Gemmatimonadaceae	g__Gemmatimonas	s__Gemmatimonas_unclassified
d3b2d8511330793bff35c0bae3f535d0	d__Bacteria	p__Actinobacteriota	c__Actinobacteria	o__Pseudonocardiales	f__Pseudonocardiaceae	g__Saccharothrix	s__Saccharothrix_unclassified
d3e70778cd182ba1086b67c85ae81552	d__Bacteria	p__Actinobacteriota	c__Acidimicrobiia	o__IMCC26256	f__IMCC26256_unclassified	g__IMCC26256_unclassified	s__IMCC26256_unclassified
eb3ca0961ecdf23fd73ce1451203d420	d__Bacteria	p__Planctomycetota	c__Planctomycetes	o__Gemmatales	f__Gemmataceae	g__Gemmataceae_unclassified	s__Gemmataceae_unclassified
31870b3b5326b75e7647b8efad7b7a5c	d__Bacteria	p__Firmicutes	c__Clostridia	o__Clostridiales	f__Clostridiales_unclassified	g__Clostridiales_unclassified	s__Clostridiales_unclassified
78cf3e2f6440ebb3391713e5d6a64efb	d__Bacteria	p__Proteobacteria	c__Alphaproteobacteria	o__Rhizobiales	f__Beijerinckiaceae	g__Microvirga	s__Microvirga_unclassified
a3b7bcd632c628b381de414d6948933c	d__Bacteria	p__Actinobacteriota	c__Thermoleophilia	o__Solirubrobacterales	f__67-14	g__67-14_unclassified	s__67-14_unclassified
eb3f292e9020c70f38d43742d5bd88c6	d__Bacteria	p__Proteobacteria	c__Alphaproteobacteria	o__Caulobacterales	f__Caulobacteraceae	g__Brevundimonas	s__uncultured_Brevundimonas_sp.
60125ca3abdd3f45fb2a5d1c53f2c2a5	d__Bacteria	p__Abditibacteriota	c__Abditibacteria	o__Abditibacteriales	f__Abditibacteriaceae	g__Abditibacterium	s__Abditibacterium_unclassified
90791c3fd3d4df02c2a31b68fd135b81	d__Bacteria	p__Actinobacteriota	c__Actinobacteria	o__0319-7L14	f__0319-7L14_unclassified	g__0319-7L14_unclassified	s__0319-7L14_unclassified
ef3c4e25f9d958e475ad541e330d286d	d__Bacteria	p__Proteobacteria	c__Gammaproteobacteria	o__Gammaproteobacteria_Incertae_Sedis	f__Unknown_Family	g__Acidibacter	s__Acidibacter_unclassified
37e3d5c1e829774c001381d68d622a91	d__Bacteria	p__Proteobacteria	c__Alphaproteobacteria	o__Rhizobiales	f__Beijerinckiaceae	g__Microvirga	s__Microvirga_unclassified
9b3d96c2845359dfb32d8d8aceef3383	d__unclassified	p__unclassified	c__unclassified	o__unclassified	f__unclassified	g__unclassified	s__unclassified
cec3baf2075fea5c10985071d3633b92	d__Bacteria	p__Bacteroidota	c__Chlorobia	o__Chlorobiales	f__Chlorobiaceae	g__Chlorobium	s__Chlorobium_unclassified
5572d3b09b501fdb95d0b68c5e3b1296	d__Bacteria	p__Planctomycetota	c__Phycisphaerae	o__Tepidisphaerales	f__WD2101_soil_group	g__WD2101_soil_group_unclassified	s__WD2101_soil_group_unclassified
4ad3cb2fed9b4cb72357432b0864b98c	d__Bacteria	p__Proteobacteria	c__Alphaproteobacteria	o__Rhizobiales	f__Phyllobacteriaceae	g__Aminobacter	s__uncultured_Aminobacter_sp.
f3aa3e23757734d7a30afd32c0cc7e0e	d__Bacteria	p__Chloroflexi	c__Chloroflexia	o__Thermomicrobiales	f__AKYG1722	g__AKYG1722_unclassified	s__AKYG1722_unclassified
2cbfff3c95bbb5d8ef76cee855c1a70c	d__Bacteria	p__Firmicutes	c__Bacilli	o__Bacillales	f__Planococcaceae	g__Lysinibacillus	s__Lysinibacillus_unclassified
42db3a35ecf7104a9e0c4b757cdd6504	d__Bacteria	p__Actinobacteriota	c__Thermoleophilia	o__Solirubrobacterales	f__67-14	g__67-14_unclassified	s__67-14_unclassified
6880e3f93ade552349c95b937be21b56	d__Bacteria	p__Proteobacteria	c__Alphaproteobacteria	o__Rhizobiales	f__Hyphomicrobiaceae	g__Devosia	s__Devosia_sp.
165323ac3c70ed2bc00c9efc737047e9	d__Bacteria	p__Actinobacteriota	c__Actinobacteria	o__Frankiales	f__Sporichthyaceae	g__Sporichthya	s__Sporichthya_unclassified
14072cbb3abde389943eaf4c07f9590b	d__Bacteria	p__Myxococcota	c__Polyangia	o__Haliangiales	f__Haliangiaceae	g__Haliangium	s__Haliangium_unclassified
1d3b9835ec94e744a3f95078636e4a2b	d__Bacteria	p__Proteobacteria	c__Alphaproteobacteria	o__Rhizobiales	f__Rhizobiaceae	g__Rhizobium	s__Rhizobium_sp.
0e3c1c33251e6433019e732cf6ff201e	d__Bacteria	p__Actinobacteriota	c__Actinobacteria	o__0319-7L14	f__0319-7L14_unclassified	g__0319-7L14_unclassified	s__0319-7L14_unclassified
8e3c3e25ef96531c5680fe9dfbfb4bfa	d__Bacteria	p__Proteobacteria	c__Alphaproteobacteria	o__Rhizobiales	f__Beijerinckiaceae	g__Microvirga	s__Microvirga_unclassified
a3efa807b02aca753d78ef7a26d27bde	d__Bacteria	p__Planctomycetota	c__Phycisphaerae	o__Tepidisphaerales	f__WD2101_soil_group	g__WD2101_soil_group_unclassified	s__WD2101_soil_group_unclassified
a3a66caac59d3cbab1de061b670e4632	d__Bacteria	p__Chloroflexi	c__KD4-96	o__KD4-96_unclassified	f__KD4-96_unclassified	g__KD4-96_unclassified	s__KD4-96_unclassified
54d3c4c75f61e71b974da2d5e2fb55dc	d__Bacteria	p__Proteobacteria	c__Alphaproteobacteria	o__Sphingomonadales	f__Sphingomonadaceae	g__Sphingoaurantiacus	s__Sphingoaurantiacus_unclassified
706313a3edcf62de899062b70474b61f	d__Bacteria	p__Planctomycetota	c__Planctomycetes	o__Gemmatales	f__Gemmataceae	g__Gemmataceae_unclassified	s__Gemmataceae_unclassified
46578ece3a6b3ef0f161aa89bc46f01c	d__Bacteria	p__Proteobacteria	c__Alphaproteobacteria	o__Rhizobiales	f__Xanthobacteraceae	g__Pseudorhodoplanes	s__Pseudorhodoplanes_unclassified
c3fc1339d7e47b63e92767bc61c29e99	d__Bacteria	p__Patescibacteria	c__Saccharimonadia	o__Saccharimonadales	f__LWQ8	g__LWQ8_unclassified	s__LWQ8_unclassified
6d4ea241e4e2e8f1b6719db51dbfb051	d__Bacteria	p__Proteobacteria	c__Deltaproteobacteria	o__Myxococcales	f__Myxococcales_unclassified	g__Myxococcales_unclassified	s__Myxococcales_unclassified
042a4a6057db27baae6d940e0dec0918	d__Bacteria	p__Verrucomicrobiota	c__Verrucomicrobiae	o__Pedosphaerales	f__Pedosphaeraceae	g__Pedosphaeraceae_unclassified	s__Pedosphaeraceae_unclassified
0f4e5c355b15f546d8d2c20a968b2a58	d__Bacteria	p__Acidobacteriota	c__Vicinamibacteria	o__Vicinamibacterales	f__Vicinamibacteraceae	g__Vicinamibacteraceae_unclassified	s__Vicinamibacteraceae_unclassified
e4f8a71011182463b4c4f0a5d050103d	d__Bacteria	p__Proteobacteria	c__Proteobacteria_unclassified	o__Proteobacteria_unclassified	f__Proteobacteria_unclassified	g__Proteobacteria_unclassified	s__Proteobacteria_unclassified
67ea4bf96aea361a129692f3d5f61c47	d__Bacteria	p__Bacteroidota	c__Bacteroidia	o__Chitinophagales	f__Chitinophagaceae	g__Cnuella	s__Cnuella_unclassified
fc4b27264dfc39cd767b4b46aa982711	d__Bacteria	p__Proteobacteria	c__Deltaproteobacteria	o__Deltaproteobacteria_unclassified	f__Deltaproteobacteria_unclassified	g__Deltaproteobacteria_unclassified	s__Deltaproteobacteria_unclassified
6eebd4ef459874ac5b65984b9a9b8f80	d__Bacteria	p__Acidobacteriota	c__Vicinamibacteria	o__Vicinamibacterales	f__Vicinamibacteraceae	g__Vicinamibacteraceae_unclassified	s__Vicinamibacteraceae_unclassified
6cc4a46f76d9b91f816ce065515e3be3	d__Bacteria	p__Gemmatimonadota	c__Gemmatimonadetes	o__Gemmatimonadales	f__Gemmatimonadaceae	g__Gemmatimonadaceae_unclassified	s__Gemmatimonadaceae_unclassified
29b4e56b42ae1b595d52b4a1be190fbb	d__Bacteria	p__Myxococcota	c__Polyangia	o__Polyangiales	f__Polyangiaceae	g__Jahnella	s__Jahnella_unclassified
b4a5fe2467e3870b9147fcbf9e6d1b36	d__Bacteria	p__Planctomycetota	c__Phycisphaerae	o__Tepidisphaerales	f__WD2101_soil_group	g__WD2101_soil_group_unclassified	s__WD2101_soil_group_unclassified
55ec4d675c317f99e7e8494b35c63b2f	d__Bacteria	p__Acidobacteriota	c__Blastocatellia	o__Pyrinomonadales	f__Pyrinomonadaceae	g__RB41	s__RB41_unclassified
e4adb32fff2095d6835ce1bce8ecb165	d__Bacteria	p__Bacteroidota	c__Chitinophagia	o__Chitinophagales	f__Chitinophagaceae	g__Sediminibacterium	s__Sediminibacterium_sp.
512e4f254762befd67af2d1b55502731	d__Bacteria	p__Chloroflexi	c__Anaerolineae	o__Ardenticatenales	f__Ardenticatenales_unclassified	g__Ardenticatenales_unclassified	s__Ardenticatenales_unclassified
92f4cd1f3bfc33aa2a636ee255d64cfc	d__Bacteria	p__Gemmatimonadota	c__Gemmatimonadetes	o__Gemmatimonadales	f__Gemmatimonadaceae	g__Gemmatimonadaceae_unclassified	s__Gemmatimonadaceae_unclassified
ac4ba121a387b24eeeb173d18c3e24d2	d__Bacteria	p__Proteobacteria	c__Alphaproteobacteria	o__Rhizobiales	f__Rhizobiales_unclassified	g__Rhizobiales_unclassified	s__Rhizobiales_unclassified
52a4c897b1ef91a2f9c040a640beb280	d__Bacteria	p__Actinobacteriota	c__Thermoleophilia	o__Solirubrobacterales	f__67-14	g__67-14_unclassified	s__67-14_unclassified
88e4cc471d539a3979328545fa51bfdb	d__Bacteria	p__Actinobacteriota	c__Actinobacteria	o__Streptomycetales	f__Streptomycetaceae	g__E1B-B3-114	s__E1B-B3-114_unclassified
b4b2d1f020fffa8cbb36357a05310d67	d__Bacteria	p__Chloroflexi	c__Chloroflexia	o__Chloroflexales	f__Roseiflexaceae	g__Roseiflexaceae_unclassified	s__Roseiflexaceae_unclassified
41edbcb4ec4a57c470810fb4b9ac9131	d__Bacteria	p__Proteobacteria	c__Alphaproteobacteria	o__Sphingomonadales	f__Sphingomonadaceae	g__Sphingomonas	s__Sphingomonas_unclassified
56f4b59ed17394f6c77ad8318bac2415	d__Bacteria	p__Acidobacteriota	c__Vicinamibacteria	o__Vicinamibacterales	f__Vicinamibacteraceae	g__Vicinamibacteraceae_unclassified	s__Vicinamibacteraceae_unclassified
df04bc045699d26a81db1f54ebba2532	d__Bacteria	p__Fibrobacterota	c__Fibrobacteria	o__Fibrobacterales	f__Fibrobacteraceae	g__Fibrobacteraceae_unclassified	s__Fibrobacteraceae_unclassified
617e4cd931d86b25916fbf002e3906f7	d__Bacteria	p__Proteobacteria	c__Alphaproteobacteria	o__Sphingomonadales	f__Sphingomonadaceae	g__Sphingomonas	s__uncultured_Sphingomonas_sp.
38c4eb43b01a2dc6a91556fef6db6726	d__Bacteria	p__Chloroflexi	c__TK10	o__TK10_unclassified	f__TK10_unclassified	g__TK10_unclassified	s__TK10_unclassified
b04e5ba4ad11375d41e2ac2b483cf2fa	d__Bacteria	p__Proteobacteria	c__Alphaproteobacteria	o__Tistrellales	f__Geminicoccaceae	g__Candidatus_Alysiosphaera	s__Candidatus_Alysiosphaera_unclassified
8c4ea193c3ea34ed4d6d3c25f9886c42	d__Bacteria	p__Firmicutes	c__Clostridia	o__Oscillospirales	f__Oscillospiraceae	g__NK4A214_group	s__NK4A214_group_unclassified
e4ae7c614d260740babcd508fefdaf27	d__Bacteria	p__Actinobacteriota	c__Thermoleophilia	o__Gaiellales	f__Gaiellales_unclassified	g__Gaiellales_unclassified	s__Gaiellales_unclassified
95f4f2357c723179f1cd6c80c6da0c37	d__Bacteria	p__Actinobacteriota	c__Actinobacteriota	o__Actinobacteriota_unclassified	f__Actinobacteriota_unclassified	g__Actinobacteriota_unclassified	s__Actinobacteriota_unclassified
cda4c84e3490adf1e6ab472f31709fa7	d__Bacteria	p__Verrucomicrobiota	c__Verrucomicrobiae	o__Pedosphaerales	f__Pedosphaeraceae	g__Ellin517	s__Ellin517_unclassified
15563fb4c21b7f6b0fcc737988b1d0b8	d__Bacteria	p__Acidobacteriota	c__Vicinamibacteria	o__Vicinamibacterales	f__Vicinamibacteraceae	g__Vicinamibacteraceae_unclassified	s__Vicinamibacteraceae_unclassified
9fd4c76fa2ebb7b48c4a322a829cd0af	d__Bacteria	p__Abditibacteriota	c__Abditibacteria	o__Abditibacteriales	f__Abditibacteriaceae	g__Abditibacterium	s__Abditibacterium_unclassified
28abecdb4f250ad40f8d4e4a0ba0e38d	d__Bacteria	p__Acidobacteriota	c__Vicinamibacteria	o__Subgroup_17	f__Subgroup_17_unclassified	g__Subgroup_17_unclassified	s__Subgroup_17_unclassified
7207ef04ff227f38ea5a1ca4b8b732bb	d__Bacteria	p__Actinobacteriota	c__Actinobacteriota	o__Pseudonocardiales	f__Pseudonocardiaceae	g__Pseudonocardiaceae_unclassified	s__Pseudonocardiaceae_unclassified
4454ce4b3b9a49db6a301bd88442b6dc	d__Bacteria	p__Proteobacteria	c__Alphaproteobacteria	o__Rhodospirillales	f__Acetobacteraceae	g__Acidisphaera	s__uncultured_Acidisphaera_sp.
b04afe1701cad7e7c3bd73d8d8caf52e	d__Bacteria	p__Acidobacteriota	c__Vicinamibacteria	o__Subgroup_17	f__Subgroup_17_unclassified	g__Subgroup_17_unclassified	s__Subgroup_17_unclassified
7508757b4febaad67cf2e5231597e1e3	d__Bacteria	p__Actinobacteriota	c__Actinobacteria	o__Pseudonocardiales	f__Pseudonocardiaceae	g__Actinophytocola	s__Actinophytocola_unclassified
3d4ed43d551e45a87074b104f85ca015	d__Bacteria	p__Acidobacteriota	c__Vicinamibacteria	o__Vicinamibacterales	f__Vicinamibacterales_unclassified	g__Vicinamibacterales_unclassified	s__Vicinamibacterales_unclassified
93b4db37c4e8dbc3a581ff9e70dd20b3	d__Bacteria	p__Gemmatimonadota	c__Gemmatimonadetes	o__Gemmatimonadales	f__Gemmatimonadaceae	g__Gemmatimonadaceae_unclassified	s__Gemmatimonadaceae_unclassified
553b4c41d4c2be17068c77f9f61102ad	d__Bacteria	p__Actinobacteriota	c__Rubrobacteria	o__Rubrobacterales	f__Rubrobacteriaceae	g__Rubrobacter	s__Rubrobacter_unclassified
df04d3db9e7cbf73c42cc3e654f323a7	d__Bacteria	p__Bdellovibrionota	c__Oligoflexia	o__0319-6G20	f__0319-6G20_unclassified	g__0319-6G20_unclassified	s__0319-6G20_unclassified
ec4f30dcba847a8a604069a3bd845a6f	d__Bacteria	p__Bacteroidota	c__Bacteroidia	o__Bacteroidales	f__Muribaculaceae	g__Muribaculaceae_unclassified	s__Muribaculaceae_unclassified
8ef4e72d0ea46a08efe48331d90ef062	d__Bacteria	p__Patescibacteria	c__Dojkabacteria	o__Dojkabacteria_unclassified	f__Dojkabacteria_unclassified	g__Dojkabacteria_unclassified	s__Dojkabacteria_unclassified
a4ed54bcecb65ea881ea7bd957550549	d__Bacteria	p__Myxococcota	c__Polyangia	o__Polyangiales	f__Polyangiaceae	g__Polyangiaceae_unclassified	s__Polyangiaceae_unclassified
11f04dc7afec46c4f08315703697f16f	d__Bacteria	p__Gemmatimonadota	c__Gemmatimonadetes	o__Gemmatimonadales	f__Gemmatimonadaceae	g__Gemmatirosa	s__Gemmatirosa_unclassified
54c4a85631e4f8650147cec885ace6f4	d__unclassified	p__unclassified	c__unclassified	o__unclassified	f__unclassified	g__unclassified	s__unclassified
ee4f9dbd7e534a60cd2aeece9878ca7d	d__Bacteria	p__Proteobacteria	c__Alphaproteobacteria	o__Rhodospirillales	f__Rhodospirillales_unclassified	g__Rhodospirillales_unclassified	s__Rhodospirillales_unclassified
69e4da0693e1093df555473cf823d195	d__Bacteria	p__Myxococcota	c__Polyangia	o__Nannocystales	f__Nannocystaceae	g__Nannocystis	s__Nannocystis_unclassified
7366ba4f16dcf1e4ff59dc4a2d460216	d__Bacteria	p__Gemmatimonadota	c__Gemmatimonadetes	o__Gemmatimonadales	f__Gemmatimonadaceae	g__Gemmatimonas	s__Gemmatimonas_unclassified
e4aaad33059093d96793e33e64fa7f79	d__Bacteria	p__Actinobacteriota	c__Actinobacteria	o__0319-7L14	f__0319-7L14_unclassified	g__0319-7L14_unclassified	s__0319-7L14_unclassified
f4bf77f49898b8e295c3abcf4c8a00e2	d__Bacteria	p__Firmicutes	c__Clostridia	o__Lachnospirales	f__Lachnospiraceae	g__Lachnospiraceae_NK4A136_group	s__Lachnospiraceae_NK4A136_group_unclassified
95ca4bb1914377e912a9cba38a01a766	d__Bacteria	p__Bacteroidota	c__Bacteroidia	o__Chitinophagales	f__Chitinophagaceae	g__Flavisolibacter	s__Flavisolibacter_unclassified
3864fbc4e1e4d31761c1987215724f3f	d__Bacteria	p__Acidobacteriota	c__Blastocatellia	o__Pyrinomonadales	f__Pyrinomonadaceae	g__RB41	s__RB41_unclassified
6187570aba4de61bd3042c22101ba6be	d__Bacteria	p__Gemmatimonadota	c__Gemmatimonadetes	o__Gemmatimonadales	f__Gemmatimonadaceae	g__Gemmatimonadaceae_unclassified	s__Gemmatimonadaceae_unclassified
4c4f42ed64b10c9e098b94629d48ffdb	d__Bacteria	p__Bacteroidota	c__Bacteroidia	o__Bacteroidales	f__Prevotellaceae	g__Prevotella_9	s__Prevotella_9_unclassified
a4a46fb4e0269a00b79d1083f3a7f07b	d__Bacteria	p__Actinobacteriota	c__Thermoleophilia	o__Gaiellales	f__Gaiellales_unclassified	g__Gaiellales_unclassified	s__Gaiellales_unclassified
a4d5481ac2eaf209e7e373d7b63a885e	d__Bacteria	p__Actinobacteriota	c__Actinobacteria	o__Frankiales	f__Geodermatophilaceae	g__Geodermatophilus	s__Geodermatophilus_unclassified
3d4c1449a44ef5a17c9e01408333e087	d__Bacteria	p__Verrucomicrobiota	c__Verrucomicrobiae	o__Chthoniobacterales	f__Chthoniobacteraceae	g__Chthoniobacter	s__Chthoniobacter_unclassified
a4c23f9a401d13831617aa23733968e4	d__Bacteria	p__Bacteroidota	c__Bacteroidia	o__Bacteroidales	f__Muribaculaceae	g__Muribaculaceae_unclassified	s__Muribaculaceae_unclassified
368f4f14e67d0b4e5c551ba896c1d587	d__Bacteria	p__Acidobacteriota	c__Vicinamibacteria	o__Vicinamibacterales	f__Vicinamibacteraceae	g__Vicinamibacteraceae_unclassified	s__Vicinamibacteraceae_unclassified
3242bacf4b83179baf3f0f539c619c23	d__Bacteria	p__Proteobacteria	c__Alphaproteobacteria	o__Rhizobiales	f__Rhizobiales_unclassified	g__Rhizobiales_unclassified	s__Rhizobiales_unclassified
27f04d642f5c7a8818e4912ebac6f26d	d__Bacteria	p__Actinobacteriota	c__Thermoleophilia	o__Solirubrobacterales	f__67-14	g__67-14_unclassified	s__67-14_unclassified
89899eeca4c9835736c4a533859cc127	d__Bacteria	p__Planctomycetota	c__Phycisphaerae	o__Phycisphaerales	f__Phycisphaeraceae	g__Phycisphaeraceae_unclassified	s__Phycisphaeraceae_unclassified
1720118a4cb3ed9b6e09dbe8a8193942	d__Bacteria	p__Actinobacteriota	c__Thermoleophilia	o__Thermoleophilia_unclassified	f__Thermoleophilia_unclassified	g__Thermoleophilia_unclassified	s__Thermoleophilia_unclassified
758aa4b84fe11f02cc1e34fadbd3fc5b	d__Bacteria	p__Chloroflexi	c__Chloroflexia	o__Thermomicrobiales	f__Thermomicrobiaceae	g__Nitrolancea	s__Nitrolancea_unclassified
a4c5145941f90299a35c01b4bbc096c3	d__Bacteria	p__Proteobacteria	c__Gammaproteobacteria	o__Gammaproteobacteria_Incertae_Sedis	f__Unknown_Family	g__Acidibacter	s__Acidibacter_unclassified
54cb4a13d8197256622d8c747af8a33e	d__Bacteria	p__Planctomycetota	c__Planctomycetes	o__Gemmatales	f__Gemmataceae	g__Gemmataceae_unclassified	s__Gemmataceae_unclassified
e4a82c5b87107f1c11e2aacc2e6d3957	d__Bacteria	p__Acidobacteriota	c__Thermoanaerobaculia	o__Thermoanaerobaculales	f__Thermoanaerobaculaceae	g__Subgroup_10	s__Subgroup_10_unclassified
75740dafa4b6cda702448555f23c68c5	d__Bacteria	p__Actinobacteriota	c__Thermoleophilia	o__Solirubrobacterales	f__Solirubrobacteraceae	g__Parviterribacter	s__Parviterribacter_unclassified
c4beaf1708916ab177a2b14ca9adb133	d__Bacteria	p__Proteobacteria	c__Proteobacteria_unclassified	o__Proteobacteria_unclassified	f__Proteobacteria_unclassified	g__Proteobacteria_unclassified	s__Proteobacteria_unclassified
5db4d321e815a3008bcb3b5dda6055b6	d__Bacteria	p__Planctomycetota	c__Phycisphaerae	o__Tepidisphaerales	f__WD2101_soil_group	g__WD2101_soil_group_unclassified	s__WD2101_soil_group_unclassified
e4de6e5d27e751f311a0d67094a2796f	d__Bacteria	p__Planctomycetota	c__Planctomycetes	o__Gemmatales	f__Gemmataceae	g__Gemmataceae_unclassified	s__Gemmataceae_unclassified
6487d4a86e99baef8821a9da7028b2de	d__Bacteria	p__Gemmatimonadota	c__Gemmatimonadota	o__Gemmatimonadales	f__Gemmatimonadaceae	g__Gemmatimonas	s__uncultured_Gemmatimonas_sp.
f4c09708a560b6891fc80ded13742ca4	d__Bacteria	p__Proteobacteria	c__Alphaproteobacteria	o__Rhizobiales	f__Rhizobiales_Incertae_Sedis	g__Phreatobacter	s__Phreatobacter_unclassified
064601ee4f9fd79165cd5765cc8aa719	d__Bacteria	p__Elusimicrobiota	c__Elusimicrobia	o__Lineage_IV	f__Lineage_IV_unclassified	g__Lineage_IV_unclassified	s__Lineage_IV_unclassified
96c4e267565a9bc8c95587da7f9b10e4	d__Bacteria	p__Proteobacteria	c__Alphaproteobacteria	o__Alphaproteobacteria_unclassified	f__Alphaproteobacteria_unclassified	g__Alphaproteobacteria_unclassified	s__Alphaproteobacteria_unclassified
d4a0e9ae0f95fe4c55109bdc02f05511	d__Bacteria	p__Chloroflexi	c__Chloroflexia	o__Thermomicrobiales	f__AKYG1722	g__AKYG1722_unclassified	s__AKYG1722_unclassified
404985a4dfa19bd23e1b1abc80246254	d__Bacteria	p__Acidobacteriota	c__Blastocatellia	o__Pyrinomonadales	f__Pyrinomonadaceae	g__RB41	s__RB41_unclassified
bb4d5b6f8489940cfa260fe05c3206a4	d__Bacteria	p__Proteobacteria	c__Deltaproteobacteria	o__Deltaproteobacteria_unclassified	f__Deltaproteobacteria_unclassified	g__Deltaproteobacteria_unclassified	s__Deltaproteobacteria_unclassified
f4fc14354420a2f37e9ea9a7469d89be	d__Bacteria	p__Chloroflexi	c__Chloroflexia	o__Chloroflexales	f__Chloroflexaceae	g__FFCH7168	s__FFCH7168_unclassified
b4d21eb45cdee7641e19de3eed079d6f	d__Bacteria	p__Bacteroidota	c__Bacteroidia	o__Chitinophagales	f__Chitinophagaceae	g__Chitinophagaceae_unclassified	s__Chitinophagaceae_unclassified
0497633c4a8297f948d43962c0b3e249	d__Bacteria	p__Myxococcota	c__Polyangia	o__Haliangiales	f__Haliangiaceae	g__Haliangium	s__Haliangium_unclassified
27b04b59f773b8856992ec093b93ad4d	d__Bacteria	p__Proteobacteria	c__Alphaproteobacteria	o__Acetobacterales	f__Acetobacteraceae	g__Craurococcus-Caldovatus	s__Craurococcus-Caldovatus_unclassified
704bd4cb2d9ba64c454b8f7a5c7fc6e5	d__Bacteria	p__Proteobacteria	c__Betaproteobacteria	o__Burkholderiales	f__Burkholderiales_unclassified	g__Burkholderiales_unclassified	s__Burkholderiales_unclassified
fa4cdc30c7695d4c82d53e7050368c30	d__Bacteria	p__Actinobacteriota	c__Actinobacteriota	o__Actinobacteriota_unclassified	f__Actinobacteriota_unclassified	g__Actinobacteriota_unclassified	s__Actinobacteriota_unclassified
1a4ba694e17d46b33037357d174a51ef	d__Bacteria	p__Proteobacteria	c__Alphaproteobacteria	o__Caulobacterales	f__Caulobacteraceae	g__Phenylobacterium	s__Phenylobacterium_unclassified
aa4a49660295323dcdf56d291cbae61a	d__Bacteria	p__Myxococcota	c__Polyangia	o__Polyangiales	f__Polyangiaceae	g__Jahnella	s__Jahnella_unclassified
aaee4fe3d8ab4bb00bd3f1d202aa5ac9	d__Bacteria	p__Firmicutes	c__Bacilli	o__Erysipelotrichales	f__Erysipelotrichaceae	g__Turicibacter	s__Turicibacter_unclassified
04e4a90dd6da8533ff4f2630ea5a8ffb	d__Bacteria	p__Proteobacteria	c__Gammaproteobacteria	o__Chromatiales	f__Chromatiales_unclassified	g__Chromatiales_unclassified	s__Chromatiales_unclassified
3e4a47ab1ef01fed2600f8e6bc8516ca	d__Bacteria	p__Gemmatimonadota	c__Longimicrobia	o__Longimicrobiales	f__Longimicrobiaceae	g__YC-ZSS-LKJ147	s__YC-ZSS-LKJ147_unclassified
5f4fc67f17573b91a366a0e06e2a322f	d__Bacteria	p__Acidobacteriota	c__Thermoanaerobaculia	o__Thermoanaerobaculales	f__Thermoanaerobaculaceae	g__Subgroup_10	s__Subgroup_10_unclassified
d4bdbab997ed4324e69c4a8838760856	d__Bacteria	p__Actinobacteriota	c__MB-A2-108	o__MB-A2-108_unclassified	f__MB-A2-108_unclassified	g__MB-A2-108_unclassified	s__MB-A2-108_unclassified
915756e4c07a517345565c9179259f85	d__Bacteria	p__Planctomycetota	c__Phycisphaerae	o__Tepidisphaerales	f__WD2101_soil_group	g__WD2101_soil_group_unclassified	s__WD2101_soil_group_unclassified
bd4b9df4f3c7db7a54de2b9d0b0be53a	d__Bacteria	p__Proteobacteria	c__Gammaproteobacteria	o__Gammaproteobacteria_unclassified	f__Gammaproteobacteria_unclassified	g__Gammaproteobacteria_unclassified	s__Gammaproteobacteria_unclassified
eb4b293d86c2f7c01dc4a8253d915a86	d__Bacteria	p__Actinobacteriota	c__Actinobacteria	o__Pseudonocardiales	f__Pseudonocardiaceae	g__Actinophytocola	s__Actinophytocola_unclassified
41690bcfe4b80420aaf4d738170b6d35	d__Bacteria	p__Planctomycetota	c__Phycisphaerae	o__Tepidisphaerales	f__WD2101_soil_group	g__WD2101_soil_group_unclassified	s__WD2101_soil_group_unclassified
e04ad3f0ee66ce23369204eef0b83254	d__Bacteria	p__Proteobacteria	c__Alphaproteobacteria	o__Caulobacterales	f__Caulobacteraceae	g__Phenylobacterium	s__Phenylobacterium_unclassified
44fa04d68ca44a29bc24ac4c3f0d1262	d__Bacteria	p__Actinobacteriota	c__Thermoleophilia	o__Gaiellales	f__Gaiellales_unclassified	g__Gaiellales_unclassified	s__Gaiellales_unclassified
6bf4c0e35bb7d6ba299e04fe8bc6ce1f	d__Bacteria	p__Actinobacteriota	c__Actinobacteriota	o__Micromonosporales	f__Micromonosporaceae	g__Micromonosporaceae_unclassified	s__Micromonosporaceae_unclassified
8510a4c808707b0895e888b611b63a10	d__Bacteria	p__Acidobacteriota	c__Blastocatellia	o__Pyrinomonadales	f__Pyrinomonadaceae	g__RB41	s__RB41_unclassified
daca4cc4bd998a92700db053272ded0c	d__Bacteria	p__Proteobacteria	c__Alphaproteobacteria	o__Acetobacterales	f__Acetobacteraceae	g__Craurococcus-Caldovatus	s__Craurococcus-Caldovatus_unclassified
f4e26cda061d86c1abde45b04ec10ab8	d__Bacteria	p__Proteobacteria	c__Alphaproteobacteria	o__Rhizobiales	f__Hyphomicrobiaceae	g__Hyphomicrobiaceae_unclassified	s__Hyphomicrobiaceae_unclassified
01e4a4ce204ff14cb41f31344418009f	d__Bacteria	p__Gemmatimonadota	c__Gemmatimonadetes	o__Gemmatimonadales	f__Gemmatimonadaceae	g__Gemmatimonadaceae_unclassified	s__Gemmatimonadaceae_unclassified
8559729b4d583da6a72581de4340c2d8	d__Bacteria	p__Acidobacteriota	c__Acidobacteriota_unclassified	o__Acidobacteriota_unclassified	f__Acidobacteriota_unclassified	g__Acidobacteriota_unclassified	s__Acidobacteriota_unclassified
63ffda4f23570f1bc7d44f6a5b2c9818	d__Bacteria	p__Gemmatimonadota	c__Gemmatimonadota	o__Gemmatimonadales	f__Gemmatimonadaceae	g__Gemmatimonas	s__uncultured_Gemmatimonas_sp.
3f4fd8eed23efcdb22896aa4a5ec659f	d__Bacteria	p__Actinobacteriota	c__Acidimicrobiia	o__Microtrichales	f__Microtrichales_unclassified	g__Microtrichales_unclassified	s__Microtrichales_unclassified
6a4c6e2880c9e9a4cf37232094d3ff50	d__Bacteria	p__Actinobacteriota	c__Acidimicrobiia	o__Acidimicrobiia_unclassified	f__Acidimicrobiia_unclassified	g__Acidimicrobiia_unclassified	s__Acidimicrobiia_unclassified
28bc4ad0d68852ad9e470fd7c56cd1a5	d__Bacteria	p__Actinobacteriota	c__Thermoleophilia	o__Solirubrobacterales	f__67-14	g__67-14_unclassified	s__67-14_unclassified
bac4c6238d764294c693625ef4585e58	d__Bacteria	p__Actinobacteriota	c__Actinobacteriota	o__Actinobacteriota_unclassified	f__Actinobacteriota_unclassified	g__Actinobacteriota_unclassified	s__Actinobacteriota_unclassified
3f4cc55cbd637cbfa298523601297291	d__Bacteria	p__Gemmatimonadota	c__Longimicrobia	o__Longimicrobiales	f__Longimicrobiaceae	g__Longimicrobiaceae_unclassified	s__Longimicrobiaceae_unclassified
108231a4a8c28259bb7e3e0f4668bfca	d__Bacteria	p__Candidatus_Saccharibacteria	c__Candidatus_Saccharibacteria_unclassified	o__Candidatus_Saccharibacteria_unclassified	f__Candidatus_Saccharibacteria_unclassified	g__Candidatus_Saccharibacteria_unclassified	s__Candidatus_Saccharibacteria_unclassified
1496f4d185bf81c323bd354cfbd24f0c	d__Bacteria	p__Bdellovibrionota	c__Oligoflexia	o__0319-6G20	f__0319-6G20_unclassified	g__0319-6G20_unclassified	s__0319-6G20_unclassified
ddd4e37e5fc11f0e7610ff3bcd0c3ea3	d__Bacteria	p__Proteobacteria	c__Gammaproteobacteria	o__Burkholderiales	f__Nitrosomonadaceae	g__Ellin6067	s__Ellin6067_unclassified
8b4dda5680f25fc657e049043b0ec44d	d__Bacteria	p__Actinobacteriota	c__Actinobacteria	o__Propionibacteriales	f__Nocardioidaceae	g__Marmoricola	s__Marmoricola_unclassified
dad4b45b40e9911c40816adc2fd81465	d__Bacteria	p__Firmicutes	c__Clostridia	o__Oscillospirales	f__Ruminococcaceae	g__Ruminococcus	s__Ruminococcus_unclassified
e4f9010b2da7e231c5c6ffcd99f0ff8b	d__Bacteria	p__Proteobacteria	c__Gammaproteobacteria	o__Burkholderiales	f__B1-7BS	g__B1-7BS_unclassified	s__B1-7BS_unclassified
83eedf4a41e4435ea17f19fc6c417c30	d__Bacteria	p__Chloroflexi	c__Chloroflexia	o__Kallotenuales	f__AKIW781	g__AKIW781_unclassified	s__AKIW781_unclassified
538be4c21d07f31ed50a94e233bf3cca	d__Bacteria	p__Actinobacteriota	c__Nitriliruptoria	o__Nitriliruptorales	f__Nitriliruptoraceae	g__Nitriliruptor	s__uncultured_Nitriliruptor_sp.
2c4d5aadec3c94f00b9d0664448230ff	d__Bacteria	p__Proteobacteria	c__Gammaproteobacteria	o__Burkholderiales	f__SC-I-84	g__SC-I-84_unclassified	s__SC-I-84_unclassified
a4e54b458f0132819ca229fafd170d07	d__Bacteria	p__Proteobacteria	c__Alphaproteobacteria	o__Sphingomonadales	f__Sphingomonadaceae	g__Sphingomonas	s__uncultured_Sphingomonas_sp.
ee4cae672ddd0b06ec4a96771e55a648	d__Bacteria	p__Planctomycetota	c__Phycisphaerae	o__Tepidisphaerales	f__WD2101_soil_group	g__WD2101_soil_group_unclassified	s__WD2101_soil_group_unclassified
c4c5821e1bfedbe79064e2e67003e2d0	d__Bacteria	p__Proteobacteria	c__Gammaproteobacteria	o__Steroidobacterales	f__Steroidobacteraceae	g__Steroidobacter	s__Steroidobacter_unclassified
0407044237f4bf3e1671c6c618d4da81	d__Bacteria	p__Gemmatimonadota	c__Longimicrobia	o__Longimicrobiales	f__Longimicrobiaceae	g__Longimicrobiaceae_unclassified	s__Longimicrobiaceae_unclassified
0c4a500fa69c6985cdeb31e4beb7bbc4	d__Bacteria	p__Planctomycetota	c__Planctomycetes	o__Isosphaerales	f__Isosphaeraceae	g__Isosphaeraceae_unclassified	s__Isosphaeraceae_unclassified
6a4e1bb9eedb35054438101bebf6483d	d__Bacteria	p__Proteobacteria	c__Alphaproteobacteria	o__Rhizobiales	f__D05-2	g__D05-2_unclassified	s__D05-2_unclassified
2ed4df6af770c3e54ec4bcceeebc9a8b	d__Bacteria	p__Actinobacteriota	c__Acidimicrobiia	o__Acidimicrobiales	f__Iamiaceae	g__Iamia	s__uncultured_Iamia_sp.
6339bceb04c3941eed70bea76aec3ee3	d__Bacteria	p__Abditibacteriota	c__Abditibacteria	o__Abditibacteriales	f__Abditibacteriaceae	g__Abditibacterium	s__Abditibacterium_unclassified
5085d4a12cc5404f72a45a925f59ba98	d__Bacteria	p__Proteobacteria	c__Gammaproteobacteria	o__Diplorickettsiales	f__Diplorickettsiaceae	g__Diplorickettsiaceae_unclassified	s__Diplorickettsiaceae_unclassified
c4d31bce3a6b89e0299d004e957b035f	d__Bacteria	p__Proteobacteria	c__Gammaproteobacteria	o__Enterobacterales	f__Hafniaceae	g__Hafnia-Obesumbacterium	s__Hafnia-Obesumbacterium_unclassified
07825cf04ff61f9fb6cba9ff65b4f0aa	d__Bacteria	p__Actinobacteriota	c__Actinobacteriota	o__Actinobacteriota_unclassified	f__Actinobacteriota_unclassified	g__Actinobacteriota_unclassified	s__Actinobacteriota_unclassified
5f4fddbc419ce3072ab839204be10370	d__Bacteria	p__Actinobacteriota	c__Actinobacteriota	o__Frankiales	f__Frankiaceae	g__Frankia	s__Frankia_sp.
a04a20a4084ce6363c83040d6fd013c0	d__Bacteria	p__Proteobacteria	c__Alphaproteobacteria	o__Defluviicoccales	f__Defluviicoccaceae	g__Defluviicoccus	s__Defluviicoccus_unclassified
838c4e18c3bf2d6631449ea8afb891b5	d__Bacteria	p__Actinobacteriota	c__MB-A2-108	o__MB-A2-108_unclassified	f__MB-A2-108_unclassified	g__MB-A2-108_unclassified	s__MB-A2-108_unclassified
8cd4e562955c3ebae09383a2d68a23eb	d__Bacteria	p__Actinobacteriota	c__Actinobacteria	o__Kineosporiales	f__Kineosporiaceae	g__Kineosporia	s__Kineosporia_unclassified
b4a1341c78efa1a3617f601cb67dd23f	d__Bacteria	p__Proteobacteria	c__Alphaproteobacteria	o__Sphingomonadales	f__Sphingomonadaceae	g__Sphingomonas	s__Sphingomonas_unclassified
f4fd96e581afe84fb8120dd24fdb4033	d__Bacteria	p__Bacteroidota	c__Sphingobacteriia	o__Sphingobacteriia_unclassified	f__Sphingobacteriia_unclassified	g__Sphingobacteriia_unclassified	s__Sphingobacteriia_unclassified
e04eb63c6bf8df4020eb65ab124f333c	d__Bacteria	p__Proteobacteria	c__Gammaproteobacteria	o__Gammaproteobacteria_Incertae_Sedis	f__Unknown_Family	g__Acidibacter	s__Acidibacter_unclassified
85ade4d1f61685fdb8546c4fba884da2	d__Bacteria	p__Gemmatimonadota	c__Gemmatimonadetes	o__Gemmatimonadales	f__Gemmatimonadaceae	g__Gemmatirosa	s__Gemmatirosa_unclassified
ebc4f26d3cf333ff4c73e7fc508cd793	d__Bacteria	p__Bacteroidota	c__Bacteroidia	o__Cytophagales	f__Hymenobacteraceae	g__Nibribacter	s__Nibribacter_unclassified
95fa4f33ab3049cefa77972b69c8f018	d__Bacteria	p__Gemmatimonadota	c__Gemmatimonadota	o__Gemmatimonadales	f__Gemmatimonadaceae	g__Gemmatimonas	s__uncultured_Gemmatimonas_sp.
27863b4cce081ced06dae491eb3ab36c	d__Bacteria	p__Acidobacteriota	c__Blastocatellia	o__Pyrinomonadales	f__Pyrinomonadaceae	g__RB41	s__RB41_unclassified
7e4c1c72e2bdcb9bb58f503ce026c0c8	d__unclassified	p__unclassified	c__unclassified	o__unclassified	f__unclassified	g__unclassified	s__unclassified
1f4fda17c121efd3bf984fdb98a0f97e	d__Bacteria	p__Entotheonellaeota	c__Entotheonellia	o__Entotheonellales	f__Entotheonellaceae	g__Candidatus_Entotheonella	s__Candidatus_Entotheonella_unclassified
64bc4c08c99a13b5e322d3f738b50af4	d__Bacteria	p__Firmicutes	c__Clostridia	o__Oscillospirales	f__Eubacterium]_coprostanoligenes_group	g__Eubacterium]_coprostanoligenes_group_unclassified	s__Eubacterium]_coprostanoligenes_group_unclassified
e4cb7632fd194b3fa8d9c4daeb5124b8	d__Bacteria	p__Acidobacteriota	c__Blastocatellia	o__Blastocatellales	f__Blastocatellaceae	g__Aridibacter	s__Aridibacter_unclassified
6ef04f4446ea423789e4aa59f788273a	d__Bacteria	p__Myxococcota	c__Polyangia	o__Haliangiales	f__Haliangiaceae	g__Haliangium	s__Haliangium_unclassified
227f4e41ae9d65a1c4052f0c557fafa7	d__Bacteria	p__Acidobacteriota	c__Blastocatellia	o__Pyrinomonadales	f__Pyrinomonadaceae	g__RB41	s__RB41_unclassified
a4a6337568a1986497345aa0384c15b4	d__Bacteria	p__Proteobacteria	c__Alphaproteobacteria	o__Acetobacterales	f__Acetobacteraceae	g__Craurococcus-Caldovatus	s__Craurococcus-Caldovatus_unclassified
e4ac469ff8787fde98b184315abb6135	d__Bacteria	p__Myxococcota	c__Polyangia	o__Polyangiales	f__BIrii41	g__BIrii41_unclassified	s__BIrii41_unclassified
4a4bdb13f90a19e62181b8d3ebd408da	d__Bacteria	p__Proteobacteria	c__Deltaproteobacteria	o__Deltaproteobacteria_unclassified	f__Deltaproteobacteria_unclassified	g__Deltaproteobacteria_unclassified	s__Deltaproteobacteria_unclassified
2d4ff8a87d7a90e87a302dbdb0cbfd9f	d__Bacteria	p__Planctomycetota	c__Planctomycetes	o__Isosphaerales	f__Isosphaeraceae	g__Isosphaeraceae_unclassified	s__Isosphaeraceae_unclassified
c4c4270febd5a40557d5b068f3f7e2dd	d__Bacteria	p__Actinobacteriota	c__Thermoleophilia	o__Solirubrobacterales	f__67-14	g__67-14_unclassified	s__67-14_unclassified
d4b7fd6c59473aed4ac2a30177ceda07	d__Bacteria	p__Proteobacteria	c__Gammaproteobacteria	o__Burkholderiales	f__Oxalobacteraceae	g__Massilia	s__Massilia_unclassified
e4ba19f2941dbef3f5d8dd6d5abda187	d__Bacteria	p__Acidobacteriota	c__Blastocatellia	o__Pyrinomonadales	f__Pyrinomonadaceae	g__RB41	s__RB41_unclassified
28677f4dbb8270f7855be3c2a5ca6574	d__Bacteria	p__Planctomycetota	c__Planctomycetes	o__Gemmatales	f__Gemmataceae	g__Gemmataceae_unclassified	s__Gemmataceae_unclassified
7d4fbc8a097b76fe6de04a42a7923af2	d__Bacteria	p__Chloroflexi	c__Chloroflexia	o__Kallotenuales	f__AKIW781	g__AKIW781_unclassified	s__AKIW781_unclassified
752962de4fa3a0f2b7d67816b04f50d1	d__Bacteria	p__Bacteroidota	c__Bacteroidia	o__Bacteroidales	f__Muribaculaceae	g__Muribaculaceae_unclassified	s__Muribaculaceae_unclassified
db4d6218e5231dcd1bd6cf80627aecaf	d__Bacteria	p__Acidobacteriota	c__Acidobacteriota_unclassified	o__Acidobacteriota_unclassified	f__Acidobacteriota_unclassified	g__Acidobacteriota_unclassified	s__Acidobacteriota_unclassified
df004c21bdf3ccd618572333fe758567	d__Bacteria	p__Acidobacteriota	c__Acidobacteriae	o__Bryobacterales	f__Bryobacteraceae	g__Bryobacter	s__Bryobacter_unclassified
9fba4a93d9213bbf0ec78fbf427768d7	d__Bacteria	p__Actinobacteriota	c__Acidimicrobiia	o__Microtrichales	f__Ilumatobacteraceae	g__Ilumatobacteraceae_unclassified	s__Ilumatobacteraceae_unclassified
e4ab54c1895a40cb90c7736a7352f5d3	d__Bacteria	p__Chloroflexi	c__Chloroflexia	o__Kallotenuales	f__AKIW781	g__AKIW781_unclassified	s__AKIW781_unclassified
41a4c812c520e287f5ba2c99bff207d3	d__Bacteria	p__Verrucomicrobiota	c__Verrucomicrobiae	o__Chthoniobacterales	f__Chthoniobacteraceae	g__Chthoniobacter	s__Chthoniobacter_unclassified
f4fc0701acb6e98c8d4e8b58cfc24e7f	d__Bacteria	p__Myxococcota	c__Polyangia	o__Polyangiales	f__BIrii41	g__BIrii41_unclassified	s__BIrii41_unclassified
0cfb4d302c3a8787e6d58eb94586c73c	d__Bacteria	p__Proteobacteria	c__Proteobacteria_unclassified	o__Proteobacteria_unclassified	f__Proteobacteria_unclassified	g__Proteobacteria_unclassified	s__Proteobacteria_unclassified
a4b0f9b8adc6f7dcde2d5132a4bb65c3	d__Bacteria	p__Gemmatimonadota	c__Longimicrobia	o__Longimicrobiales	f__Longimicrobiaceae	g__YC-ZSS-LKJ147	s__YC-ZSS-LKJ147_unclassified
557920e4cc11fe2885b96aedbc2d6135	d__Bacteria	p__Proteobacteria	c__Deltaproteobacteria	o__Deltaproteobacteria_unclassified	f__Deltaproteobacteria_unclassified	g__Deltaproteobacteria_unclassified	s__Deltaproteobacteria_unclassified
2f4b486f158fd94256a6052d0ea7c470	d__Bacteria	p__Acidobacteriota	c__Acidobacteriae	o__Bryobacterales	f__Bryobacteraceae	g__Bryobacter	s__Bryobacter_unclassified
4a4d650e5cc4606689e103a712142763	d__Bacteria	p__Actinobacteriota	c__Actinobacteria	o__Propionibacteriales	f__Nocardioidaceae	g__Nocardioides	s__Nocardioides_unclassified
5c4b405b7980f53e4c08ef44ad7f4fa1	d__Bacteria	p__Actinobacteriota	c__Actinobacteriota	o__Actinobacteriota_unclassified	f__Actinobacteriota_unclassified	g__Actinobacteriota_unclassified	s__Actinobacteriota_unclassified
7d4a27010203f6145e6780cd2c637d20	d__Bacteria	p__Bdellovibrionota	c__Bdellovibrionia	o__Bdellovibrionales	f__Bdellovibrionaceae	g__Bdellovibrio	s__Bdellovibrio_unclassified
51c4da54e22b850ae7a07dd9cbfbd2ff	d__Bacteria	p__Chloroflexi	c__Chloroflexia	o__Kallotenuales	f__AKIW781	g__AKIW781_unclassified	s__AKIW781_unclassified
7c4f668ba33093a3f86ac1d4ea8da941	d__unclassified	p__unclassified	c__unclassified	o__unclassified	f__unclassified	g__unclassified	s__unclassified
d4fb3e78f7103d6d4830633e5b8217e4	d__Bacteria	p__Actinobacteriota	c__Actinobacteriota	o__Actinomycetales	f__Actinomycetales_unclassified	g__Actinomycetales_unclassified	s__Actinomycetales_unclassified
3e4fd7beddf45cd00aa47b18ea03afbd	d__Bacteria	p__Actinobacteriota	c__Thermoleophilia	o__Solirubrobacterales	f__Solirubrobacteraceae	g__Solirubrobacter	s__uncultured_Solirubrobacter_sp.
9c4f59045d187df2ed52c041cd804f07	d__Bacteria	p__Bacteroidota	c__Bacteroidia	o__Chitinophagales	f__Chitinophagaceae	g__UTBCD1	s__UTBCD1_unclassified
f04fdbdc43232aef72fd03197851176f	d__Bacteria	p__Proteobacteria	c__Gammaproteobacteria	o__Burkholderiales	f__Oxalobacteraceae	g__Massilia	s__Massilia_unclassified
97a4a4057301a3c051fe162ef84d053c	d__Bacteria	p__Actinobacteriota	c__Thermoleophilia	o__Solirubrobacterales	f__67-14	g__67-14_unclassified	s__67-14_unclassified
e4a822eac3607f934891061f84b02fe3	d__Bacteria	p__Acidobacteriota	c__Blastocatellia	o__Pyrinomonadales	f__Pyrinomonadaceae	g__RB41	s__RB41_unclassified
a4e33de39eb02e83d08f69465646472a	d__Bacteria	p__Patescibacteria	c__Saccharimonadia	o__Saccharimonadales	f__Saccharimonadaceae	g__TM7a	s__TM7a_unclassified
98679322faf04b09458620f53ec52fea	d__Bacteria	p__Myxococcota	c__Polyangia	o__Polyangiales	f__Polyangiaceae	g__Pajaroellobacter	s__Pajaroellobacter_unclassified
c4ddeb92211e98ad77aaa94ec1c70c54	d__Bacteria	p__Acidobacteriota	c__Blastocatellia	o__Pyrinomonadales	f__Pyrinomonadaceae	g__RB41	s__RB41_unclassified
fcbc4f2a46dd897d935f4c3790f844dd	d__Bacteria	p__Chloroflexi	c__Chloroflexia	o__Thermomicrobiales	f__JG30-KF-CM45	g__JG30-KF-CM45_unclassified	s__JG30-KF-CM45_unclassified
2460eac4b57658f4d9eb28f7d4ee7c06	d__unclassified	p__unclassified	c__unclassified	o__unclassified	f__unclassified	g__unclassified	s__unclassified
12501410899ce4ac335fca99203175e2	d__Bacteria	p__Acidobacteriota	c__Blastocatellia	o__Pyrinomonadales	f__Pyrinomonadaceae	g__RB41	s__RB41_unclassified
4cc4da5715fd95b06ca1f4d71c335a3d	d__Bacteria	p__Acidobacteriota	c__Vicinamibacteria	o__Vicinamibacterales	f__Vicinamibacterales_unclassified	g__Vicinamibacterales_unclassified	s__Vicinamibacterales_unclassified
efc04a116d99a11529decb92275c90a3	d__Bacteria	p__Proteobacteria	c__Alphaproteobacteria	o__Sphingomonadales	f__Sphingomonadaceae	g__Altererythrobacter	s__Altererythrobacter_unclassified
905fb4f5fd6ede4c9d79da1266b92ecb	d__Bacteria	p__Proteobacteria	c__Alphaproteobacteria	o__Rhizobiales	f__Rhizobiaceae	g__Phyllobacterium	s__Phyllobacterium_unclassified
88f4c67a1499332d25f8f16ce47c0a83	d__Bacteria	p__Proteobacteria	c__Gammaproteobacteria	o__Burkholderiales	f__Nitrosomonadaceae	g__MND1	s__MND1_unclassified
1cd4a50dc2de3ce0c61e1eb89abcebd2	d__Bacteria	p__Acidobacteriota	c__Subgroup_5	o__Subgroup_5_unclassified	f__Subgroup_5_unclassified	g__Subgroup_5_unclassified	s__Subgroup_5_unclassified
abe4ec54755f3646633cd9dc94421680	d__unclassified	p__unclassified	c__unclassified	o__unclassified	f__unclassified	g__unclassified	s__unclassified
e4fb2921c6bc8016942b54b469d5b052	d__Bacteria	p__Chloroflexi	c__Chloroflexia	o__Chloroflexales	f__Roseiflexaceae	g__Roseiflexaceae_unclassified	s__Roseiflexaceae_unclassified
c4fb3dbae70c484801411108ad48a99f	d__Bacteria	p__Actinobacteriota	c__Actinobacteria	o__Micromonosporales	f__Micromonosporaceae	g__Catenuloplanes	s__Catenuloplanes_unclassified
6d4f8e3f6a249e44a1d916de483a04cb	d__Bacteria	p__Gemmatimonadota	c__Gemmatimonadetes	o__Gemmatimonadales	f__Gemmatimonadaceae	g__Gemmatimonadaceae_unclassified	s__Gemmatimonadaceae_unclassified
fd4c1bd22610aac59626ea25bc86a5cc	d__Bacteria	p__Actinobacteriota	c__Actinobacteria	o__Pseudonocardiales	f__Pseudonocardiaceae	g__Pseudonocardia	s__Pseudonocardia_unclassified
6848cb4da591bbed316448b58be30e33	d__Bacteria	p__Actinobacteriota	c__Actinobacteria	o__Corynebacteriales	f__Nocardiaceae	g__Nocardia	s__Nocardia_unclassified
f4ad366ede2de7d074bc467651f7dd1e	d__Bacteria	p__Proteobacteria	c__Alphaproteobacteria	o__Rhodobacterales	f__Rhodobacteraceae	g__Limibaculum	s__Limibaculum_unclassified
c4fe247ee9ebf9dfc7e183de92849da7	d__Bacteria	p__Gemmatimonadota	c__Gemmatimonadota	o__Gemmatimonadales	f__Gemmatimonadaceae	g__Gemmatimonas	s__uncultured_Gemmatimonas_sp.
2af4a88c4f09fdddb0a993bcc9bb0737	d__Bacteria	p__Bacteroidota	c__Bacteroidia	o__Chitinophagales	f__Chitinophagaceae	g__Niastella	s__Niastella_unclassified
c4b51c64523cd47c9b409ccea3d7c475	d__Bacteria	p__Chloroflexi	c__Chloroflexia	o__Chloroflexales	f__Roseiflexaceae	g__Roseiflexaceae_unclassified	s__Roseiflexaceae_unclassified
ac4a7d04ac60c44fd5453ff23a5a93c9	d__Bacteria	p__Planctomycetota	c__Planctomycetes	o__Gemmatales	f__Gemmataceae	g__Gemmataceae_unclassified	s__Gemmataceae_unclassified
9c4f0da4f95fdd165c790c8f46b3fdc2	d__Bacteria	p__Planctomycetota	c__Planctomycetes	o__Isosphaerales	f__Isosphaeraceae	g__Isosphaeraceae_unclassified	s__Isosphaeraceae_unclassified
c4bbdf14afc516e95eeb7eb65fe6950e	d__Bacteria	p__Gemmatimonadota	c__Gemmatimonadota	o__Gemmatimonadales	f__Gemmatimonadaceae	g__Gemmatimonas	s__uncultured_Gemmatimonas_sp.
aa4e4481dd4379bf68fb1141ca78efbd	d__Bacteria	p__Planctomycetota	c__Planctomycetes	o__Gemmatales	f__Gemmataceae	g__Gemmataceae_unclassified	s__Gemmataceae_unclassified
d4e0a338a00f2aeea2630f177f5cab55	d__Bacteria	p__Chloroflexi	c__Chloroflexia	o__Kallotenuales	f__AKIW781	g__AKIW781_unclassified	s__AKIW781_unclassified
e4ff9fbec1be9d041f358784cf092436	d__Bacteria	p__Acidobacteriota	c__Thermoanaerobaculia	o__Thermoanaerobaculales	f__Thermoanaerobaculaceae	g__Subgroup_10	s__Subgroup_10_unclassified
acccb4d20d270875f82212a83d223acb	d__Bacteria	p__Proteobacteria	c__Alphaproteobacteria	o__Sphingomonadales	f__Sphingomonadaceae	g__Sphingomonas	s__uncultured_Sphingomonas_sp.
[truncated: 9,265 more rows]
