# Supplementary material for: Bacterial diversity of herbal rhizospheric soils in Ordos desert steppes under different degradation gradients
Source: PeerJ. 2023 Nov 1;11:e16289. doi: 10.7717/peerj.16289 (PMC10625353; doi:10.7717/peerj.16289)
Supplement: Supplemental Information 1 [file peerj-11-16289-s001.zip › 6_taxonomy_community/ASV_taxonomy_stat.xlsx]

## Sheet: Sheet1
Sample	Phylum	Class	Order	Family	Genus	Species
W1	28	86	171	245	388	429
W10	33	98	192	276	434	509
W11	30	85	167	264	454	552
W12	20	56	96	130	168	182
W13	26	68	126	160	221	241
W2	33	85	165	247	395	462
W3	29	84	159	244	405	474
W4	31	85	161	247	395	454
W5	28	81	158	238	412	480
W6	33	99	179	260	415	485
W7	28	87	166	265	458	546
W8	30	92	167	248	423	495
W9	30	98	189	277	429	492
