# Supplementary material for: Bacterial diversity of herbal rhizospheric soils in Ordos desert steppes under different degradation gradients
Source: PeerJ. 2023 Nov 1;11:e16289. doi: 10.7717/peerj.16289 (PMC10625353; doi:10.7717/peerj.16289)
Supplement: Supplemental Information 1 [file peerj-11-16289-s001.zip › 8_advanced_analyse/1_taxonomy_analysis/2_Circos_plot/2_Phylum/Phylum_abund_Group_top5.xlsx]

## Sheet: Sheet1
Phylum	W13	W12	W11	W10	W9	W8	W7	W6	W5	W4	W3	W2	W1
Actinobacteriota	32.4786	16.0312	35.1932	35.0985	36.7126	36.844	34.589	39.0801	32.132	30.2425	36.1796	38.9399	34.0272
Proteobacteria	22.8946	35.6693	28.5589	24.2491	20.645	24.08	29.8555	21.5087	27.3931	25.6052	26.2428	21.6308	21.4509
Acidobacteriota	12.5575	9.59943	11.0051	14.0933	14.2456	10.6938	8.69827	11.8728	11.9557	14.1858	8.64411	10.8365	14.9967
Gemmatimonadota	4.25809	2.07971	6.03655	6.83001	7.24821	5.99634	4.25034	6.87722	6.93531	8.32859	6.70794	6.97183	7.05179
Chloroflexi	4.70477	5.91137	4.29088	6.38402	6.84082	5.13672	4.11503	6.31661	5.23748	5.59383	4.18094	6.83523	7.72915
