# Supplementary material for: Bacterial diversity of herbal rhizospheric soils in Ordos desert steppes under different degradation gradients
Source: PeerJ. 2023 Nov 1;11:e16289. doi: 10.7717/peerj.16289 (PMC10625353; doi:10.7717/peerj.16289)
Supplement: Supplemental Information 1 [file peerj-11-16289-s001.zip › 8_advanced_analyse/1_taxonomy_analysis/2_Circos_plot/6_Genus/Genus_abund_Group_top5.xlsx]

## Sheet: Sheet1
Genus	W13	W12	W11	W10	W9	W8	W7	W6	W5	W4	W3	W2	W1
RB41	2.95393	2.97342	5.83095	5.63039	6.52773	4.07743	2.04033	4.82534	5.14077	6.78845	3.08208	5.07675	7.25673
Actinobacteriota_unclassified	3.8538	3.18292	4.30992	4.89679	5.29989	5.31537	3.29675	4.98446	4.75822	4.0284	4.99379	4.49804	5.2182
Sphingomonas	0.62763	1.70972	5.43118	3.34401	2.11618	3.29137	3.6726	2.38307	5.75328	6.31861	5.45855	3.39029	2.0903
WD2101_soil_group_unclassified	1.371	0.12502	3.0592	2.23723	1.73708	2.81006	2.51928	2.34051	2.98302	3.34576	3.58446	2.35458	1.64161
Vicinamibacteraceae_unclassified	4.35102	1.77561	1.30021	2.58492	2.82912	1.84745	2.33672	2.54218	2.1427	2.00156	1.1459	1.7858	2.71157
