# Supplementary material for: Bacterial diversity of herbal rhizospheric soils in Ordos desert steppes under different degradation gradients
Source: PeerJ. 2023 Nov 1;11:e16289. doi: 10.7717/peerj.16289 (PMC10625353; doi:10.7717/peerj.16289)
Supplement: Supplemental Information 1 [file peerj-11-16289-s001.zip › 8_advanced_analyse/1_taxonomy_analysis/4_Genus_phylotree/genus_rep_seqs_filtered_aligned.tre]

(('Muribaculaceae_unclassified':0.27633,('Gemmatimonadaceae_unclassified':0.06599,('Gemmatimonadota_unclassified':0.0748,Gemmatimonas:0.03833)0.948:0.04419)0.944:0.04925)0.791:0.022,(((Rubrobacter:0.08771,('Gaiellales_unclassified':0.05041,('67-14_unclassified':0.01826,Solirubrobacter:0.02896)0.986:0.03569)0.764:0.01675)0.835:0.01361,('MB-A2-108_unclassified':0.07489,(('Microtrichales_unclassified':0.05517,'Acidimicrobiales_unclassified':0.04297)0.930:0.02471,(((Modestobacter:0.0098,(Blastococcus:0.01029,Geodermatophilus:0.02298)0.816:0.00816)0.936:0.02123,(Actinoplanes:0.00669,(('Micromonosporaceae_unclassified':0.01681,(Actinophytocola:0.01033,(Lechevalieria:0.00836,Pseudonocardia:0.02462)0.321:0.00489)0.972:0.02019)0.944:0.0156,Virgisporangium:0.0029)0.989:0.02312)0.969:0.02273)0.903:0.02475,('0319-7L14_unclassified':0.06248,'Actinobacteriota_unclassified':0.04379)0.607:0.02927)0.864:0.0223)0.900:0.01668)0.843:0.00993)0.773:0.00965,(('SAR202_clade_unclassified':0.05733,(RB41:0.04101,'Acidobacteriota_unclassified':0.07053)1.000:0.11137)0.941:0.04589,(('KD4-96_unclassified':0.04253,Bacillus:0.11974)0.928:0.03798,('TK10_unclassified':0.11186,('AKIW781_unclassified':0.14183,'JG30-KF-CM45_unclassified':0.09518)0.949:0.04749)0.823:0.01871)0.733:0.0097)0.986:0.06036)0.892:0.01702,(((Haliangium:0.10887,(Craurococcus-Caldovatus:0.09153,(((Sphingomonas:0.06796,'Alphaproteobacteria_unclassified':0.02669)0.002:0.00885,'Rhizobiales_unclassified':0.02305)0.767:0.0133,Microvirga:0.04023)0.867:0.01694)0.893:0.02418)0.914:0.02311,(Bryobacter:0.11859,('Proteobacteria_unclassified':0.111,('Gammaproteobacteria_unclassified':0.07043,(MND1:0.02882,(Ralstonia:0.06165,'TRA3-20_unclassified':0.03259)0.972:0.04307)0.998:0.07043)0.881:0.02911)0.733:0.00858)0.860:0.02855)0.922:0.02043,(('Subgroup_7_unclassified':0.07781,('Vicinamibacteraceae_unclassified':0.01254,'Vicinamibacterales_unclassified':0.09069)0.997:0.06009)0.885:0.02161,((('WD2101_soil_group_unclassified':0.20792,('Gemmataceae_unclassified':0.08656,'Isosphaeraceae_unclassified':0.09186)1.000:0.09809)0.910:0.03637,'Rokubacteriales_unclassified':0.06214)0.598:0.02312,'Candidatus_Udaeobacter':0.15193)0.799:0.04119)0.953:0.03467)0.616:0.00647);
