# Supplementary material for: Bacterial diversity of herbal rhizospheric soils in Ordos desert steppes under different degradation gradients
Source: PeerJ. 2023 Nov 1;11:e16289. doi: 10.7717/peerj.16289 (PMC10625353; doi:10.7717/peerj.16289)
Supplement: Supplemental Information 1 [file peerj-11-16289-s001.zip › 8_advanced_analyse/3_correlation_analysis/Genus_abund_top30_sig_pvalue.xlsx]

## Sheet: Sheet1
genus	RB41	Actinobacteriota_unclassified	Sphingomonas	WD2101_soil_group_unclassified	Vicinamibacteraceae_unclassified	67-14_unclassified	Gemmatimonadaceae_unclassified	Pseudonocardia	Gaiellales_unclassified	Actinoplanes	Proteobacteria_unclassified	Blastococcus	Geodermatophilus	Gemmatimonas	Rubrobacter	Solirubrobacter	JG30-KF-CM45_unclassified	Vicinamibacterales_unclassified	Craurococcus-Caldovatus	Rhizobiales_unclassified	0319-7L14_unclassified	Microvirga	Ralstonia	Modestobacter	Actinophytocola	Subgroup_7_unclassified	MND1	TK10_unclassified	Isosphaeraceae_unclassified	Gemmataceae_unclassified	Others
RB41	0	0.157419	0.493486	0.696085	0.591181	0.603931	0.0222885	0.75073	0.578544	0.682632	0.0812151	0.603931	0.891847	0.101312	0.0237434	0.682632	0.0498861	0.603931	0.566024	0.0195814	0.834786	0.80653	0.505255	0.642829	0.493486	0.603931	0.920585	0.0970371	0.642829	0.920585	0.0120134
Actinobacteriota_unclassified	0.157419	0	0.863236	0.682632	0.603931	0.566024	0.195502	0.135028	0.529185	0.778501	0.058134	0.792486	0.209431	0.188772	0.000777927	0.306287	0.0970371	0.263148	0.669269	0.247007	0.656	0.353376	0.288555	0.353376	0.80653	0.343646	0.891847	0.41497	0.175774	1	0.0103289
Sphingomonas	0.493486	0.863236	0	0	0.0706348	0.00438717	0.135028	0.436693	0.00234054	0.00292338	0.315391	0.00360204	0.0111472	0.00632275	0.736951	0.00689166	0.578544	0.124701	0.00162431	0.231501	0.00482317	0.00689166	0.353376	0.00689166	0.778501	0.436693	0.00162431	0.169504	0.0706348	0	0.80653
WD2101_soil_group_unclassified	0.696085	0.682632	0	0	0.0340307	0.00262062	0.119749	0.202388	0.00234054	0.000188832	0.271458	0.000917231	0.00234054	0.0120134	0.778501	0.0111472	0.682632	0.0159955	0.000537831	0.541341	0.00234054	0.00107056	0.182196	0.00034352	0.75073	0.470353	0.0014231	0.0448907	0.0209019	0.000435351	0.723248
Vicinamibacteraceae_unclassified	0.591181	0.603931	0.0706348	0.0340307	0	0.00882856	0.00689166	0.517155	0.00689166	0.0195814	0.00632275	0.0402767	0.0775693	0.343646	0.239175	0.00882856	0.736951	0.0740432	0.055281	0.709625	0.231501	0.0402767	0.863236	0.0706348	0.263148	0.0673418	0.0525325	0.175774	0.239175	0.0641622	0.0775693
67-14_unclassified	0.603931	0.566024	0.00438717	0.00262062	0.00882856	0	0.00398061	0.188772	0	0.000537831	0.0285399	0.00208191	0.00814287	0.297341	0.239175	0	0.792486	0.0195814	0.000537831	0.877523	0.000261586	0.0252688	0.157419	0.00184354	0.723248	0.0610936	0.000124577	0.0209019	0.0183249	0.00234054	0.0706348
Gemmatimonadaceae_unclassified	0.0222885	0.195502	0.135028	0.119749	0.00689166	0.00398061	0	0.578544	0.00482317	0.0340307	0.00208191	0.038107	0.0641622	0.736951	0.0268669	0.00482317	0.21663	0.1516	0.0159955	0.373301	0.119749	0.157419	0.891847	0.0425372	0.629758	0.0928917	0.038107	0.0252688	0.0970371	0.0360257	0.00438717
Pseudonocardia	0.75073	0.135028	0.436693	0.202388	0.517155	0.188772	0.578544	0	0.0849828	0.0673418	0.578544	0.03029	0.0209019	0.363262	0.404328	0.470353	0.175774	0.00749781	0.03029	0.202388	0.169504	0.279927	0.0402767	0.0402767	0.157419	0.669269	0.0129293	0.669269	0.00529008	0.101312	0.764582
Gaiellales_unclassified	0.578544	0.529185	0.00234054	0.00234054	0.00689166	0	0.00482317	0.0849828	0	0.00107056	0.0103289	0.0014231	0.00325008	0.11026	0.202388	0	0.764582	0.0425372	0.000188832	0.447772	0.00749781	0.0673418	0.247007	0.00398061	0.920585	0.11026	0	0.058134	0.0171303	0.000537831	0.14593
Actinoplanes	0.682632	0.778501	0.00292338	0.000188832	0.0195814	0.000537831	0.0340307	0.0673418	0.00107056	0	0.135028	0	0.00184354	0.114936	0.820632	0.00360204	0.764582	0.00208191	0	0.709625	0.00325008	0.000537831	0.0928917	0	0.656	0.629758	0.000188832	0.0321195	0.00578942	0.00034352	0.425759
Proteobacteria_unclassified	0.0812151	0.058134	0.315391	0.271458	0.00632275	0.0285399	0.00208191	0.578544	0.0103289	0.135028	0	0.129793	0.263148	0.99277	0.00292338	0.00882856	0.175774	0.239175	0.209431	0.517155	0.493486	0.629758	0.669269	0.254998	0.696085	0.0673418	0.0928917	0.0268669	0.656	0.175774	0.00107056
Blastococcus	0.603931	0.792486	0.00360204	0.000917231	0.0402767	0.00208191	0.038107	0.03029	0.0014231	0	0.129793	0	0.00107056	0.0888743	0.877523	0.00955664	0.669269	0.00107056	0	0.505255	0.00882856	0.000917231	0.1516	0	0.505255	0.75073	0	0.0498861	0.00360204	0	0.458992
Geodermatophilus	0.891847	0.209431	0.0111472	0.00234054	0.0775693	0.00814287	0.0641622	0.0209019	0.00325008	0.00184354	0.263148	0.00107056	0	0.0195814	0.80653	0.0321195	0.334071	0.00398061	0	0.247007	0.0103289	0.013897	0.383492	0	0.978311	0.669269	0.00034352	0.124701	0.000261586	0.00162431	0.834786
Gemmatimonas	0.101312	0.188772	0.00632275	0.0120134	0.343646	0.297341	0.736951	0.363262	0.11026	0.114936	0.99277	0.0888743	0.0195814	0	0.297341	0.353376	0.0610936	0.393835	0.0448907	0.0129293	0.175774	0.0525325	0.603931	0.0812151	0.863236	0.709625	0.0425372	0.99277	0.0888743	0.0159955	0.1516
Rubrobacter	0.0237434	0.000777927	0.736951	0.778501	0.239175	0.239175	0.0268669	0.404328	0.202388	0.820632	0.00292338	0.877523	0.80653	0.297341	0	0.124701	0.0171303	0.834786	0.863236	0.0673418	0.906202	0.553622	0.324652	1	0.906202	0.124701	0.764582	0.0285399	0.529185	0.792486	0.000124577
Solirubrobacter	0.682632	0.306287	0.00689166	0.0111472	0.00882856	0	0.00482317	0.470353	0	0.00360204	0.00882856	0.00955664	0.0321195	0.353376	0.124701	0	0.541341	0.0970371	0.00882856	0.820632	0.00292338	0.0849828	0.343646	0.013897	0.669269	0.0525325	0.00262062	0.0209019	0.140407	0.00578942	0.0473396
JG30-KF-CM45_unclassified	0.0498861	0.0970371	0.578544	0.682632	0.736951	0.792486	0.21663	0.175774	0.764582	0.764582	0.175774	0.669269	0.334071	0.0610936	0.0171303	0.541341	0	0.949418	0.529185	0.00262062	0.978311	0.792486	0.315391	0.764582	0.978311	0.14593	0.41497	0.0473396	0.195502	0.656	0.00882856
Vicinamibacterales_unclassified	0.603931	0.263148	0.124701	0.0159955	0.0740432	0.0195814	0.1516	0.00749781	0.0425372	0.00208191	0.239175	0.00107056	0.00398061	0.393835	0.834786	0.0970371	0.949418	0	0.00689166	1	0.0340307	0.00438717	0.175774	0.00034352	0.863236	0.541341	0.00749781	0.0498861	0.00632275	0.0321195	0.404328
Craurococcus-Caldovatus	0.566024	0.669269	0.00162431	0.000537831	0.055281	0.000537831	0.0159955	0.03029	0.000188832	0	0.209431	0	0	0.0448907	0.863236	0.00882856	0.529185	0.00689166	0	0.425759	0.00162431	0.00398061	0.1516	0	0.603931	0.458992	0	0.0888743	0	0	0.541341
Rhizobiales_unclassified	0.0195814	0.247007	0.231501	0.541341	0.709625	0.877523	0.373301	0.202388	0.447772	0.709625	0.517155	0.505255	0.247007	0.0129293	0.0673418	0.820632	0.00262062	1	0.425759	0	0.591181	0.848989	0.447772	0.682632	0.764582	0.541341	0.157419	0.140407	0.363262	0.21663	0.0340307
0319-7L14_unclassified	0.834786	0.656	0.00482317	0.00234054	0.231501	0.000261586	0.119749	0.169504	0.00749781	0.00325008	0.493486	0.00882856	0.0103289	0.175774	0.906202	0.00292338	0.978311	0.0340307	0.00162431	0.591181	0	0.0237434	0.0268669	0.0014231	0.723248	0.188772	0.00234054	0.0448907	0.0129293	0.00482317	0.578544
Microvirga	0.80653	0.353376	0.00689166	0.00107056	0.0402767	0.0252688	0.157419	0.279927	0.0673418	0.000537831	0.629758	0.000917231	0.013897	0.0525325	0.553622	0.0849828	0.792486	0.00438717	0.00398061	0.848989	0.0237434	0	0.279927	0.0014231	0.906202	0.877523	0.0195814	0.163386	0.0209019	0.00482317	0.877523
Ralstonia	0.505255	0.288555	0.353376	0.182196	0.863236	0.157419	0.891847	0.0402767	0.247007	0.0928917	0.669269	0.1516	0.383492	0.603931	0.324652	0.343646	0.315391	0.175774	0.1516	0.447772	0.0268669	0.279927	0	0.202388	0.169504	0.682632	0.101312	0.682632	0.0706348	0.315391	0.458992
Modestobacter	0.642829	0.353376	0.00689166	0.00034352	0.0706348	0.00184354	0.0425372	0.0402767	0.00398061	0	0.254998	0	0	0.0812151	1	0.013897	0.764582	0.00034352	0	0.682632	0.0014231	0.0014231	0.202388	0	0.792486	0.669269	0.000435351	0.0222885	0.000537831	0.000917231	0.529185
Actinophytocola	0.493486	0.80653	0.778501	0.75073	0.263148	0.723248	0.629758	0.157419	0.920585	0.656	0.696085	0.505255	0.978311	0.863236	0.906202	0.669269	0.978311	0.863236	0.603931	0.764582	0.723248	0.906202	0.169504	0.792486	0	0.736951	0.642829	0.764582	0.736951	0.470353	0.425759
Subgroup_7_unclassified	0.603931	0.343646	0.436693	0.470353	0.0673418	0.0610936	0.0928917	0.669269	0.11026	0.629758	0.0673418	0.75073	0.669269	0.709625	0.124701	0.0525325	0.14593	0.541341	0.458992	0.541341	0.188772	0.877523	0.682632	0.669269	0.736951	0	0.306287	0.41497	0.863236	0.393835	0.055281
MND1	0.920585	0.891847	0.00162431	0.0014231	0.0525325	0.000124577	0.038107	0.0129293	0	0.000188832	0.0928917	0	0.00034352	0.0425372	0.764582	0.00262062	0.41497	0.00749781	0	0.157419	0.00234054	0.0195814	0.101312	0.000435351	0.642829	0.306287	0	0.114936	0.00162431	0	0.481851
TK10_unclassified	0.0970371	0.41497	0.169504	0.0448907	0.175774	0.0209019	0.0252688	0.669269	0.058134	0.0321195	0.0268669	0.0498861	0.124701	0.99277	0.0285399	0.0209019	0.0473396	0.0498861	0.0888743	0.140407	0.0448907	0.163386	0.682632	0.0222885	0.764582	0.41497	0.114936	0	0.297341	0.14593	0.0149184
Isosphaeraceae_unclassified	0.642829	0.175774	0.0706348	0.0209019	0.239175	0.0183249	0.0970371	0.00529008	0.0171303	0.00578942	0.656	0.00360204	0.000261586	0.0888743	0.529185	0.140407	0.195502	0.00632275	0	0.363262	0.0129293	0.0209019	0.0706348	0.000537831	0.736951	0.863236	0.00162431	0.297341	0	0.0120134	0.99277
Gemmataceae_unclassified	0.920585	1	0	0.000435351	0.0641622	0.00234054	0.0360257	0.101312	0.000537831	0.00034352	0.175774	0	0.00162431	0.0159955	0.792486	0.00578942	0.656	0.0321195	0	0.21663	0.00482317	0.00482317	0.315391	0.000917231	0.470353	0.393835	0	0.14593	0.0120134	0	0.616791
Others	0.0120134	0.0103289	0.80653	0.723248	0.0775693	0.0706348	0.00438717	0.764582	0.14593	0.425759	0.00107056	0.458992	0.834786	0.1516	0.000124577	0.0473396	0.00882856	0.404328	0.541341	0.0340307	0.578544	0.877523	0.458992	0.529185	0.425759	0.055281	0.481851	0.0149184	0.99277	0.616791	0
