# Supplementary material for: Bacterial diversity of herbal rhizospheric soils in Ordos desert steppes under different degradation gradients
Source: PeerJ. 2023 Nov 1;11:e16289. doi: 10.7717/peerj.16289 (PMC10625353; doi:10.7717/peerj.16289)
Supplement: Supplemental Information 1 [file peerj-11-16289-s001.zip › 8_advanced_analyse/3_correlation_analysis/Genus_abund_top30_sig_rho.xlsx]

## Sheet: Sheet1
genus	RB41	Actinobacteriota_unclassified	Sphingomonas	WD2101_soil_group_unclassified	Vicinamibacteraceae_unclassified	67-14_unclassified	Gemmatimonadaceae_unclassified	Pseudonocardia	Gaiellales_unclassified	Actinoplanes	Proteobacteria_unclassified	Blastococcus	Geodermatophilus	Gemmatimonas	Rubrobacter	Solirubrobacter	JG30-KF-CM45_unclassified	Vicinamibacterales_unclassified	Craurococcus-Caldovatus	Rhizobiales_unclassified	0319-7L14_unclassified	Microvirga	Ralstonia	Modestobacter	Actinophytocola	Subgroup_7_unclassified	MND1	TK10_unclassified	Isosphaeraceae_unclassified	Gemmataceae_unclassified	Others
RB41	1	0.417582	0.208791	0.120879	0.164835	0.159341	0.637363	-0.0989011	0.17033	-0.126374	0.505495	-0.159341	-0.043956	0.478022	0.631868	0.126374	0.56044	0.159341	-0.175824	0.648352	-0.0659341	0.0769231	-0.203297	-0.142857	-0.208791	0.159341	0.032967	0.483516	-0.142857	0.032967	-0.686813
Actinobacteriota_unclassified	0.417582	1	-0.0549451	0.126374	0.159341	0.175824	0.384615	0.43956	0.192308	0.0879121	0.543956	0.0824176	0.373626	0.39011	0.82967	0.307692	0.483516	-0.335165	0.131868	0.346154	-0.137363	0.28022	-0.318681	0.28022	0.0769231	0.285714	-0.043956	0.247253	0.401099	0	-0.697802
Sphingomonas	0.208791	-0.0549451	1	0.923077	-0.521978	-0.752747	-0.43956	0.236264	-0.785714	0.774725	-0.302198	0.763736	0.692308	0.730769	-0.104396	-0.725275	0.17033	-0.450549	0.802198	0.357143	-0.747253	0.725275	-0.28022	0.725275	0.0879121	-0.236264	-0.802198	-0.406593	0.521978	-0.912088	0.0769231
WD2101_soil_group_unclassified	0.120879	0.126374	0.923077	1	-0.598901	-0.78022	-0.456044	0.379121	-0.785714	0.862637	-0.32967	0.824176	0.785714	0.686813	-0.0879121	-0.692308	0.126374	-0.664835	0.840659	0.186813	-0.785714	0.818681	-0.395604	0.851648	0.0989011	-0.21978	-0.807692	-0.571429	0.642857	-0.846154	0.10989
Vicinamibacteraceae_unclassified	0.164835	0.159341	-0.521978	-0.598901	1	0.708791	0.725275	-0.197802	0.725275	-0.648352	0.730769	-0.582418	-0.510989	-0.285714	0.351648	0.708791	0.104396	0.516484	-0.549451	0.115385	0.357143	-0.582418	0.0549451	-0.521978	0.335165	0.527473	0.554945	0.401099	-0.351648	0.532967	-0.510989
67-14_unclassified	0.159341	0.175824	-0.752747	-0.78022	0.708791	1	0.758242	-0.39011	0.923077	-0.840659	0.615385	-0.791209	-0.714286	-0.313187	0.351648	0.945055	0.0824176	0.648352	-0.840659	-0.0494505	0.857143	-0.626374	0.417582	-0.796703	0.10989	0.538462	0.868132	0.642857	-0.653846	0.785714	-0.521978
Gemmatimonadaceae_unclassified	0.637363	0.384615	-0.43956	-0.456044	0.725275	0.758242	1	-0.17033	0.747253	-0.598901	0.791209	-0.587912	-0.532967	-0.104396	0.620879	0.747253	0.368132	0.423077	-0.664835	0.269231	0.456044	-0.417582	-0.043956	-0.576923	0.148352	0.489011	0.587912	0.626374	-0.483516	0.593407	-0.752747
Pseudonocardia	-0.0989011	0.43956	0.236264	0.379121	-0.197802	-0.39011	-0.17033	1	-0.5	0.527473	-0.17033	0.60989	0.642857	0.274725	0.252747	-0.21978	0.401099	-0.71978	0.60989	0.379121	-0.406593	0.324176	-0.582418	0.582418	0.417582	-0.131868	-0.681319	-0.131868	0.741758	-0.478022	-0.0934066
Gaiellales_unclassified	0.17033	0.192308	-0.785714	-0.785714	0.725275	0.923077	0.747253	-0.5	1	-0.818681	0.697802	-0.807692	-0.769231	-0.467033	0.379121	0.89011	-0.0934066	0.576923	-0.862637	-0.230769	0.71978	-0.527473	0.346154	-0.758242	-0.032967	0.467033	0.923077	0.543956	-0.659341	0.840659	-0.428571
Actinoplanes	-0.126374	0.0879121	0.774725	0.862637	-0.648352	-0.840659	-0.598901	0.527473	-0.818681	1	-0.43956	0.972527	0.796703	0.461538	-0.0714286	-0.763736	0.0934066	-0.791209	0.901099	0.115385	-0.769231	0.840659	-0.489011	0.917582	0.137363	-0.148352	-0.862637	-0.604396	0.736264	-0.851648	0.241758
Proteobacteria_unclassified	0.505495	0.543956	-0.302198	-0.32967	0.730769	0.615385	0.791209	-0.17033	0.697802	-0.43956	1	-0.445055	-0.335165	0.00549451	0.774725	0.708791	0.401099	0.351648	-0.373626	0.197802	0.208791	-0.148352	-0.131868	-0.340659	0.120879	0.527473	0.489011	0.620879	-0.137363	0.401099	-0.818681
Blastococcus	-0.159341	0.0824176	0.763736	0.824176	-0.582418	-0.791209	-0.587912	0.60989	-0.807692	0.972527	-0.445055	1	0.818681	0.494505	-0.0494505	-0.703297	0.131868	-0.818681	0.917582	0.203297	-0.708791	0.824176	-0.423077	0.912088	0.203297	-0.0989011	-0.901099	-0.56044	0.763736	-0.895604	0.225275
Geodermatophilus	-0.043956	0.373626	0.692308	0.785714	-0.510989	-0.714286	-0.532967	0.642857	-0.769231	0.796703	-0.335165	0.818681	1	0.648352	0.0769231	-0.604396	0.291209	-0.758242	0.901099	0.346154	-0.697802	0.675824	-0.263736	0.934066	0.010989	-0.131868	-0.851648	-0.450549	0.857143	-0.802198	0.0659341
Gemmatimonas	0.478022	0.39011	0.730769	0.686813	-0.285714	-0.313187	-0.104396	0.274725	-0.467033	0.461538	0.00549451	0.494505	0.648352	1	0.313187	-0.28022	0.538462	-0.258242	0.571429	0.681319	-0.401099	0.554945	-0.159341	0.505495	0.0549451	0.115385	-0.576923	-0.00549451	0.494505	-0.664835	-0.423077
Rubrobacter	0.631868	0.82967	-0.104396	-0.0879121	0.351648	0.351648	0.620879	0.252747	0.379121	-0.0714286	0.774725	-0.0494505	0.0769231	0.313187	1	0.450549	0.659341	-0.0659341	-0.0549451	0.527473	0.0384615	0.181319	-0.296703	0	0.0384615	0.450549	0.0934066	0.615385	0.192308	0.0824176	-0.868132
Solirubrobacter	0.126374	0.307692	-0.725275	-0.692308	0.708791	0.945055	0.747253	-0.21978	0.89011	-0.763736	0.708791	-0.703297	-0.604396	-0.28022	0.450549	1	0.186813	0.483516	-0.708791	-0.0714286	0.774725	-0.5	0.285714	-0.675824	0.131868	0.554945	0.78022	0.642857	-0.434066	0.736264	-0.565934
JG30-KF-CM45_unclassified	0.56044	0.483516	0.17033	0.126374	0.104396	0.0824176	0.368132	0.401099	-0.0934066	0.0934066	0.401099	0.131868	0.291209	0.538462	0.659341	0.186813	1	-0.021978	0.192308	0.78022	0.010989	0.0824176	-0.302198	0.0934066	-0.010989	0.428571	-0.247253	0.565934	0.384615	-0.137363	-0.708791
Vicinamibacterales_unclassified	0.159341	-0.335165	-0.450549	-0.664835	0.516484	0.648352	0.423077	-0.71978	0.576923	-0.791209	0.351648	-0.818681	-0.758242	-0.258242	-0.0659341	0.483516	-0.021978	1	-0.725275	0	0.598901	-0.752747	0.401099	-0.851648	-0.0549451	0.186813	0.71978	0.56044	-0.730769	0.604396	-0.252747
Craurococcus-Caldovatus	-0.175824	0.131868	0.802198	0.840659	-0.549451	-0.840659	-0.664835	0.60989	-0.862637	0.901099	-0.373626	0.917582	0.901099	0.571429	-0.0549451	-0.708791	0.192308	-0.725275	1	0.241758	-0.802198	0.758242	-0.423077	0.928571	0.159341	-0.225275	-0.928571	-0.494505	0.89011	-0.923077	0.186813
Rhizobiales_unclassified	0.648352	0.346154	0.357143	0.186813	0.115385	-0.0494505	0.269231	0.379121	-0.230769	0.115385	0.197802	0.203297	0.346154	0.681319	0.527473	-0.0714286	0.78022	0	0.241758	1	-0.164835	0.0604396	-0.230769	0.126374	0.0934066	0.186813	-0.417582	0.434066	0.274725	-0.368132	-0.598901
0319-7L14_unclassified	-0.0659341	-0.137363	-0.747253	-0.785714	0.357143	0.857143	0.456044	-0.406593	0.71978	-0.769231	0.208791	-0.708791	-0.697802	-0.401099	0.0384615	0.774725	0.010989	0.598901	-0.802198	-0.164835	1	-0.631868	0.620879	-0.807692	-0.10989	0.39011	0.785714	0.571429	-0.681319	0.747253	-0.17033
Microvirga	0.0769231	0.28022	0.725275	0.818681	-0.582418	-0.626374	-0.417582	0.324176	-0.527473	0.840659	-0.148352	0.824176	0.675824	0.554945	0.181319	-0.5	0.0824176	-0.752747	0.758242	0.0604396	-0.631868	1	-0.324176	0.807692	-0.0384615	-0.0494505	-0.648352	-0.412088	0.642857	-0.747253	0.0494505
Ralstonia	-0.203297	-0.318681	-0.28022	-0.395604	0.0549451	0.417582	-0.043956	-0.582418	0.346154	-0.489011	-0.131868	-0.423077	-0.263736	-0.159341	-0.296703	0.285714	-0.302198	0.401099	-0.423077	-0.230769	0.620879	-0.324176	1	-0.379121	-0.406593	0.126374	0.478022	0.126374	-0.521978	0.302198	0.225275
Modestobacter	-0.142857	0.28022	0.725275	0.851648	-0.521978	-0.796703	-0.576923	0.582418	-0.758242	0.917582	-0.340659	0.912088	0.934066	0.505495	0	-0.675824	0.0934066	-0.851648	0.928571	0.126374	-0.807692	0.807692	-0.379121	1	0.0824176	-0.131868	-0.846154	-0.637363	0.840659	-0.824176	0.192308
Actinophytocola	-0.208791	0.0769231	0.0879121	0.0989011	0.335165	0.10989	0.148352	0.417582	-0.032967	0.137363	0.120879	0.203297	0.010989	0.0549451	0.0384615	0.131868	-0.010989	-0.0549451	0.159341	0.0934066	-0.10989	-0.0384615	-0.406593	0.0824176	1	0.104396	-0.142857	-0.0934066	0.104396	-0.21978	-0.241758
Subgroup_7_unclassified	0.159341	0.285714	-0.236264	-0.21978	0.527473	0.538462	0.489011	-0.131868	0.467033	-0.148352	0.527473	-0.0989011	-0.131868	0.115385	0.450549	0.554945	0.428571	0.186813	-0.225275	0.186813	0.39011	-0.0494505	0.126374	-0.131868	0.104396	1	0.307692	0.247253	-0.0549451	0.258242	-0.549451
MND1	0.032967	-0.043956	-0.802198	-0.807692	0.554945	0.868132	0.587912	-0.681319	0.923077	-0.862637	0.489011	-0.901099	-0.851648	-0.576923	0.0934066	0.78022	-0.247253	0.71978	-0.928571	-0.417582	0.785714	-0.648352	0.478022	-0.846154	-0.142857	0.307692	1	0.461538	-0.802198	0.912088	-0.214286
TK10_unclassified	0.483516	0.247253	-0.406593	-0.571429	0.401099	0.642857	0.626374	-0.131868	0.543956	-0.604396	0.620879	-0.56044	-0.450549	-0.00549451	0.615385	0.642857	0.565934	0.56044	-0.494505	0.434066	0.571429	-0.412088	0.126374	-0.637363	-0.0934066	0.247253	0.461538	1	-0.313187	0.428571	-0.67033
Isosphaeraceae_unclassified	-0.142857	0.401099	0.521978	0.642857	-0.351648	-0.653846	-0.483516	0.741758	-0.659341	0.736264	-0.137363	0.763736	0.857143	0.494505	0.192308	-0.434066	0.384615	-0.730769	0.89011	0.274725	-0.681319	0.642857	-0.521978	0.840659	0.104396	-0.0549451	-0.802198	-0.313187	1	-0.686813	-0.00549451
Gemmataceae_unclassified	0.032967	0	-0.912088	-0.846154	0.532967	0.785714	0.593407	-0.478022	0.840659	-0.851648	0.401099	-0.895604	-0.802198	-0.664835	0.0824176	0.736264	-0.137363	0.604396	-0.923077	-0.368132	0.747253	-0.747253	0.302198	-0.824176	-0.21978	0.258242	0.912088	0.428571	-0.686813	1	-0.153846
Others	-0.686813	-0.697802	0.0769231	0.10989	-0.510989	-0.521978	-0.752747	-0.0934066	-0.428571	0.241758	-0.818681	0.225275	0.0659341	-0.423077	-0.868132	-0.565934	-0.708791	-0.252747	0.186813	-0.598901	-0.17033	0.0494505	0.225275	0.192308	-0.241758	-0.549451	-0.214286	-0.67033	-0.00549451	-0.153846	1
